# Supplementary material for: Pharmacoinformatic Investigation of Medicinal Plants from East Africa
Source: Mol Inform. 2020 Oct 8;39(11):2000163. doi: 10.1002/minf.202000163 (PMC7685152; doi:10.1002/minf.202000163)
Supplement: Supplementary file 3 — Supplementary [file MINF-39-2000163-s003.xlsx]

## Sheet: PAINS
mol	#NandO	#acid	#amide	#amidine	#amine	#in34	#in56	#metab	#nonHatm	#noncon	#ringatoms	#rotor	#rtvFG	#stars	s_m_subgroupid
O=C(O[C@H]1[C@H](O)[C@H](O)C[C@@](O)(C(=O)O)C1)/C=C/c1cc(O)c(O)cc1	9	1	0	0	0	0	12	5	25	6	12	10	1	2	PAINS2
O([C@H]1[C@H](O)[C@H](O)[C@@H](O)[C@H](C)O1)C1=C(c2cc(O)c(O)c(O)c2)Oc2c(c(O)cc(O)c2)C1=O	12	0	0	0	0	0	22	8	33	5	22	10	1	4	PAINS2
O([C@H]1[C@H](O)[C@@H](O)[C@H](CO)O1)C1=C(c2cc(O)c(O)c(O)c2)Oc2c(c(O)cc(O)c2)C1=O	12	0	0	0	0	0	21	8	32	4	21	11	1	4	PAINS2
Oc1c(O)cccc1CCCCCCCCCCCC/C=C\CCC	2	0	0	0	0	0	6	5	25	0	6	17	0	5	PAINS2
O=C1C(C)=C(O)c2c(c(O)ccc2)C1=O	4	0	0	0	0	0	10	2	15	1	10	1	2	0	PAINS1
O=C1C(C)=C(O)c2c(c(O)ccc2)C1=O	4	0	0	0	0	0	10	2	15	1	10	1	2	0	PAINS3
O=C(OC)C(C(C(=O)OC)C=1C(=O)C(C/C=C(\CC/C=C(\C)/C)/C)=CC(=O)C=1)C=1C(=O)C(C/C=C(\CC/C=C(\C)/C)/C)=CC(=O)C=1	8	0	0	0	0	0	12	16	46	0	12	15	2	8	PAINS3
O=C1C(C/C=C(\CC/C=C(\C)/C)/C)=CC(=O)C=C1c1oc2c(C/C=C(\CC/C=C(\C)/C)/C)cc(O)cc2c1	4	0	0	0	0	0	15	14	38	0	15	11	0	8	PAINS3
Oc1c(O)ccc(C2(O)Oc3c(c(O)cc(O)c3)CC2)c1	6	0	0	0	0	0	16	5	21	3	16	5	1	0	PAINS2
O=C(O)c1cc(O)c(O)cc1	4	1	0	0	0	0	6	2	11	0	6	3	0	0	PAINS2
O[C@@H]1[C@@H](c2cc(O)c(O)cc2)Oc2c(c(O)cc(O)c2)C1	6	0	0	0	0	0	16	7	21	3	16	5	0	0	PAINS2
O(C)c1c(O)ccc2C(=O)C(C)=C(OC)C(=O)c12	5	0	0	0	0	0	10	4	18	0	10	3	0	0	PAINS3
O(C)c1c(OC)ccc2C(O)=C(C)C(=O)C(=O)c12	5	0	0	0	0	0	10	3	18	1	10	2	2	0	PAINS1
O(C)c1c(OC)ccc2C(O)=C(C)C(=O)C(=O)c12	5	0	0	0	0	0	10	3	18	1	10	2	2	0	PAINS3
O(C)C1=C(C)C(=O)c2c(O)ccc(O)c2C1=O	5	0	0	0	0	0	10	4	17	0	10	3	0	0	PAINS3
O(C)c1c(C)c(O)c2c(c1O)C(=O)C(=O)C=C2	5	0	0	0	0	0	10	4	17	0	10	3	2	0	PAINS1
O(C)c1c(C)c(O)c2c(c1O)C(=O)C(=O)C=C2	5	0	0	0	0	0	10	4	17	0	10	3	2	0	PAINS3
O(C)c1c2C(=O)C(O)=C(C)C(=O)c2ccc1	4	0	0	0	0	0	10	2	16	1	10	1	2	0	PAINS3
O=C1c2c(O)c(O)c(C)c(O)c2C(=O)C=C1	5	0	0	0	0	0	10	4	16	0	10	3	0	0	PAINS2
O=C1c2c(O)c(O)c(C)c(O)c2C(=O)C=C1	5	0	0	0	0	0	10	4	16	0	10	3	0	0	PAINS3
O=C1c2c(O)cc(C)cc2C(=O)c2c1c(O)ccc2	4	0	0	0	0	0	14	3	19	0	14	2	0	1	PAINS3
O=C1c2c(O)ccc(O)c2C(=O)c2c1c(O)cc(C)c2	5	0	0	0	0	0	14	4	20	0	14	3	0	0	PAINS3
O=C(OC)c1c(C)c2C(=O)c3c(O)cccc3C(=O)c2cc1O	6	0	0	0	0	0	14	3	23	0	14	3	1	0	PAINS3
O=C1c2c(O)cccc2C(=O)c2c1c(C)cc(O)c2	4	0	0	0	0	0	14	3	19	0	14	2	0	0	PAINS3
O=C(OC)c1c(C)c2C(=O)c3c(O)cc(O)cc3C(=O)c2cc1O	7	0	0	0	0	0	14	4	24	0	14	4	1	0	PAINS3
O=C1c2c(O)cc(O)cc2C(=O)c2c1c(C)cc(O)c2	5	0	0	0	0	0	14	4	20	0	14	3	0	0	PAINS3
O(C)c1c2C(=O)c3c(O)cc(C)cc3C(=O)c2ccc1	4	0	0	0	0	0	14	3	20	0	14	2	0	1	PAINS3
O=C(C)c1c(O)c(-c2c(C)cc(O)c3C(=O)c4c(OC)cccc4C(=O)c23)c(OC)cc1OC	8	0	0	0	0	0	20	6	34	0	20	7	0	0	PAINS3
O=C(C)c1c(O)c(-c2c(C)cc(O)c3C(=O)c4c(O)cccc4C(=O)c23)c(O)cc1OC	8	0	0	0	0	0	20	6	32	0	20	7	0	0	PAINS3
O=C(C)c1c(OC)c(CN(CC)CC)c(O)c(c1O)-c1c(C)cc(O)c2C(=O)c3c(O)cccc3C(=O)c12	9	0	0	0	1	0	20	8	38	0	20	11	0	0	PAINS3
O=C(C)c1c(O)c(-c2c(C)cc(O)c3C(=O)c4c(O)cccc4C(=O)c23)c2OCN(c3ccccc3)Cc2c1OC	9	0	0	0	0	0	30	6	41	2	30	6	0	0	PAINS3
O=C1c2c(O)cc(CO)cc2C(=O)c2c1c(O)ccc2	5	0	0	0	0	0	14	3	20	0	14	4	0	0	PAINS3
O=C1c2c(O)cc(C)c(O)c2C(=O)c2c1c(O)cc(C1(O)c3c(c(O)cc(C)c3)C(=O)c3c(O)cccc13)c2	9	0	0	0	0	0	28	10	39	1	28	6	0	3	PAINS3
O=C1c2c(O)cc(C)cc2C(=O)c2c1c(O)cc(C1(O)c3c(c(O)cc(C)c3)C(=O)c3c(O)cccc13)c2	8	0	0	0	0	0	28	9	38	1	28	5	0	2	PAINS3
O(C)C1(c2cc(O)c3C(=O)c4c(O)cc(C)cc4C(=O)c3c2)c2c(c(O)cc(C)c2)C(=O)c2c(O)cccc12	8	0	0	0	0	0	28	8	39	1	28	5	0	2	PAINS3
O=C1c2c(O)cc(C)c(-c3c(O)c4C(=O)c5c(O)cc(C)cc5C(=O)c4cc3)c2C(=O)c2c1c(O)ccc2	8	0	0	0	0	0	28	6	38	0	28	5	0	0	PAINS3
O=C(C)c1c(OC)c(-c2c(C)cc(O)c3C(=O)c4c(O)cccc4C(=O)c23)c(O)cc1O	8	0	0	0	0	0	20	6	32	0	20	7	0	0	PAINS3
O=C(C)c1c(O)c(-c2c(C)cc(O)c3C(=O)c4c(O)cccc4[C@H](c4c(O)c5C(=O)c6c(O)cc(C)c(-c7c(O)c(C(=O)C)c(OC)cc7O)c6C(=O)c5cc4)c23)c(O)cc1OC	15	0	0	0	0	0	40	15	63	1	40	14	0	14	PAINS3
O(C)c1c(O)c2C(=O)C(OC)=C(C)C(=O)c2cc1	5	0	0	0	0	0	10	4	18	0	10	3	0	0	PAINS3
O(C)c1c(O)c2C(=O)c3c(O)cc(C)cc3C(=O)c2c(O)c1	6	0	0	0	0	0	14	5	22	0	14	4	0	0	PAINS3
O(C)C1(c2c(O)c3C(=O)c4c(O)cc(C)cc4C(=O)c3cc2)c2c(c(O)cc(C)c2)C(=O)c2c(O)cccc12	8	0	0	0	0	0	28	8	39	1	28	5	0	1	PAINS3
O=C1C(C)=CC(=O)c2c(O)c3c(O)cccc3c(-c3c(O)c4C(=O)c5c(O)cc(C)cc5C(=O)c4cc3)c12	8	0	0	0	0	0	28	6	38	0	28	5	0	2	PAINS1
O=C1C(C)=CC(=O)c2c(O)c3c(O)cccc3c(-c3c(O)c4C(=O)c5c(O)cc(C)cc5C(=O)c4cc3)c12	8	0	0	0	0	0	28	6	38	0	28	5	0	2	PAINS3
O=C1c2c(O)cc(C)c(O)c2[C@@H](c2c(O)c3C(=O)c4c(O)cc(C)cc4C(=O)c3cc2)c2c1c(O)ccc2	8	0	0	0	0	0	28	10	38	1	28	5	0	2	PAINS3
O=C1c2c(O)cc(C)c(O)c2C(=O)c2c1c(O)ccc2	5	0	0	0	0	0	14	4	20	0	14	3	0	0	PAINS3
O=C(C)c1c(O)c(-c2c(C)cc(O)c3C(=O)c4c(C(=O)c23)ccc(O)c4)c(O)cc1O	8	0	0	0	0	0	20	6	31	0	20	7	0	0	PAINS3
O=C(C)c1c(OC)c(-c2c(CO)cc(O)c3C(=O)c4c(O)cccc4C(=O)c23)c(O)cc1O	9	0	0	0	0	0	20	6	33	0	20	9	0	0	PAINS3
O=C(C)c1c(O)c(-c2c(CO)cc(O)c3C(=O)c4c(O)cccc4C(=O)c23)c(O)cc1OC	9	0	0	0	0	0	20	6	33	0	20	9	0	0	PAINS3
O=C(C)c1c(O)c(-c2c(C)cc(O)c3C(=O)c4c(C(=O)c23)ccc(O)c4)c(O)cc1OC1[C@@H](O)[C@H](O)[C@@H](O)[C@H](CO)O1	13	0	0	0	0	0	26	9	42	5	26	13	1	6	PAINS3
O=C1c2c(O)ccc(O)c2C(=O)c2c1c(C)oc2	5	0	0	0	0	0	13	4	18	0	13	2	0	0	PAINS3
O=C1c2c(O)c(O)ccc2[C@H]([C@H]2[C@H](O)[C@@H](O)[C@H](O)[C@@H](CO)O2)c2c1c(O)cc(C)c2	9	0	0	0	0	0	20	11	30	6	20	8	0	1	PAINS2
O=C1c2c(O)c(O)ccc2[C@H]([C@H]2[C@H](O)[C@@H](O)[C@H](O)[C@@H](CO)O2)c2c1c(O)cc(CO)c2	10	0	0	0	0	0	20	11	31	6	20	10	0	3	PAINS2
O=C1c2c(O)c(C3(O)c4c(c(O)cc(CO)c4)C(=O)c4c(O)cccc34)ccc2C(=O)c2c1c(O)cc(C)c2	9	0	0	0	0	0	28	9	39	1	28	7	0	3	PAINS3
O=C1c2c(O)cc(C)c(O)c2C(=O)c2c1c(O)c(C1(O)c3c(c(O)cc(C)c3)C(=O)c3c(O)cccc13)cc2	9	0	0	0	0	0	28	10	39	1	28	6	0	3	PAINS3
O=C1c2c(O)cc(COC3[C@@H](O)[C@@H](O)[C@H](O)[C@@H](C)O3)cc2C(=O)c2c1c(O)ccc2	9	0	0	0	0	0	20	6	30	5	20	8	1	0	PAINS3
O=C1c2c(O)cccc2C(=O)c2c(O)cc(CO)cc12	5	0	0	0	0	0	14	3	20	0	14	4	0	0	PAINS3
O=C1c2c(O)c(O)ccc2C(=O)c2c1c(O)cc(CO)c2	6	0	0	0	0	0	14	4	21	0	14	5	0	0	PAINS2
O=C1c2c(O)c(O)ccc2C(=O)c2c1c(O)cc(CO)c2	6	0	0	0	0	0	14	4	21	0	14	5	0	0	PAINS3
O=C1c2c(O)c(O)ccc2C(=O)c2c1c(O)cc(C)c2	5	0	0	0	0	0	14	4	20	0	14	3	0	0	PAINS2
O=C1c2c(O)c(O)ccc2C(=O)c2c1c(O)cc(C)c2	5	0	0	0	0	0	14	4	20	0	14	3	0	0	PAINS3
O=C1c2c(C)c(OC3[C@H](O)[C@@H](O)[C@H](O)[C@@H](CO)O3)ccc2C(=O)c2c1c(O)cc(C)c2	9	0	0	0	0	0	20	7	31	5	20	8	1	0	PAINS3
O(C)c1c(O)ccc2C(=O)c3c(c(O)cc(C)c3)C(=O)c12	5	0	0	0	0	0	14	4	21	0	14	3	0	0	PAINS3
O=C1c2c(O)c(C3(O)c4c(c(O)cc(C)c4)C(=O)c4c(O)cccc34)ccc2C(=O)c2c1c(O)cc(C)c2	8	0	0	0	0	0	28	9	38	1	28	5	0	2	PAINS3
O=C1c2c(O)cc(C)c(-c3c(O)cc4C(=O)c5c(O)cc(C)cc5Cc4c3)c2C(=O)c2c1c(O)ccc2	7	0	0	0	0	0	28	7	37	1	28	5	0	1	PAINS3
O=C1c2c(O)c(C3(OC4[C@H](O)[C@@H](O)[C@H](O)[C@@H](CO)O4)c4c(c(O)cc(CO)c4)C(=O)c4c(O)cccc34)ccc2C(=O)c2c1c(O)cc(CO)c2	15	0	0	0	0	0	34	12	51	6	34	15	1	7	PAINS3
O=C(OCC1C(O)C(O)C(O)C(C2c3c(c(O)cc(CO)c3)C(=O)c3c(O)c(O)ccc23)O1)/C=C/c1ccc(O)cc1	12	0	0	0	0	0	26	11	42	6	26	14	1	5	PAINS2
O=C1c2c(O)c(O)ccc2C(C2C(O)C(O)C(O)C(CO)O2)c2c1c(O)cc(CO)c2	10	0	0	0	0	0	20	11	31	6	20	10	0	3	PAINS2
O=C(OCC1C(O)C(O)C(O)C(C2c3c(c(O)cc(CO)c3)C(=O)c3c(O)c(O)ccc23)O1)C	11	0	0	0	0	0	20	10	34	6	20	10	1	3	PAINS2
O=C(OCC1C(OC(=O)C)C(O)C(O)C(C2c3c(c(O)cc(CO)c3)C(=O)c3c(O)c(O)ccc23)O1)C	12	0	0	0	0	0	20	9	37	6	20	10	2	3	PAINS2
O=C(OC[C@@H]1[C@@H](O)[C@H](O)[C@@H](O)[C@H]([C@H]2c3c(O)ccc(O)c3C(=O)c3c(O)cc(CO)cc23)O1)/C=C/c1cc(O)c(O)cc1	13	0	0	0	0	0	26	13	43	6	26	15	1	7	PAINS2
O=C1c2c(O)c(O)ccc2C(C2C(O)C(O)C(O)C(CO)O2)c2c1c(O)cc(C)c2	9	0	0	0	0	0	20	11	30	6	20	8	0	1	PAINS2
O=C(O[C@H]1[C@H](O)[C@@H](O)[C@H](CO)O[C@@H]1c1c(OC)cc(C)c2C(=O)C=C(C[C@@H](O)C)Oc12)/C=C/c1cc(O)c(O)cc1	12	0	0	0	0	0	22	11	41	5	22	14	1	4	PAINS2
O(C)[C@]1(c2c(O)c3C(=O)c4c(O)cc(C)cc4C(=O)c3cc2)c2c(c(O)cc(C)c2)C(=O)c2c(O)cccc12	8	0	0	0	0	0	28	8	39	1	28	5	0	1	PAINS3
O(C)[C@@]1(c2c(O)c3C(=O)c4c(O)cc(C)cc4C(=O)c3cc2)c2c(c(O)cc(C)c2)C(=O)c2c(O)cccc12	8	0	0	0	0	0	28	8	39	1	28	5	0	1	PAINS3
O=C1c2c(O)c([C@@]3(O)c4c(c(O)cc(C)c4)C(=O)c4c(O)cccc34)ccc2C(=O)c2c1c(O)cc(C)c2	8	0	0	0	0	0	28	9	38	1	28	5	0	2	PAINS3
O=C1c2c(O)c([C@]3(O)c4c(c(O)cc(C)c4)C(=O)c4c(O)cccc34)ccc2C(=O)c2c1c(O)cc(C)c2	8	0	0	0	0	0	28	9	38	1	28	5	0	2	PAINS3
O=C1c2c(O)cc(C)cc2[C@H](c2c(O)c3C(=O)c4c(O)cc(C)c(C)c4C(=O)c3cc2)c2c1c(O)ccc2	7	0	0	0	0	0	28	10	38	1	28	4	0	2	PAINS3
O=C1c2c(O)cc(C)cc2[C@@H](c2c(O)c3C(=O)c4c(O)cc(C)c(C)c4C(=O)c3cc2)c2c1c(O)ccc2	7	0	0	0	0	0	28	10	38	1	28	4	0	2	PAINS3
O=C1c2c(O)cc(C)c(C)c2C(=O)c2c1c(O)c([C@@]1(O)c3c(c(O)cc(C)c3)C(=O)c3c(O)cccc13)cc2	8	0	0	0	0	0	28	10	39	1	28	5	0	2	PAINS3
O=C1c2c(O)cc(C)c(C)c2C(=O)c2c1c(O)c([C@]1(O)c3c(c(O)cc(C)c3)C(=O)c3c(O)cccc13)cc2	8	0	0	0	0	0	28	10	39	1	28	5	0	2	PAINS3
OC(/C=C/C[C@@H](C)c1c(O)c(O)c(C)cc1)(C)C	3	0	0	0	0	0	6	6	18	0	6	7	0	0	PAINS2
O=C1C(OC2[C@H](O)[C@@H](OC3[C@H](O)[C@@H](O)[C@H](O)[C@@H](CO)O3)[C@H](O)[C@@H](COC3[C@@H](O)[C@@H](O)[C@H](O)[C@@H](C)O3)O2)=C(c2cc(O)c(O)cc2)Oc2c1c(O)cc(OC1[C@@H](O)[C@@H](O)[C@H](O)[C@@H](C)O1)c2	25	0	0	0	0	0	40	15	64	20	40	25	4	17	PAINS2
O=C1C(O)=C(c2cc(O)c(O)c(O)c2)Oc2c1c(O)cc(O)c2	8	0	0	0	0	0	16	6	23	0	16	6	0	1	PAINS2
O([C@H]1[C@H](O)[C@H](O)[C@@H](O)[C@H](C)O1)C1=C(c2cc(O)c(O)cc2)Oc2c(c(O)cc(O)c2)C1=O	11	0	0	0	0	0	22	7	32	5	22	9	1	2	PAINS2
O([C@H]1C(O)C(O)[C@H](O)[C@@H](CO)O1)C1=C(c2cc(O)c(O)cc2)Oc2c(c(O)cc(O)c2)C1=O	12	0	0	0	0	0	22	8	33	5	22	11	1	4	PAINS2
O=C1C(O)=C(c2cc(O)c(O)cc2)Oc2c1c(O)cc(O)c2	7	0	0	0	0	0	16	5	22	0	16	5	0	0	PAINS2
O([C@H]1[C@H](O)[C@@H](O)[C@@H](O)[C@@H](CO)O1)C1=C(c2cc(O)c(O)c(O)c2)Oc2c(c(O)cc(O)c2)C1=O	13	0	0	0	0	0	22	9	34	5	22	12	1	6	PAINS2
O([C@@H]1[C@@H](O)[C@H](O)[C@@H](CO)O[C@H]1OC1=C(c2cc(O)c(O)cc2)Oc2c(c(O)cc(OC)c2)C1=O)[C@H]1[C@H](O)[C@H](O)[C@@H](O)[C@H](C)O1	16	0	0	0	0	0	28	10	44	10	28	15	2	7	PAINS2
O(C)c1cc(O)c2C(=O)C(O[C@H]3[C@H](O)[C@@H](O)[C@H](O)[C@@H](CO)O3)=C(c3cc(O)c(O)cc3)Oc2c1	12	0	0	0	0	0	22	8	34	5	22	11	1	2	PAINS2
O=C1c2c(C)c(O)c(O)cc2[C@@]2(C)C([C@]3(C)[C@](C)([C@H]4[C@@](C)(CC3)CCC(=C)C4)CC2)=C1	3	0	0	0	0	0	22	5	31	12	22	2	0	1	PAINS2
O=C(c1cc(O)c(O)cc1)C=1C(=O)[C@@]2(C/C=C(\C)/C)C(=O)[C@](C/C=C(\CCCC(=C)C)/C)(C(C)(C)[C@@H](C/C=C(\CC/C=C(\C)/C)/C)C2)C=1O	6	0	0	0	0	0	15	17	49	5	15	18	0	10	PAINS2
O=C(c1cc(O)c(O)cc1)C=1C(=O)C(C/C=C(\C)/C)(C/C=C(\C)/C)C(=O)[C@](C/C=C(\CC/C=C(\C)/C)/C)(CC(C(=C)C)CCC(=C)C)C=1O	6	0	0	0	0	0	12	19	49	2	12	20	0	7	PAINS2
O=C(OC[C@]1(C)[C@@H](O)[C@H](O)C[C@]2(C)[C@@H]3[C@](C)([C@@]4(C)C([C@H]5[C@@](C(=O)O)(CC4)CCC(C)(C)C5)=CC3)CC[C@@H]12)c1cc(O)c(O)c(O)c1	9	1	0	0	0	0	28	7	46	20	28	9	1	5	PAINS2
O(C)c1c(O)cc2C(=O)Oc3c(O)c(O)cc4C(=O)Oc1c2-c34	8	0	0	0	0	0	16	4	23	0	16	4	2	0	PAINS2
O=C(OC1C(OC(=O)c2cc(O)c(O)c(O)c2)C(C)OC(Oc2c(O)c(O)c3OC(=O)c4c-5c(c(O)c(O)c4)OC(=O)c2c3-5)C1O)c1cc(O)c(O)c(O)c1	21	0	0	0	0	0	34	11	55	5	34	17	5	11	PAINS2
O=C1Oc2c(O)c(O)cc3C(=O)Oc4c(O)c(O)c(-c5c(O)c(O)c6OC(=O)c7c-8c(c(O)c(O)c7)OC(=O)c5c6-8)c1c4-c23	16	0	0	0	0	0	32	8	44	0	32	9	4	6	PAINS2
O([C@H]1[C@H](O)[C@H](O)[C@@H](O)[C@H](C)O1)c1c(O)c2OC(=O)c3c-4c(c(O)c(O)c3)OC(=O)c(c2-4)c1	12	0	0	0	0	0	22	6	32	5	22	8	3	4	PAINS2
O(C)c1c(O[C@H]2[C@H](O)[C@H](O)[C@@H](O)[C@H](C)O2)cc2C(=O)Oc3c(O)c(O)cc4C(=O)Oc1c2-c34	12	0	0	0	0	0	22	6	33	5	22	8	3	3	PAINS2
O=C(C[C@@]1(O)[C@]2(O)Oc3c(O)c(O)cc4C(=O)O[C@H]5[C@@H]6OC(=O)c7c(c(O)c(O)c(O)c7)-c7c(O)c(O)c(O)cc7C(=O)OC[C@H]5O[C@@H](OC(=O)c5cc(O)c(O)c(O)c5)[C@@H]6OC(=O)C([C@H]2c34)=CC1=O)C	27	0	0	0	0	0	37	14	71	9	46	17	8	16	PAINS2
O=C1Oc2c(O)c(O)c3-c4c(O)c(O)c(O)cc4C(=O)OC[C@H]4OC(O)[C@@H]5OC(=O)c6c(c(O)c(O)c(O)c6)-c6c(O)c(O)c(O)cc6C(=O)O[C@H]5[C@@H]4OC(=O)c4c(c(O)c(O)c(O)c4)-c4c(O)c(O)c5OC(=O)c3c2-c5c14	30	0	0	0	0	4	41	16	78	8	49	23	8	17	PAINS2
O=C1Oc2c(O)c(O)c3-c4c(O)c(O)c(O)cc4C(=O)OC[C@H]4O[C@@H](O)[C@@H]5OC(=O)c6c(c(O)c(O)c(O)c6)-c6c(O)c(O)c(O)cc6C(=O)O[C@H]5[C@@H]4OC(=O)c4c(c(O)c(O)c(O)c4)-c4c(O)c(O)c5OC(=O)c3c2-c5c14	30	0	0	0	0	4	41	16	78	8	49	23	8	17	PAINS2
O(C)c1c(OC)cc(O)c2C(=O)C(OC)=C(c3cc(O)c(O)cc3)Oc12	8	0	0	0	0	0	16	6	26	0	16	6	0	0	PAINS2
O(C)c1cc(O)c2C(=O)CC(c3cc(O)c(O)cc3)Oc2c1	6	0	0	0	0	0	16	6	22	2	16	4	0	0	PAINS2
O=C(O)/C=C/c1cc(O)c(O)cc1	4	1	0	0	0	0	6	2	13	0	6	5	1	0	PAINS2
O(C)c1c(O)c(O)c2C(=O)C(OC)=C(c3cc(O)c(OC)cc3)Oc2c1	8	0	0	0	0	0	16	6	26	0	16	6	0	0	PAINS2
O(C[C@@H]1[C@@H](O)[C@H](O)[C@@H](O)[C@H](OC2=C(c3cc(O)c(O)cc3)Oc3c(c(O)cc(O)c3)C2=O)O1)[C@H]1[C@H](O)[C@H](O)[C@@H](O)[C@H](C)O1	16	0	0	0	0	0	28	10	43	10	28	15	2	9	PAINS2
O(C)c1c(O)c2C(=O)C(OC)=C(c3cc(O)c(O)cc3)Oc2cc1O	8	0	0	0	0	0	16	6	25	0	16	6	0	0	PAINS2
O=C1C2(C(C=3OC(=O)C=C(O)C=3)=Cc3c2cc(O)c(O)c3)OC(/C=C/c2cc(O)c(O)cc2)=C1	9	0	0	0	0	0	25	5	34	1	25	8	1	2	PAINS2
O=C1C(c2c(/C=C/C=3OC(=O)C=C(O)C=3)cc(O)c(O)c2)=C([O-])C=C(/C=C/c2cc(O)c([O-])cc2)O1	10	0	0	0	0	0	24	6	36	0	24	13	1	4	PAINS2
O=C1OC(/C=C/c2cc(O)c(O)cc2)=CC(O)=C1	5	0	0	0	0	0	12	3	18	0	12	6	1	0	PAINS2
O=C(O[C@H]1C(C)(C)[C@@]2(C)C(C=3C(=O)C(=O)C(C(C)C)=CC=3C=C2)=CC1)c1ccccc1	4	0	0	0	0	0	20	3	31	4	20	3	3	0	PAINS1
O=C(O[C@H]1C(C)(C)[C@@]2(C)C(C=3C(=O)C(=O)C(C(C)C)=CC=3C=C2)=CC1)c1ccccc1	4	0	0	0	0	0	20	3	31	4	20	3	3	0	PAINS3
O=C(OCCC)/C=C/c1cc(O)c(O)cc1	4	0	0	0	0	0	6	2	16	0	6	7	1	0	PAINS2
O(C)c1c(c(O)c2c(O)c3C(=O)CC(O)(C)Cc3cc2c1)-c1c2c(c(O)c3C(=O)C=C(OC)C(=O)c13)c(O)cc(C)c2	10	0	0	0	0	0	28	10	42	3	28	8	0	3	PAINS3
O(C)c1cc(O)c2C(=O)c3c(O)cc(C)cc3C(=O)c2c1	5	0	0	0	0	0	14	4	21	0	14	3	0	1	PAINS3
O(C)c1c(O)c2C(=O)c3c(c(O)cc(C)c3)C(=O)c2c(O)c1	6	0	0	0	0	0	14	5	22	0	14	4	0	0	PAINS3
O(C)c1c(-c2c(O)c3C(=O)c4c(O)cc(C)cc4C(=O)c3cc2OC)c2C(=O)c3c(c(O)cc(C)c3)C(=O)c2c(O)c1	10	0	0	0	0	0	28	8	42	0	28	7	0	2	PAINS3
O(C)c1c(c(O)c2C(=O)c3c(O)cc(C)cc3C(=O)c2c1)-c1c2c(c(O)c3C(=O)C=C(C)C(=O)c13)c(O)cc(OC)c2	10	0	0	0	0	0	28	8	42	0	28	7	0	0	PAINS1
O(C)c1c(c(O)c2C(=O)c3c(O)cc(C)cc3C(=O)c2c1)-c1c2c(c(O)c3C(=O)C=C(C)C(=O)c13)c(O)cc(OC)c2	10	0	0	0	0	0	28	8	42	0	28	7	0	0	PAINS3
O(C)c1c(c(O)c2C(=O)c3c(O)cc(C)cc3C(=O)c2c1)-c1c2c(c(O)c3C(=O)C=C(OC)C(=O)c13)c(O)cc(C)c2	10	0	0	0	0	0	28	8	42	0	28	7	0	2	PAINS3
O(C)c1c(c(O)c2C(=O)c3c(O)cc(C)cc3C(=O)c2c1)-c1c2c(c(O)c3C(=O)[C@@](O)(C)CCc13)c(O)cc(OC)c2	10	0	0	0	0	0	28	9	42	3	28	8	0	3	PAINS3
O(C)c1c(c(O)c2C(=O)c3c(O)cc(C)cc3C(=O)c2c1)-c1c2c(c(O)c3C(=O)[C@](O)(C)CCc13)c(O)cc(OC)c2	10	0	0	0	0	0	28	9	42	3	28	8	0	3	PAINS3
O(C)c1c(-c2c(O)c3C(=O)c4c(O)cc(C)cc4C(=O)c3cc2OC)c2c(c(O)c1)C(=O)c1c(O)cc(C)cc1C2	9	0	0	0	0	0	28	9	41	1	28	7	0	2	PAINS3
O=C1c2c(O)cc(O)cc2C(=O)c2c1c(O)cc(C)c2	5	0	0	0	0	0	14	4	20	0	14	3	0	1	PAINS3
O(C)c1c(C)c(O)c2C(O)(c3c(O)c4C(=O)c5c(O)cc(C)cc5C(=O)c4cc3OC)c3c(O)cc(C)cc3C(=O)c2c1	10	0	0	0	0	0	28	10	43	1	28	7	0	2	PAINS3
O(C)c1c(c(O)c2C(=O)c3c(O)cc(C)cc3C(=O)c2c1)-c1c2c(c(O)c3C(=O)C=C(C)C(=O)c13)c(O)ccc2	9	0	0	0	0	0	28	7	40	0	28	6	0	0	PAINS1
O(C)c1c(c(O)c2C(=O)c3c(O)cc(C)cc3C(=O)c2c1)-c1c2c(c(O)c3C(=O)C=C(C)C(=O)c13)c(O)ccc2	9	0	0	0	0	0	28	7	40	0	28	6	0	0	PAINS3
O(C)c1c(-c2c(O)c3C(=O)c4c(O)cc(CO)cc4C(=O)c3cc2OC)c2C(=O)c3c(c(O)cc(C)c3)C(=O)c2c(O)c1	11	0	0	0	0	0	28	8	43	0	28	9	0	4	PAINS3
O(C)c1cc(O)c2C(=O)c3c(O[C@H]4[C@H](O)[C@@H](O)[C@@H](O)[C@@H](CO)O4)cc(C)cc3C(=O)c2c1	10	0	0	0	0	0	20	7	32	5	20	9	1	0	PAINS3
O=C(O)c1cc(O)c2C(=O)c3c(O)cccc3C(=O)c2c1	6	1	0	0	0	0	14	2	21	0	14	3	0	0	PAINS3
O(C)c1c(-c2c(O)c3C(=O)c4c(O)cc(C)cc4C(=O)c3cc2OC)c2c(c(O)c3C(=O)C[C@](O)(C)Cc3c2)c(O)c1	10	0	0	0	0	0	28	10	42	3	28	8	0	3	PAINS3
O(C)c1c(c(O)c2C(=O)c3c(O)cc(C)cc3C(=O)c2c1)-c1c2c(c(O)c3C(=O)CC(O)(C)Cc13)c(O)cc(OC)c2	10	0	0	0	0	0	28	10	42	3	28	8	0	3	PAINS3
O=C(/C=C/c1cc(O)c(O)c(C/C=C(\C)/C)c1)c1c(O)cc(O)cc1	5	0	0	0	0	0	12	7	25	0	12	10	1	0	PAINS2
O=C1c2c(O)cc(O)cc2O[C@H](c2c(C/C=C(\C)/C)c(C/C=C(\C)/C)c(O)c(O)c2)C1	6	0	0	0	0	0	16	12	31	2	16	8	0	1	PAINS2
O=C1c2c(O)cc(O)cc2O[C@H](c2c(C/C=C(\C)/C)c(O)c(O)c(C/C=C(\C)/C)c2)C1	6	0	0	0	0	0	16	12	31	2	16	8	0	2	PAINS2
O=C1c2c(O)cc(O)cc2O[C@H](c2cc(O)c(O)c(C/C=C(\C)/C)c2)C1	6	0	0	0	0	0	16	9	26	2	16	6	0	1	PAINS2
O(CC1[C@H](O)C(O)C(O)[C@H](OC2=C(c3cc(O)c(O)cc3)Oc3c(c(O)cc(O)c3)C2=O)O1)[C@H]1C(O)[C@@H](O)[C@@H](O)C(C)O1	16	0	0	0	0	0	28	10	43	10	28	15	2	9	PAINS2
O=C1C(OC2C(O)C(O)C(O)C(COC3C(O)C(O)C(O)C(C)O3)O2)=C(c2cc(O)c(O)cc2)Oc2c1c(O)cc(O)c2	16	0	0	0	0	0	28	10	43	10	28	15	2	9	PAINS2
O([C@H]1[C@@H](O)[C@H](O)[C@H](O)[C@H](C)O1)C1=C(c2cc(O)c(O)cc2)Oc2c(c(O)cc(O)c2)C1=O	11	0	0	0	0	0	22	7	32	5	22	9	1	2	PAINS2
O([C@H]1C(O)[C@@H](O)[C@H](O)C(CO)O1)C1=C(c2cc(O)c(O)cc2)Oc2c(c(O)cc(O)c2)C1=O	12	0	0	0	0	0	22	8	33	5	22	11	1	4	PAINS2
O([C@H]1C(O)[C@](O)(CO)CO1)C1=C(c2cc(O)c(O)cc2)Oc2c(c(O)cc(O)c2)C1=O	11	0	0	0	0	0	21	7	31	4	21	10	1	2	PAINS2
O[C@@H]1[C@@H](c2cc(O)c(O)cc2)Oc2c(O)c(O)ccc2C1	6	0	0	0	0	0	16	7	21	3	16	5	0	0	PAINS2
O(C)c1c(O)ccc2c1OCC(C=1C(=O)C(OC)=C(OC)C(=O)C=1)C2	7	0	0	0	0	0	16	6	25	3	16	4	0	1	PAINS3
O(C)C=1C(=O)C(C2COc3c(ccc(O)c3)C2)=CC(=O)C=1OC	6	0	0	0	0	0	16	5	23	3	16	3	0	2	PAINS3
O(C)c1cc2OC3c4c(c(O)c(O)cc4)OCC3c2cc1	5	0	0	0	0	0	17	5	21	3	17	3	0	0	PAINS2
O(C)c1cc(O)c2C(=O)c3c(O)cc(CO)cc3C(=O)c2c1	6	0	0	0	0	0	14	4	22	0	14	5	0	0	PAINS3
O=C(OC)c1cc(O)c2C(=O)c3c(O)cccc3C(=O)c2c1	6	0	0	0	0	0	14	2	22	0	14	3	1	0	PAINS3
O=C(O)c1cc(O)c2C(=O)c3c(O)cc(OC)cc3C(=O)c2c1	7	1	0	0	0	0	14	3	23	0	14	4	0	0	PAINS3
O=C(OC)c1cc(O)c2C(=O)c3c(O)cc(OC)cc3C(=O)c2c1	7	0	0	0	0	0	14	3	24	0	14	4	1	0	PAINS3
O=C(/C=C/c1cc(O)c(O)cc1)c1c(O)cc(O)cc1	5	0	0	0	0	0	12	4	20	0	12	8	1	0	PAINS2
O=C(OCc1cc(O)c2C(=O)c3c(O)cccc3C(=O)c2c1)C	6	0	0	0	0	0	14	3	23	0	14	4	1	0	PAINS3
O=C(C)c1c(OC)c(-c2c(C)cc(OC)c3C(=O)c4c(OC)cccc4C(=O)c23)c(OC)cc1OC	8	0	0	0	0	0	20	6	36	0	20	7	0	0	PAINS3
O=C(Oc1c(C(=O)C)c(OC)cc(OC(=O)C)c1-c1c(C)cc(OC(=O)C)c2C(=O)c3c(OC(=O)C)cccc3C(=O)c12)C	12	0	0	0	0	0	20	2	44	0	20	7	4	1	PAINS3
O=C(OCC[C@@H]1[C@@H](C=C)CN2[C@H](c3[nH]c4c(c3CC2)cc(O)cc4)C1)C	5	0	0	0	1	0	17	4	26	7	17	5	1	0	PAINS3
OCC[C@@H]1[C@@H](C=C)CN2[C@H](c3[nH]c4c(c3CC2)cc(O)cc4)C1	4	0	0	0	1	0	17	5	23	7	17	5	0	0	PAINS3
Oc1cc2c([nH]c3c(C[C@@H]4/C(=C\C)/CN5[C@H](c6[nH]c7c(c6CC5)cccc7)C4)nccc23)cc1	5	0	0	0	1	0	30	8	34	6	30	3	0	1	PAINS3
O=Cc1c(O)c(O)c(C(C)C)c2c1c(O)c(-c1c(O)c3c(C=O)c(O)c(O)c(C(C)C)c3cc1C)c(C)c2	8	0	0	0	0	0	20	10	38	0	20	11	0	2	PAINS2
O=Cc1c(O)c(OC)c(C(C)C)c2c1c(O)c(-c1c(O)c3c(C=O)c(O)c(O)c(C(C)C)c3cc1C)c(C)c2	8	0	0	0	0	0	20	10	39	0	20	11	0	2	PAINS2
O=C(OCCCCCCCCCCCCCCCCCCCCCC)/C=C/c1cc(O)c(O)cc1	4	0	0	0	0	0	6	2	35	0	6	26	1	9	PAINS2
O([C@H]1[C@H](O)[C@@H](O)[C@H](O)[C@@H](CO)C1)C1=C(c2cc(O)c(O)cc2)Oc2c(c(O)cc(O)c2)C1=O	11	0	0	0	0	0	22	8	33	6	22	11	0	4	PAINS2
O=C1c2c(O)cc(O)c([C@H]3[C@H](O)[C@@H](O)[C@H](O)[C@@H](CO)O3)c2OC(c2cc(O)c(O)cc2)=C1	11	0	0	0	0	0	22	10	32	5	22	9	0	4	PAINS2
O([C@H]1[C@H](O)[C@@H](O)[C@H](O)[C@@H](CO)O1)C1=C(c2cc(O)c(O)cc2)Oc2c(c(O)cc(O)c2)C1=O	12	0	0	0	0	0	22	8	33	5	22	11	1	4	PAINS2
O=C(O)[C@@H]1[C@@H](O)[C@H](O)[C@@H](O)[C@H](OC2=C(c3cc(O)c(O)cc3)Oc3c(c(O)cc(O)c3)C2=O)O1	13	1	0	0	0	0	22	8	34	5	22	10	1	3	PAINS2
O=C(OC[C@H]1[C@H](OC(=O)C)[C@@H](OC(=O)C)[C@@H](OC(=O)C)[C@H](OC2=C(c3cc(O)c(O)cc3)Oc3c(c(O)cc(O)c3)C2=O)O1)C	16	0	0	0	0	0	22	4	45	5	22	11	5	2	PAINS2
O([C@H]1[C@H](O)[C@@H](O)[C@@H](O)[C@@H](CO)O1)c1cc(O)c2C(=O)C=C(c3cc(O)c(O)cc3)Oc2c1	11	0	0	0	0	0	22	7	32	5	22	10	1	2	PAINS2
O=C1c2c(O)c([C@H]3[C@H](O)[C@@H](O)[C@H](O)[C@@H](CO)O3)c(O)cc2OC(c2cc(O)c(O)cc2)=C1	11	0	0	0	0	0	22	10	32	5	22	9	0	4	PAINS2
O(C[C@@H]1[C@@H](O)[C@H](O)[C@@H](O)C(OC2=C(c3cc(O)c(O)cc3)Oc3c(c(O)cc(O)c3)C2=O)O1)[C@H]1[C@H](O)[C@@H](O)[C@H](O)[C@@H](CO)O1	17	0	0	0	0	0	28	11	44	10	28	17	2	11	PAINS2
O=C(O[C@H]1[C@@H](OC(=O)C)[C@H](OC2=C(c3cc(O)c(O)cc3)Oc3c(c(O)cc(O)c3)C2=O)O[C@@H](C)[C@@H]1OC(=O)C)C	14	0	0	0	0	0	22	4	41	5	22	9	4	2	PAINS2
O([C@H]1[C@H](O)[C@@H](O)[C@H](O)[C@@H](CO)O1)c1cc(O)c2C(=O)C=C(c3cc(O)c(O)cc3)Oc2c1	11	0	0	0	0	0	22	7	32	5	22	10	1	2	PAINS2
O([C@@H]1[C@@H](O)[C@H](O)[C@@H](CO)O[C@H]1Oc1cc(O)c2C(=O)C=C(c3cc(O)c(O)cc3)Oc2c1)[C@H]1[C@H](O)[C@H](O)[C@@H](O)[C@H](C)O1	15	0	0	0	0	0	28	9	42	10	28	14	2	7	PAINS2
O=C1c2c(O)c([C@H]3[C@H](O)[C@@H](O)[C@H](O)[C@@H](CO)O3)c(O)c([C@H]3[C@H](O)[C@H](O)[C@H](O)[C@@H](CO)O3)c2OC(c2cc(O)c(O)cc2)=C1	16	0	0	0	0	0	28	16	43	10	28	14	0	9	PAINS2
O(CC1[C@@H](O)[C@H](O)C(O)[C@H](Oc2cc(O)c3C(=O)C=C(c4cc(O)c(O)cc4)Oc3c2)O1)[C@H]1C(O)[C@@H](O)[C@@H](O)C(C)O1	15	0	0	0	0	0	28	9	42	10	28	14	2	7	PAINS2
O=C(c1cc(O)c(O)c(O)c1)[C@]1(O)[C@@H](O)[C@H](O)[C@@H](C)OC1OC1=C(c2ccc(OC)cc2)Oc2c(c(O)cc(O)c2)C1=O	14	0	0	0	0	0	28	9	43	5	28	13	1	5	PAINS2
O=C(c1cc(O)c(O)c(O)c1)[C@]1(O)[C@@H](O)[C@H](O)[C@@H](C)OC1OC1=C(c2ccc(OC)cc2)Oc2c(c(O)cc(OC3[C@@H](O)[C@@H](O)[C@H](O)[C@@H](C)O3)c2)C1=O	18	0	0	0	0	0	34	11	53	10	34	17	2	10	PAINS2
O=C(O)c1cc(O)c(O)c(O)c1	5	1	0	0	0	0	6	3	12	0	6	4	0	0	PAINS2
O=C([C@H](O)[C@@H]1[C@@H](O)[C@H](O)[C@@H](O)C(O[C@@H]2[C@@H](O)[C@H](O)[C@@H](COC3[C@H](O)[C@@H](O)[C@H](O)[C@@H](CO)O3)OC2O[C@@H]2C(C)(C)C3[C@@](C)(C4[C@](C)([C@@]5(C)C(C6[C@@](CO)(C(O)C5)CCC(C)(C)C6)=CC4)CC3)CC2)O1)c1cc(O)c(O)c(O)c1	22	0	0	0	0	0	46	17	77	35	46	27	3	17	PAINS2
O([C@H]1[C@@H](O)C(O)[C@@H](O)C(C)O1)C1=C(c2cc(O)c(O)cc2)Oc2c(c(O)cc(O)c2)C1=O	11	0	0	0	0	0	22	7	32	5	22	9	1	2	PAINS2
O=C(O)[C@@H]1[C@@H](O)[C@H](O)[C@@H](O)[C@H](OC2=C(c3cc(O)c(O)c(O)c3)Oc3c(c(O)cc(O)c3)C2=O)O1	14	1	0	0	0	0	22	9	35	5	22	11	1	5	PAINS2
O=C1C(OC2[C@H](O)[C@@H](OC3[C@@H](O)[C@@H](O)[C@H](O)[C@@H](C)O3)[C@H](O)[C@@H](CO)O2)=C(c2cc(O)c(O)c(O)c2)Oc2c1c(O)cc(O)c2	17	0	0	0	0	0	28	11	44	10	28	16	2	10	PAINS2
O=C1C(OC2[C@H](O)[C@@H](O)[C@H](O)[C@@H](CO)O2)=C(c2cc(O)c(O)cc2)Oc2c1c(O)cc(OC1[C@H](O)[C@@H](O)[C@H](O)[C@@H](CO)O1)c2	17	0	0	0	0	0	28	11	44	10	28	17	2	11	PAINS2
O=C1C(O)=C(CCCCCCCCCCC)C(=O)C(O)=C1C(C)C=1C(=O)C(O)=C(CCCCCCCCCCC)C(=O)C=1O	8	0	0	0	0	0	12	6	44	2	12	24	4	9	PAINS3
O=C1C(O)=C(C)C(=O)C(O)=C1CCCCCCCCCCC	4	0	0	0	0	0	6	3	22	1	6	11	2	0	PAINS3
O(C)C=1C(=O)C(CCCCCCCCCCC)=C(O)C(=O)C=1C	4	0	0	0	0	0	6	3	23	1	6	11	2	1	PAINS3
O=C(O[C@@H]1C(OC(=O)C)[C@H](O)[C@H](OC2=C(c3cc(O)c(O)c(O)c3)Oc3c(c(O)cc(O)c3)C2=O)OC1C)C	14	0	0	0	0	0	22	6	39	5	22	10	3	3	PAINS2
O=C1C(OC2C(O)C(O)C(O)C(C)O2)=C(c2cc(O)c(O)c(O)c2)Oc2c1c(O)cc(O)c2	12	0	0	0	0	0	22	8	33	5	22	10	1	4	PAINS2
O([C@H]1[C@H](O)[C@H](O)[C@@H](O)[C@H](C)O1)c1cc(O)c2C(=O)C(O)=C(c3cc(O)c(O)c(O)c3)Oc2c1	12	0	0	0	0	0	22	8	33	5	22	10	1	4	PAINS2
O([C@H]1C(O)C(O)[C@H](O)CO1)C1=C(c2cc(O)c(O)c(O)c2)Oc2c(c(O)cc(O)c2)C1=O	12	0	0	0	0	0	22	8	32	5	22	10	1	4	PAINS2
O=C1C(OC2[C@@H](O)[C@H](O)[C@H](O)CO2)=C(c2cc(O)c(O)c(O)c2)Oc2c1c(O)cc(O)c2	12	0	0	0	0	0	22	8	32	5	22	10	1	4	PAINS2
O=C1C(OC2[C@@H](OC3[C@H](O)[C@@H](O)[C@@H](O)[C@@H](CO)O3)[C@@H](O)[C@H](O)[C@@H](C)O2)=C(c2cc(O)c(O)cc2)Oc2c1c(O)cc(O)c2	16	0	0	0	0	0	28	10	43	10	28	15	2	9	PAINS2
O=C1C(OC2[C@@H](OC3[C@@H](O)[C@@H](O)[C@H](O)[C@@H](C)O3)[C@@H](O)[C@H](OC3[C@@H](O)[C@@H](O)[C@H](O)[C@@H](C)O3)[C@@H](C)O2)=C(c2cc(O)c(O)cc2)Oc2c1c(O)cc(O)c2	19	0	0	0	0	0	34	11	52	15	34	17	3	12	PAINS2
O(CC1[C@@H](O)[C@H](O)C(O[C@H]2[C@@H](O)C(O)[C@@H](O)C(C)O2)[C@H](OC2=C(c3cc(O)c(O)c(O)c3)Oc3c(c(O)cc(O)c3)C2=O)O1)[C@H]1[C@@H](O)C(O)[C@@H](O)C(C)O1	21	0	0	0	0	0	34	13	54	15	34	20	3	15	PAINS2
O=C1C(OC2[C@@H](O)[C@@H](O)[C@H](O)[C@@H](OC3[C@H](O)[C@@H](O)[C@H](O)[C@@H](CO)O3)O2)=C(c2cc(O)c(O)cc2)Oc2c1c(O)cc(OC1[C@H](O)[C@@H](O)[C@H](OC3[C@@H](O)[C@@H](O)[C@H](O)[C@@H](C)O3)[C@@H](CO)O1)c2	26	0	0	0	0	0	40	16	64	20	40	26	5	17	PAINS2
O=C1C(O)=C(CCCCCCCCCCC)C(=O)C=2OC=3C(=O)C(CCCCCCCCCCC)=C(O)C(=O)C=3C(C)C1=2	7	0	0	0	0	0	14	3	43	3	14	20	4	9	PAINS3
O=C1C(CCCCCCCCCCCCC/C=C/CCCC)=C(O)C(=O)C=C1O	4	0	0	0	0	0	6	5	29	1	6	18	2	3	PAINS3
O=C1C(CCCCCCCCCCCCCCC=2C(=O)C(O)=CC(=O)C=2O)=C(O)C(C)=CC1=O	7	0	0	0	0	0	12	4	34	2	12	16	4	3	PAINS1
O=C1C(CCCCCCCCCCCCCCC=2C(=O)C(O)=CC(=O)C=2O)=C(O)C(C)=CC1=O	7	0	0	0	0	0	12	4	34	2	12	16	4	3	PAINS3
O=C1C(O)=C(C)C(=O)C(O)=C1CCCCCCCCCCCCC/C=C/CCCC	4	0	0	0	0	0	6	5	30	1	6	18	2	2	PAINS3
O=C1C(C)=C(O)C(=O)C=C1O	4	0	0	0	0	0	6	2	11	1	6	1	2	1	PAINS3
O=C1C(CCCCCCCCCCC)=C(O)C(=O)C=C1O	4	0	0	0	0	0	6	3	21	1	6	11	2	0	PAINS3
O=C1C(CCCCCCCCCCCCC)=C(O)C(=O)C=C1O	4	0	0	0	0	0	6	3	23	1	6	13	2	0	PAINS3
O=C(OC=1C(=O)C(C)=C(OC(=O)C)C(=O)C=1CCCCCCCCCCCCC/C=C/CCCC)C	6	0	0	0	0	0	6	4	36	0	6	19	2	6	PAINS3
O(C)C=1C(=O)C(CCCCCCCCCCC)=C(O)C(=O)C=1	4	0	0	0	0	0	6	2	22	1	6	11	2	1	PAINS3
O([C@H]1[C@H](O)[C@@H](O)[C@@H](O)CO1)C1=C(c2cc(O)c(O)cc2)Oc2c(c(O)cc(O)c2)C1=O	11	0	0	0	0	0	22	7	31	5	22	9	1	2	PAINS2
O=C1C(=O)/C(/C(=O)C(O)=C1CCCCCCCCCCC)=C/1\C(=O)C(O)=C(CCCCCCCCCCC)C(O)=C\1O	8	0	0	0	0	0	12	5	42	1	12	24	4	9	PAINS3
O=C1C(O)=C(O)C(=O)C=C1CCCCCCCCCCC	4	0	0	0	0	0	6	3	21	0	6	12	0	1	PAINS3
O=C(OC=1C(=O)C(CCCCCCCCCCCCC/C=C/CCCC)=C(O)C(=O)C=1C)C	5	0	0	0	0	0	6	4	33	1	6	18	3	5	PAINS3
O=C1C(CCCCCCCCCCCCCCC)=C(O)C(=O)C=C1O	4	0	0	0	0	0	6	3	25	1	6	15	2	0	PAINS3
O=C1C(CCCCCCCCC/C=C/CCCC)=C(O)C(=O)C=C1O	4	0	0	0	0	0	6	5	25	1	6	14	2	0	PAINS3
O(C)C=1C(=O)C(CCCCCCCCC/C=C\CCCC)=C(O)C(=O)C=1	4	0	0	0	0	0	6	4	26	1	6	14	2	0	PAINS3
O=C1C(O)=C(C)C(=O)C(O)=C1CCCCCCCCC/C=C\CCCC	4	0	0	0	0	0	6	5	26	1	6	14	2	0	PAINS3
O=C1C(O)=C(c2cc(O)c(O)cc2)Oc2c(OC3[C@@H](OC4[C@H](O)[C@@H](O)[C@H](O)[C@@H](CO)O4)[C@@H](O)[C@H](O)[C@@H](C)O3)ccc(O)c12	16	0	0	0	0	0	28	10	43	10	28	15	2	9	PAINS2
O(C)c1cc(O)c2C(=O)Oc3c(O)c(O)cc(C)c3-c2c1	6	0	0	0	0	0	14	5	21	0	14	4	1	0	PAINS2
O=C(O)c1c(O)cc(OC)cc1-c1c(C)cc(O)c(O)c1	6	1	0	0	0	0	12	5	21	0	12	6	0	0	PAINS2
O=C(O)c1c(O)cc(O)cc1-c1cc(O)c(O)cc1	6	1	0	0	0	0	12	4	19	0	12	6	0	0	PAINS2
O(C)c1cc(O)c2C(=O)OCc3c(-c2c1)cc(O)c(O)c3	6	0	0	0	0	0	12	5	21	1	15	4	1	0	PAINS2
O=C(O[C@@H]1[C@@H](O)[C@H](O)[C@@H](CO)OC1OC1=C(c2cc(O)c(O)cc2)Oc2c(c(O)cc(O)c2)C1=O)c1cc(O)c(O)c(O)c1	16	0	0	0	0	0	28	10	44	5	28	15	2	7	PAINS2
O=C1c2c(O)c(O)ccc2C(=O)c2c1cccc2	4	0	0	0	0	0	14	2	18	0	14	2	0	0	PAINS2
O=C1c2c(O)c(O)ccc2C(=O)c2c1cccc2	4	0	0	0	0	0	14	2	18	0	14	2	0	0	PAINS3
O=C1c2c(O)c(C)c(O)cc2C(=O)c2c1cccc2	4	0	0	0	0	0	14	3	19	0	14	2	0	0	PAINS3
O([C@H]1[C@H](O)[C@@H](O)[C@@H](O)[C@@H](CO)O1)C1=C(c2cc(O)c(O)cc2)Oc2c(c(O)cc(O)c2)C1=O	12	0	0	0	0	0	22	8	33	5	22	11	1	4	PAINS2
O=C(OC1[C@H](OC2=C(c3cc(O)c(O)cc3)Oc3c(c(O)cc(O)c3)C2=O)O[C@H](CO)[C@@H](O)C1O)c1cc(O)c(O)c(O)c1	16	0	0	0	0	0	28	10	44	5	28	15	2	7	PAINS2
O=C(O[C@H]1[C@@H](OC(=O)C)[C@H](Oc2cc(O[C@H]3[C@H](O)[C@@H](O)[C@H](O)[C@@H](CO)O3)c3C(=O)c4c(O)cc(C)cc4C(=O)c3c2)O[C@@H](C)[C@@H]1O)C	16	0	0	0	0	0	26	7	47	10	26	13	4	7	PAINS3
O([C@H]1[C@H](O)[C@@H](O)[C@H](O)[C@@H](CO)O1)c1c2C(=O)c3c(O)cc(C)cc3C(=O)c2cc(O[C@H]2[C@H](O)[C@H](O)[C@@H](O)[C@H](C)O2)c1	14	0	0	0	0	0	26	9	41	10	26	13	2	9	PAINS3
O=C1c2c(OC3[C@H](O)[C@@H](O)[C@H](O)[C@@H](CO)O3)cc(O)cc2C(=O)c2c1c(O)cc(C)c2	10	0	0	0	0	0	20	7	31	5	20	9	1	1	PAINS3
O([C@H]1[C@H](O)[C@@H](O)[C@H](O)[C@@H](CO)O1)c1c2C(=O)c3c(O)cc(C)cc3C(=O)c2cc(O)c1	10	0	0	0	0	0	20	7	31	5	20	9	1	1	PAINS3
O(C)C1=C(c2cc(O)c(O)cc2)Oc2c(c(O)cc(O)c2)C1=O	7	0	0	0	0	0	16	5	23	0	16	5	0	0	PAINS2
O(C)c1c(C)c(OC2[C@H](O)[C@@H](O)[C@H](O)[C@@H](COC3[C@H](O)[C@@H](O)[C@H](O)CO3)O2)cc2C(=O)c3c(C(=O)c12)cccc3	13	0	0	0	0	0	26	8	40	10	26	12	2	4	PAINS3
O(C)c1c(CO)c(OC2[C@H](O)[C@@H](O)[C@H](O)[C@@H](COC3[C@H](O)[C@@H](O)[C@H](O)CO3)O2)cc2C(=O)c3c(C(=O)c12)cccc3	14	0	0	0	0	0	26	8	41	10	26	14	2	9	PAINS3
O(C[C@@H]1[C@@H](O)[C@H](O)[C@@H](O)[C@@H](Oc2c(CO)c(O)c3C(=O)c4c(C(=O)c3c2)cccc4)O1)[C@H]1[C@H](O)[C@@H](O)[C@H](O)CO1	14	0	0	0	0	0	26	8	40	10	26	14	2	9	PAINS3
O(C)c1c(CO)c(O)cc2C(=O)c3c(C(=O)c12)cccc3	5	0	0	0	0	0	14	3	21	0	14	4	0	1	PAINS3
O(C)c1c(C)c(O)cc2C(=O)c3c(C(=O)c12)cccc3	4	0	0	0	0	0	14	3	20	0	14	2	0	0	PAINS3
O(COc1c(O)c2C(=O)c3c(C(=O)c2cc1O)cccc3)C	6	0	0	0	0	0	14	2	22	0	14	5	1	0	PAINS3
O(C)c1c(CO)c(OC)cc2C(=O)c3c(C(=O)c12)cccc3	5	0	0	0	0	0	14	3	22	0	14	4	0	0	PAINS3
O(C[C@@H]1[C@@H](O)[C@H](O)[C@@H](O)[C@H](Oc2c(C)c(O)c3C(=O)c4c(C(=O)c3c2)cccc4)O1)[C@H]1[C@H](O)[C@@H](O)[C@H](O)CO1	13	0	0	0	0	0	26	8	39	10	26	12	2	3	PAINS3
O=C1c2c(C)cc(O)cc2C(=O)c2c1cccc2	3	0	0	0	0	0	14	2	18	0	14	1	0	0	PAINS3
O(C)c1cc(C)c2C(=O)c3c(C(=O)c2c1)cccc3	3	0	0	0	0	0	14	2	19	0	14	1	0	0	PAINS3
O=C(OC)c1c(O)c2c(O)c(O)c(OC)cc2c(OC)c1	7	0	0	0	0	0	10	6	21	0	10	6	1	0	PAINS2
O=C(OC)c1c(O)c2c(c(O)c(O)cc2)c(OC)c1	6	0	0	0	0	0	10	5	19	0	10	5	1	0	PAINS2
O(C)[C@@H]1[C@@H]([C@@H]2[C@@H](OC)OCC=3C(=O)c4c(C(=O)C2=3)cccc4)C=2C(=O)c3c(C(=O)C=2CO1)cccc3	8	0	0	0	0	0	28	4	36	6	28	2	2	1	PAINS3
O=C1c2c(C(=O)C3=C1C=COC3)cccc2	3	0	0	0	0	0	14	1	16	1	14	0	0	1	PAINS3
O=C(O)C12C(C/C=C(\C)/C)(C(=O)c3c(C)cccc3C1=O)O2	5	1	0	0	0	3	8	4	22	2	11	3	3	0	PAINS1
O=C1c2c(C(=O)c3c1cccc3)ccc(C)c2	2	0	0	0	0	0	14	1	17	0	14	0	0	1	PAINS3
O=C(OC)C1=C(C/C=C(\C)/C)C(=O)c2c(C1=O)cccc2	4	0	0	0	0	0	10	3	21	0	10	3	1	1	PAINS3
O(C)c1c(C)cc2C(=O)c3c(C(=O)c2c1)cccc3	3	0	0	0	0	0	14	2	19	0	14	1	0	0	PAINS3
Oc1c(O)ccc([C@H]2OC[C@@H]3[C@@H](c4cc(O)c(O)cc4)OC[C@H]23)c1	6	0	0	0	0	0	20	8	24	6	20	4	0	0	PAINS2
O=C(c1c(O)c(O)c(c(O)c1O)C1[C@H](O)[C@@H](O)[C@H](O)[C@@H](CO)O1)c1ccc(O)cc1	11	0	0	0	0	0	18	11	30	5	18	12	0	5	PAINS2
O=C1c2c(O)c([C@H]3[C@H](O)[C@@H](O)[C@H](O)[C@@H](CO)O3)c(O)cc2Oc2c1cc(O)c(O)c2	11	0	0	0	0	0	20	10	30	5	20	9	0	4	PAINS2
O=C1[C@H](O)[C@@H](c2cc(O)c(O)cc2)Oc2c([C@@H]3[C@@H](c4cc(O)c(O)cc4)Oc4c(c(O)cc(O)c4)C3=O)c(O)cc(O)c12	13	0	0	0	0	0	32	12	43	4	32	9	0	7	PAINS2
O=C1C(O)=C(C(C)C)C(=O)C2=C1[C@]1(C)[C@H](C(C)(C)C(=O)CC1)CC2	4	0	0	0	0	0	14	3	24	8	14	1	2	0	PAINS3
O=C1C(C(C)C)=C(O)C2=C(C1=O)[C@]1(C)[C@H](C(C)(C)CCC1)CC2	3	0	0	0	0	0	14	2	23	9	14	1	2	0	PAINS1
O=C1C(C(C)C)=C(O)C2=C(C1=O)[C@]1(C)[C@H](C(C)(C)CCC1)CC2	3	0	0	0	0	0	14	2	23	9	14	1	2	0	PAINS3
Oc1c(O)c2[C@]3(C)C(C(C)(C)CCC3)=C(O)Cc2cc1C(C)C	3	0	0	0	0	0	14	5	23	7	14	3	1	0	PAINS2
O=C1C(O)=C2C(C)(C)CCC[C@@]2(C)c2c(O)c(O)c(C(CO)C)cc12	5	0	0	0	0	0	14	5	25	5	14	6	0	0	PAINS2
O=C1c2c(O)c3c(c(O)c2[C@]2(C)C(C(C)=C(C)CC2)=C1)O[C@@H](C)C3	4	0	0	0	0	0	17	6	24	5	17	2	0	0	PAINS1
