# Supplementary material for: Pharmacoinformatic Investigation of Medicinal Plants from East Africa
Source: Mol Inform. 2020 Oct 8;39(11):2000163. doi: 10.1002/minf.202000163 (PMC7685152; doi:10.1002/minf.202000163)
Supplement: Supplementary file 4 — Supplementary [file MINF-39-2000163-s004.csv]

	M	N	FNM	NSING	FNSING.M	FNSING.N	AUC	F50
EANPD	1749	305	0.174385363064608	161	0.0920526014865637	0.527868852459016	0.85840973643506	0.0360655737704918
NANPDB	3691	575	0.155784340287185	280	0.0758602004876727	0.48695652173913	0.868818997759082	0.0295652173913043
