# Supplementary material for: Pharmacoinformatic Investigation of Medicinal Plants from East Africa
Source: Mol Inform. 2020 Oct 8;39(11):2000163. doi: 10.1002/minf.202000163 (PMC7685152; doi:10.1002/minf.202000163)
Supplement: Supplementary file 5 — Supplementary [file MINF-39-2000163-s005.csv]

	colnms	SSE10	SSE20	SSE30	SSE40	SSE50	SSE60
1	EANPD	0.911	0.904	0.902	0.899	0.897	0.895
2	NANPDB	0.921	0.914	0.909	0.903	0.900	0.897
