# Supplementary material for: Pharmacoinformatic Investigation of Medicinal Plants from East Africa
Source: Mol Inform. 2020 Oct 8;39(11):2000163. doi: 10.1002/minf.202000163 (PMC7685152; doi:10.1002/minf.202000163)
Supplement: Supplementary file 6 — Supplementary [file MINF-39-2000163-s006.csv]

	SMILES	DB	ID	scaffold	scaffold_id	NA	NA
1	[C@@H](CCC=C(C)C)(C)[C@@H]1C=CC(=C)CC1	NANPDB	5261	C1=CCCCC1	C1=CCCCC1	NA	1
2	[C@@H](CCC=C(C)C)(C)[C@@H]1C=CC(C)=CC1	NANPDB	5257	C=1C=CCCC1	C=1C=CCCC1	NA	2
3	[C@@H](CCC=C(C)C)(C)c1ccc(C)cc1	NANPDB	4946	c1ccccc1	c1ccccc1	NA	3
4	[C@H](CC[C@H]1[C@@H](C)CC[C@H]2C(C)(C)CCC[C@]12C)(CC)C	EANPD	EUPH_00075	C1CCC2CCCCC2C1	C1CCC2CCCCC2C1	NA	4
5	[C@H](CCC=C(C)C)(C)C1=CC=C(C)CC1	NANPDB	5499	C=1C=CCCC1	C=1C=CCCC1	NA	2
6	[C@H](CCC=C(C)C)(C)c1ccc(C)cc1	NANPDB	5498	c1ccccc1	c1ccccc1	NA	3
7	[C@H]1(c2cc3OCOc3cc2)OC[C@@H]2[C@@H](c3cc4OCOc4cc3)OC[C@H]12	NANPDB	1649	O1c2ccccc2OC1	O1CC2COCC2C1	O1c2ccc(cc2OC1)C3OCC4C(OCC34)c5ccc6OCOc6c5	5
9	[C@H]1(c2cc3OCOc3cc2)OC[C@@H]2[C@@H](c3cc4OCOc4cc3)OC[C@H]12	EANPD	RUTA_00017	O1c2ccccc2OC1	O1CC2COCC2C1	O1c2ccc(cc2OC1)C3OCC4C(OCC34)c5ccc6OCOc6c5	5
15	[O-]c1cc2c3[n+](cc4c2cc2OCOc2c4)CCc3c1	NANPDB	203	O1c2cc3cn4c5c(cccc5CC4)c3cc2OC1	O1c2cc3cn4c5c(cccc5CC4)c3cc2OC1	NA	6
16	[O-2H0][HH0][C+@]12C(C)(C)CCC[C@]1(C)[C@@H]1[C@](C)([C@@]3(C)[C@@H]([C@H]4C(=C(C)C)CC[C@]4(C)CC3)CC1)CC2	NANPDB	2297	*12CCCCC1C3CCC4C5CCCC5CCC4C3CC2	*12CCCCC1C3CCC4C5CCCC5CCC4C3CC2	NA	7
17	[O+]#CCC(=C)[C-H2]	EANPD	ROSA_00007	0	NA	NA	8
18	[O+]#CN1C2C(=O)NC(C(CC)C)C(=O)NCCc3ccc(OC2CC1)cc3	NANPDB	3522	O1c2ccc(cc2)CCNCCNCC3NCCC13	O1c2ccc(cc2)CCNCCNCC3NCCC13	NA	9
19	[S@@H0](=O)(c1ccccc1)C12C[C@H](C(=O)CC1)CCC2	EANPD	ANNO_02021	c1ccccc1	C1CC2CCCC(C1)C2	S(c1ccccc1)C23CCCC(CCC2)C3	3
20	[SH](=O)(=O)O[C@H]1[C@H](O)[C@@H](O)CO[C@H]1Oc1c(O)c2OC(c3ccc(O)cc3)=CC(=O)c2c(O)c1	NANPDB	2673	O1C=CCc2ccccc12	O1CCCCC1	O1c2cc(OC3OCCCC3)ccc2CC=C1c4ccccc4	10
21	[SH](=O)(=O)Oc1cc(C)c-2c(OC(=O)c3c(O)cc(OC)cc-23)c1	EANPD	PLEO_00103	O1c2ccccc2-c3ccccc3C1	O1c2ccccc2-c3ccccc3C1	NA	11
22	[SH0](=O)(/C=C/CCN=C=S)C	NANPDB	1160	0	NA	NA	8
23	[SH0](=O)(C)c1c2OC(=O)C=Cc2ccc1	NANPDB	4109	O1c2ccccc2C=CC1	O1c2ccccc2C=CC1	NA	12
24	[Si](OC(=O)[C@]1(C)C2[C@](C)(C(C/C=C(\CC)/C)C(=C)CC2)CCC1)(C)(C)C	NANPDB	4996	C1CCC2CCCCC2C1	C1CCC2CCCCC2C1	NA	4
25	Br[C@@H]1[C@](/C=C/Cl)(C)C[C@](Cl)(C)[C@H](Cl)C1	NANPDB	2604	C1CCCCC1	C1CCCCC1	NA	13
26	Br[C@@H]1C(C)(C)[C@](C)([C@]2(O)C[C@H](Cl)[C@](Br)(C)CC2)CC1	NANPDB	369	C1CCCC1	C1CCCCC1	C1CCC(CC1)C2CCCC2	14
27	Br[C@@H]1C(C)(C)[C@]2(C(=C)CC1)CC(Cl)C(Br)(C)CC2	NANPDB	370	C1CCC2(CC1)CCCCC2	C1CCC2(CC1)CCCCC2	NA	15
28	BrC[C@@]12[C@H](C(C)C)C=C[C@H](O)[C@H]1[C@@H]1[C@@](O)(C)[C@@H](O)C[C@H](Br)[C@@]1(C)CC2	NANPDB	3848	C1=CCC2C(C1)CCC3CCCCC32	C1=CCC2C(C1)CCC3CCCCC32	NA	16
29	BrC[C@@]12[C@H](C(C)C)C=CC(=O)[C@H]1[C@@H]1[C@@](O)(C)[C@@H](O)C[C@H](Br)[C@@]1(C)CC2	NANPDB	3847	C1=CCC2C(C1)CCC3CCCCC32	C1=CCC2C(C1)CCC3CCCCC32	NA	16
30	BrC[C@@]12[C@H](C(C)C)CC=C[C@H]1[C@@H]1[C@@](O)(C)C(=O)C=C[C@@]1(C)CC2	NANPDB	3849	C1=CC2CCC3CCC=CC3C2CC1	C1=CC2CCC3CCC=CC3C2CC1	NA	17
31	BrC=1[C@H](O)[C@](O)(CC#N)C=C(Br)C=1OC	NANPDB	376	C=1C=CCCC1	C=1C=CCCC1	NA	2
32	BrC=1[C@H](O)[C@@]2(ON=C(C(=O)NCCCCCNC(=O)OCC)C2)C=C(Br)C=1OC	NANPDB	372	N=1OC2(C=CC=CC2)CC1	N=1OC2(C=CC=CC2)CC1	NA	18
33	BrC=1[C@H](O)[C@@]2(ON=C(C(=O)NCCCCN=C(N)N)C2)C=C(Br)C=1OC	NANPDB	385	N=1OC2(C=CC=CC2)CC1	N=1OC2(C=CC=CC2)CC1	NA	18
34	BrC=1[C@H](O)[C@@]2(ON=C(C(=O)NCCCCNC(=O)OCC)C2)C=C(Br)C=1OC	NANPDB	371	N=1OC2(C=CC=CC2)CC1	N=1OC2(C=CC=CC2)CC1	NA	18
35	Brc1[nH]c2C(=O)NCC/C(=C/3\C(=O)N=C(N)N\3)/c2c1	NANPDB	2170	N1=CNCC1	c1cc2c([nH]1)CNCCC2	N1=CNC(=C2c3cc[nH]c3CNCC2)C1	19
36	Brc1[nH]c2C(=O)NCc3nc(N)nc(C(=O)OC)c3-c2c1	NANPDB	2168	n1cnc2c(c1)-c3cc[nH]c3CNC2	n1cnc2c(c1)-c3cc[nH]c3CNC2	NA	20
37	Brc1[nH]c2C(=O)NCc3nc(N)ncc3-c2c1	NANPDB	2169	n1cnc2c(c1)-c3cc[nH]c3CNC2	n1cnc2c(c1)-c3cc[nH]c3CNC2	NA	20
38	BrC1=C(OC)C(Br)=C[C@]2(O)[C@H]1OC(=O)C2	NANPDB	378	O1CCC2C=CC=CC12	O1CCC2C=CC=CC12	NA	21
39	Brc1c(Br)c-2c(C(=O)NCc3nc(N)nc(C(=O)OC)c-23)[nH]1	NANPDB	2177	n1cnc2c(c1)-c3cc[nH]c3CNC2	n1cnc2c(c1)-c3cc[nH]c3CNC2	NA	20
40	Brc1c(Br)c-2c(C(=O)NCc3nc(N)ncc-23)[nH]1	NANPDB	2176	n1cnc2c(c1)-c3cc[nH]c3CNC2	n1cnc2c(c1)-c3cc[nH]c3CNC2	NA	20
41	Brc1c(Br)c2C(C=3N(C)C(=[N+H2])NC=3)=CCNC(=O)c2[nH]1	NANPDB	2166	C1=CNCN1	c1cc2C=CCNCc2[nH]1	c1cc2C(=CCNCc2[nH]1)C3=CNCN3	22
42	Brc1c(Br)c2C(c3[nH]c(N)nc3)=CCNC(=O)c2[nH]1	NANPDB	2172	[N]1C=NC=C1	c1cc2C=CCNCc2[nH]1	N1=C[N]C(=C1)C2=CCNCc3[nH]ccc23	23
43	Brc1c(C(=O)N)[nH]cc1Br	NANPDB	2175	c1cc[nH]c1	c1cc[nH]c1	NA	24
44	Brc1c(CC(=O)N)c(O)ccc1OC	NANPDB	382	c1ccccc1	c1ccccc1	NA	3
45	BrC1C(CCC(O)C(=C)C)(C)C(CCC(O)(C=C)C)C(C)=CC1	NANPDB	3846	C1=CCCCC1	C1=CCCCC1	NA	1
46	Brc1c(O)c(Br)cc(CC(=O)OC)c1O	NANPDB	377	c1ccccc1	c1ccccc1	NA	3
47	Brc1c(O)c(Br)cc(CC(=O)OCC)c1O	NANPDB	379	c1ccccc1	c1ccccc1	NA	3
48	Brc1c(OC)c(Br)cc(/C=C/C(=O)N[C@@H](C(=O)O)CCCN=C(N)N)c1	NANPDB	381	c1ccccc1	c1ccccc1	NA	3
49	Brc1c(OC)c(C(=O)OCC)c(O)c(O)c1	NANPDB	3487	c1ccccc1	c1ccccc1	NA	3
50	Brc1c(OC)c(C=O)c(O)c(O)c1	NANPDB	3486	c1ccccc1	c1ccccc1	NA	3
51	Brc1c(OC)ccc(/C=C/C(=O)N[C@@H](C(=O)O)CCCNC(=N)N)c1	NANPDB	380	c1ccccc1	c1ccccc1	NA	3
52	Brc1c(OCCCN)c(Br)cc(C(O)CN)c1	NANPDB	3484	c1ccccc1	c1ccccc1	NA	3
53	Brc1c(OCCCN)c(Br)cc(CCN)c1	NANPDB	3483	c1ccccc1	c1ccccc1	NA	3
54	Brc1c(OCCCNC(=O)C(=O)N)c(Br)cc(CCN)c1	NANPDB	3488	c1ccccc1	c1ccccc1	NA	3
55	Brc1c(OCCCNC(=O)C#N)c(Br)cc(CCN)c1	NANPDB	3485	c1ccccc1	c1ccccc1	NA	3
56	Brc1c2C(=O)CCNC(=O)c2[nH]c1	NANPDB	2174	c1cc2c([nH]1)CNCCC2	c1cc2c([nH]1)CNCCC2	NA	25
57	Brc1c2C(C=3N(C)C(=[N+H2])NC=3)=CCNC(=O)c2[nH]c1	NANPDB	2167	C1=CNCN1	c1cc2C=CCNCc2[nH]1	c1cc2C(=CCNCc2[nH]1)C3=CNCN3	22
58	Brc1c2C(C=3NC(=[N+H2])NC=3)=CCNC(=O)c2[nH]c1	NANPDB	2173	C1=CNCN1	c1cc2C=CCNCc2[nH]1	c1cc2C(=CCNCc2[nH]1)C3=CNCN3	22
59	Brc1cc2[nH]cc(/C=C/3\C(=O)N(C)C(N)=N\3)c2cc1	NANPDB	2153	N1=CNCC1	c1ccc2[nH]ccc2c1	N1=CNCC1=Cc2c[nH]c3ccccc23	19
60	Brc1cc2[nH]cc(/C=C\3/N(C)C(=N)N(C)C/3=O)c2cc1	NANPDB	2149	N1CNCC1	c1ccc2[nH]ccc2c1	c1ccc2c(c[nH]c2c1)C=C3NCNC3	26
61	Brc1cc2n(C(=O)CC)cc(/C=C\3/N(C)C(=N)N(C)C/3=O)c2cc1	NANPDB	2151	N1CNCC1	c1ccc2[nH]ccc2c1	c1ccc2c(c[nH]c2c1)C=C3NCNC3	26
62	Brc1cnc(C(=O)N2CCC(CNC(=O)C)CC2)cc1	EANPD	PLEO_00109	N1CCCCC1	N1CCCCC1	n1ccccc1CN2CCCCC2	27
63	BrCCCCCCCCCCCCCCBr	EANPD	ANNO_02027	0	NA	NA	8
64	BrCCNC(=O)O[C@@]1([C@H]2NC(=O)SC2)O[C@H]2C[C@@H](OC(=O)/C=C(/C)\CC/C=C/C=C\[C@@H](C)CC2)C1	NANPDB	3368	S1CNCC1	O1CC=CCCC=CC=CCCCC2OCCC1C2	O1CC=CCCC=CC=CCCCC2OC(CC1C2)C3NCSC3	28
65	C([C@@H]1C(C)(C)O1)c1c2c([nH]c1)c1OC(C)(C)C=Cc1cc2	EANPD	ANNO_00149	O1c2c(ccc3cc[nH]c32)C=CC1	O1CC1	O1c2c(ccc3c(c[nH]c23)CC4OC4)C=CC1	29
66	C([C@@H]1C(C)(C)O1)c1c2c([nH]c1)ccc(C[C@H]1C(C)(C)O1)c2	EANPD	ANNO_00030	O1CC1	c1ccc2[nH]ccc2c1	O1CC1Cc2ccc3[nH]cc(c3c2)CC4OC4	30
67	C([C@H]1C(C)(C)O1)c1c2c([nH]c1)c1OC(C)(C)C=Cc1cc2	EANPD	ANNO_00148	O1c2c(ccc3cc[nH]c32)C=CC1	O1CC1	O1c2c(ccc3c(c[nH]c23)CC4OC4)C=CC1	29
68	C(/C=C/C(C=C)(C)C)(=C)C	NANPDB	1968	0	NA	NA	8
69	C(/C=C/c1cc2[nH]ccc2cc1)(=C)C	EANPD	ANNO_00037	c1ccc2[nH]ccc2c1	c1ccc2[nH]ccc2c1	NA	31
70	C(/C=C/c1cc2c([nH]cc2)cc1)(=C)C	EANPD	ANNO_00016	c1ccc2[nH]ccc2c1	c1ccc2[nH]ccc2c1	NA	31
71	C(\C=C/C=C/CC)=C\C=C\CCC	NANPDB	4326	0	NA	NA	8
72	C(\C=C\C=C(C)C)(=C/C)/C	EANPD	ASTE_00206	0	NA	NA	8
73	C(\c1sccc1)=C\1/OC2(OCCCC2)C=C/1	NANPDB	1736	s1cccc1	O1CC=CC12OCCCC2	O1C(C=CC12OCCCC2)=Cc3sccc3	32
74	C(#C)/C=C/CCCC#CCCCCCCCCCCC#C	NANPDB	1026	0	NA	NA	8
75	C(#C)/C=C/CCCC#CCCCCCCCCCCCC#C	NANPDB	1031	0	NA	NA	8
76	C(#C)/C=C\CCCC#CCCCCC#CCCCCC#CCCCCCC	NANPDB	1006	0	NA	NA	8
77	C(#CCCC/C=C/C#C)/C=C/CCCCCCC/C=C/C#C	NANPDB	1027	0	NA	NA	8
78	C(=C)(C)[C@@H]1[C@@]2([C@@H](C)CC1)CC=C(C)CC2	NANPDB	4945	C1=CCC2(CC1)CCCC2	C1=CCC2(CC1)CCCC2	NA	33
79	C(=C)(C)[C@@H]1CC2C(C)=CCC[C@@]2(C)CC1	NANPDB	4936	C1=CC2CCCCC2CC1	C1=CC2CCCCC2CC1	NA	34
80	C(=C)(C)[C@H]1[C@@](C=C)(C)CC[C@@H](C(=C)C)C1	NANPDB	953	C1CCCCC1	C1CCCCC1	NA	13
81	C(=C)(C)[C@H]1C[C@@]2(C)[C@H](C)CCC=C2CC1	NANPDB	1667	C1=C2CCCCC2CCC1	C1=C2CCCCC2CCC1	NA	35
82	C(=C)(C)[C@H]1C[C@@H]2C(C)=CCC[C@]2(C)CC1	EANPD	CYPE_00101	C1=CC2CCCCC2CC1	C1=CC2CCCCC2CC1	NA	34
83	C(=C)(C)[C@H]1C[C@H]2C(=C)CCC[C@]2(C)CC1	NANPDB	4231	C1CCC2CCCCC2C1	C1CCC2CCCCC2C1	NA	4
85	C(=C)(C)[C@H]1C[C@H]2C(=C)CCC[C@]2(C)CC1	EANPD	LAMI_00022	C1CCC2CCCCC2C1	C1CCC2CCCCC2C1	NA	4
87	C(=C)(C)[C@H]1C[C@H]2C(C)=CCC[C@]2(C)CC1	NANPDB	4358	C1=CC2CCCCC2CC1	C1=CC2CCCCC2CC1	NA	34
88	C(=C)(C)[C@H]1CC(C)=CCC1	NANPDB	4343	C1=CCCCC1	C1=CCCCC1	NA	1
89	C(=C)(C)[C@H]1CC=2[C@@H](C)CCC=2[C@@H](C)CC1	EANPD	BURS_00027	C12=C(CCC1)CCCCC2	C12=C(CCC1)CCCCC2	NA	36
90	C(=C)(C)[C@H]1CC=C(C)CC1	NANPDB	293	C1=CCCCC1	C1=CCCCC1	NA	1
92	C(=C)(C)[C@H]1CC=C(C)CC1	EANPD	BURS_00038	C1=CCCCC1	C1=CCCCC1	NA	1
94	C(=C)(C)[C@H]1CC2C(C)(O2)CC1	EANPD	VERB_00017	O1C2CCCCC12	O1C2CCCCC12	NA	37
95	C(=C)(C)C1=CC=C(C)CC1	NANPDB	4192	C=1C=CCCC1	C=1C=CCCC1	NA	2
96	C(=C)(C)C1C(C=C)(C)C=CC(C(C)C)=C1	EANPD	ANNO_00070	C=1C=CCCC1	C=1C=CCCC1	NA	2
97	C(=C)(C)C1C=CC(C)=CC1	NANPDB	5249	C=1C=CCCC1	C=1C=CCCC1	NA	2
98	C(=C)(C)c1cc(C)ccc1	EANPD	BURS_00058	c1ccccc1	c1ccccc1	NA	3
99	C(=C)(C)C1CC=C(C)CC1	EANPD	BURS_00172	C1=CCCCC1	C1=CCCCC1	NA	1
101	C(=C)(C)C1CC=C(C)CC1	NANPDB	271	C1=CCCCC1	C1=CCCCC1	NA	1
103	C(=C)(C)c1ccc(C)cc1	NANPDB	4193	c1ccccc1	c1ccccc1	NA	3
104	C(=C)(C)c1ccccc1	EANPD	BURS_00051	c1ccccc1	c1ccccc1	NA	3
105	C(=C)[C@@]1(C)C=C2[C@@H]([C@]3(C)[C@H](C(C)(C)CCC3)CC2)CC1	NANPDB	5098	C1=C2CCC3CCCCC3C2CCC1	C1=C2CCC3CCCCC3C2CCC1	NA	38
106	C(=C)[C@@]1(C)CC=C2[C@]3(C)C(C(C)(C)C(=C)CC3)CCC2C1	NANPDB	5097	C1=C2C(CCC1)CCC3CCCCC23	C1=C2C(CCC1)CCC3CCCCC23	NA	39
107	C(=C)[C@@]1(C)CC2C([C@]3(C)C(C(C)(C)CCC3)CC2)CC1	EANPD	BURS_00182	C1CCC2C(C1)CCC3CCCCC32	C1CCC2C(C1)CCC3CCCCC32	NA	40
108	C(=C)[C@@]1(C)O[C@@H](C(C)C2OOC(C)(C)C=C2)CC1	NANPDB	6218	O1CCCC1	O1OCC=CC1	O1OC(C=CC1)CC2OCCC2	41
109	C(=C)c1ccc(C)cc1	EANPD	BURS_00046	c1ccccc1	c1ccccc1	NA	3
110	C(=C)c1ccccc1	EANPD	BURS_00044	c1ccccc1	c1ccccc1	NA	3
111	C(=C)CCCCCC	EANPD	BOVI_00053	0	NA	NA	8
112	C(=C)CCCCCCCC	NANPDB	1573	0	NA	NA	8
113	C(=C)CCCCCCCCCCCCC	NANPDB	4257	0	NA	NA	8
114	C(=C)CCCCCCCCCCCCCCCCC	NANPDB	4260	0	NA	NA	8
115	C(=C)CCCCCCCCCCCCCCCCCC	NANPDB	2909	0	NA	NA	8
116	C(=C/[C@]1(C)[C@H](c2cc3c([nH]cc3)cc2)C=C(C)CC1)\c1cc2c([nH]cc2)cc1	EANPD	ANNO_00012	C1=CCCCC1	c1ccc2[nH]ccc2c1	c1cc2cc(ccc2[nH]1)C=CC3CCC=CC3c4ccc5[nH]ccc5c4	1
117	C(=C/[C@@]1(C)[C@H](c2cc3c([nH]cc3)cc2)C=C(C)CC1)\c1cc2c([nH]cc2)cc1	EANPD	ANNO_00011	C1=CCCCC1	c1ccc2[nH]ccc2c1	c1cc2cc(ccc2[nH]1)C=CC3CCC=CC3c4ccc5[nH]ccc5c4	1
118	C(=C/C(C)(C)c1ccccc1)(\C)/c1ccccc1	EANPD	BURS_00098	c1ccccc1	c1ccccc1	c1ccc(cc1)C=CCc2ccccc2	3
119	C(=C/C)\CCC(CCCC(CCCC(C)C)C)C	NANPDB	5437	0	NA	NA	8
120	C(=C/C/C=C(/CCC=C(C)C)\C)(\C=C)/C	EANPD	BURS_00026	0	NA	NA	8
121	C(=C/C=C/C(=C/C=C/C=C(/C=C/C=C(/C=C/C=C(/CCC=C(C)C)\C)\C)\C)/C)(\C=C\C=C(\CCC=C(C)C)/C)/C	NANPDB	672	0	NA	NA	8
122	C(=C/CC/C(=C/CC/C=C(/CC/C=C(/CCC=C(C)C)\C)\C)/C)(\CCC=C(C)C)/C	NANPDB	6810	0	NA	NA	8
123	C(=C/CC/C(=C/CC1c2c(NC1)cccc2)/C)(\CCC=C(C)C)/C	EANPD	ANNO_02005	c1ccc2c(c1)NCC2	c1ccc2c(c1)NCC2	NA	42
124	C(=C/CC=C(C)C)(\C=C)/C	EANPD	BURS_00043	0	NA	NA	8
125	C(=C/CC=C(C)C)(\C=C)/C	NANPDB	1970	0	NA	NA	8
126	C(=C/Cc1c2c([nH]c1)cccc2)(\CCC=C(C)C)/C	EANPD	ANNO_00039	c1ccc2[nH]ccc2c1	c1ccc2[nH]ccc2c1	NA	31
127	C(=C/CCC(=C)C)(\C=C)/C	EANPD	BURS_00045	0	NA	NA	8
128	C(=C/CCC)\CCC	EANPD	BOVI_00054	0	NA	NA	8
129	C(=C\C(C)(C)c1ccccc1)(\C)/c1ccccc1	EANPD	BURS_00103	c1ccccc1	c1ccccc1	c1ccc(cc1)C=CCc2ccccc2	3
130	C(=C\CC)\CCCCCCCC	NANPDB	5875	0	NA	NA	8
131	C(=C\CC/C(=C/CC/C=C(\CC/C=C(/CCC=C(C)C)\C)/C)/C)(\CCC=C(C)C)/C	NANPDB	693	0	NA	NA	8
132	C(=C\CC=C(C)C)(\C=C)/C	EANPD	ASTE_00203	0	NA	NA	8
133	C(=C\CC1C(=C)CCC2C(C)(C)CCC[C@]12C)(\C=C)/C	EANPD	BURS_00180	C1CCC2CCCCC2C1	C1CCC2CCCCC2C1	NA	4
134	C(=C\CCCC)\CCCCCCCCCCCCC	NANPDB	4259	0	NA	NA	8
135	C(=C\CCCCCCCCC)\CCCCCCCCCCCCCCC	NANPDB	4177	0	NA	NA	8
136	C(=CC(CC(C)c1ccccc1)C)(C)C	NANPDB	1976	c1ccccc1	c1ccccc1	NA	3
137	C(=CCC[C@@]1(C)[C@@H]2C(C)=CC[C@H]1C2)(C)C	NANPDB	5252	C1=CC2CC(C1)C2	C1=CC2CC(C1)C2	NA	43
138	C(=CCc1cc2[nH]ccc2cc1)(C)C	EANPD	ANNO_00036	c1ccc2[nH]ccc2c1	c1ccc2[nH]ccc2c1	NA	31
139	C(=CCc1cc2c([nH]cc2)cc1)(C)C	EANPD	ANNO_00015	c1ccc2[nH]ccc2c1	c1ccc2[nH]ccc2c1	NA	31
140	C(=CCc1cc2c(C(/C=C/C)(C)C)c[nH]c2cc1)(C)C	EANPD	ANNO_00040	c1ccc2[nH]ccc2c1	c1ccc2[nH]ccc2c1	NA	31
141	C(=CCc1cc2n(-c3c4c([nH]c3)cc(CC=C(C)C)cc4)ccc2cc1)(C)C	EANPD	ANNO_00033	c1ccc2[nH]ccc2c1	c1ccc2[nH]ccc2c1	c1ccc2c(c1)ccn2-c3c[nH]c4ccccc43	31
142	C(=CCCC(=C)[C@@H]1CC=C(C)CC1)(C)C	NANPDB	2825	C1=CCCCC1	C1=CCCCC1	NA	1
143	C(=CCCC(C)c1ccc(C)cc1)(C)C	NANPDB	5256	c1ccccc1	c1ccccc1	NA	3
144	C(C(C)C)(=C)CC/C(=C/CCC(C)C12OOC(C)(C=C1)CC2)/C	NANPDB	1931	O1OC2C=CC1CC2	O1OC2C=CC1CC2	NA	44
145	C(C(C#C)(C)c1ccccc1)#C	NANPDB	1759	c1ccccc1	c1ccccc1	NA	3
146	C(C(C=C(C)C)C=C)(=C)C	NANPDB	1564	0	NA	NA	8
147	C(C(CC)C)(CCCC)C	EANPD	BURS_00054	0	NA	NA	8
148	C(C(CCCC)CC)(=C)C	EANPD	BOVI_00027	0	NA	NA	8
149	C(C)(C)[C@]12[C@H](C(C)=CC1)C2	EANPD	BURS_00107	C1=CC2CC2C1	C1=CC2CC2C1	NA	45
150	C(C)(C)[C@@]12[C@@H](C(C)=CC1)C2	NANPDB	4917	C1=CC2CC2C1	C1=CC2CC2C1	NA	45
151	C(C)(C)[C@@H]1[C@]2(C)[C@H]([C@@]3(C)[C@@](C)([C@@H]4[C@](C)([C@H]5[C@@](C)([C@]6(C)O[C@@H]6CC5)CC4)CC3)CC2)CC1	NANPDB	3492	O1C2CCC3C(CCC4C5CCC6CCCC6C5CCC34)C12	O1C2CCC3C(CCC4C5CCC6CCCC6C5CCC34)C12	NA	46
152	C(C)(C)[C@@H]1[C@@H]2[C@@H](C(=C)CC1)CCC(C)=C2	NANPDB	4884	C1=CC2CCCCC2CC1	C1=CC2CCCCC2CC1	NA	34
154	C(C)(C)[C@@H]1[C@@H]2[C@@H](C(=C)CC1)CCC(C)=C2	EANPD	BURS_00082	C1=CC2CCCCC2CC1	C1=CC2CCCCC2CC1	NA	34
156	C(C)(C)[C@@H]1C=2[C@H]([C@H](C)CC1)CC=C(C)C=2	NANPDB	5070	C=1C=C2CCCCC2CC1	C=1C=C2CCCCC2CC1	NA	47
157	C(C)(C)[C@@H]1c2c([C@@H](C)CC1)ccc(C)c2	NANPDB	5076	c1ccc2c(c1)CCCC2	c1ccc2c(c1)CCCC2	NA	48
158	C(C)(C)[C@@H]1c2c([C@H](C)CC1)ccc(C)c2	EANPD	BURS_00102	c1ccc2c(c1)CCCC2	c1ccc2c(c1)CCCC2	NA	48
159	C(C)(C)[C@H]1[C@@H]2[C@H]3C(=C)CC[C@@]23[C@H](C)CC1	NANPDB	2841	C1CCC23CCCC3C2C1	C1CCC23CCCC3C2C1	NA	49
161	C(C)(C)[C@H]1[C@@H]2[C@H]3C(=C)CC[C@@]23[C@H](C)CC1	EANPD	BURS_00071	C1CCC23CCCC3C2C1	C1CCC23CCCC3C2C1	NA	49
163	C(C)(C)[C@H]1[C@@H]2[C@H]3C(=C)CC[C@@H]2[C@@]3(C)CC1	NANPDB	1606	C1CC2C3CCCC2C3C1	C1CC2C3CCCC2C3C1	NA	50
164	C(C)(C)[C@H]1[C@@H]2[C@H]3C(C)=CC[C@@]23[C@H](C)CC1	NANPDB	4876	C1=CC2C3CCCCC23C1	C1=CC2C3CCCCC23C1	NA	51
166	C(C)(C)[C@H]1[C@@H]2[C@H]3C(C)=CC[C@@]23[C@H](C)CC1	EANPD	BURS_00064	C1=CC2C3CCCCC23C1	C1=CC2C3CCCCC23C1	NA	51
168	C(C)(C)[C@H]1[C@@H]2[C@H]3C(C)=CC[C@@H]2[C@@]3(C)CC1	EANPD	BURS_00065	C1=CC2C3CCCC2C3C1	C1=CC2C3CCCC2C3C1	NA	52
169	C(C)(C)[C@H]1[C@@H]2[C@H]3C(C)=CCC2[C@@]3(C)CC1	NANPDB	1548	C1=CC2C3CCCC2C3C1	C1=CC2C3CCCC2C3C1	NA	52
170	C(C)(C)[C@H]1[C@H]2[C@](C)([C@H]3[C@@H]2C(=C)CC3)CC1	NANPDB	5065	C1CC2C(C1)C3CCCC23	C1CC2C(C1)C3CCCC23	NA	53
172	C(C)(C)[C@H]1[C@H]2[C@](C)([C@H]3[C@@H]2C(=C)CC3)CC1	EANPD	BURS_00066	C1CC2C(C1)C3CCCC23	C1CC2C(C1)C3CCCC23	NA	53
174	C(C)(C)[C@H]1[C@H]2[C@@H](C(=C)CC1)CCC(C)=C2	NANPDB	1154	C1=CC2CCCCC2CC1	C1=CC2CCCCC2CC1	NA	34
175	C(C)(C)[C@H]1[C@H]2[C@@H](C(C)=CC1)CCC(C)=C2	EANPD	BURS_00085	C1=CC2CCC=CC2CC1	C1=CC2CCC=CC2CC1	NA	54
177	C(C)(C)[C@H]1[C@H]2[C@@H](C(C)=CC1)CCC(C)=C2	NANPDB	297	C1=CC2CCC=CC2CC1	C1=CC2CCC=CC2CC1	NA	54
179	C(C)(C)[C@H]1[C@H]2[C@H](C(=C)CC1)CCC(=C)C2	NANPDB	4885	C1CCC2CCCCC2C1	C1CCC2CCCCC2C1	NA	4
180	C(C)(C)[C@H]1[C@H]2[C@H](C(C)=CC1)CC=C(C)C2	NANPDB	1665	C1=CCC2CCC=CC2C1	C1=CCC2CCC=CC2C1	NA	55
181	C(C)(C)[C@H]1[C@H]2[C@H](C(C)=CC1)CCC(C)=C2	EANPD	BURS_00083	C1=CC2CCC=CC2CC1	C1=CC2CCC=CC2CC1	NA	54
182	C(C)(C)[C@H]1[C@H]2C(=C(C)CC1)CCC(C)=C2	NANPDB	1611	C1=CC2C(=CCCC2)CC1	C1=CC2C(=CCCC2)CC1	NA	56
184	C(C)(C)[C@H]1[C@H]2C(=C(C)CC1)CCC(C)=C2	EANPD	BURS_00023	C1=CC2C(=CCCC2)CC1	C1=CC2C(=CCCC2)CC1	NA	56
186	C(C)(C)[C@H]1/C=C/C(=C)CC/C=C(\C)/CC1	NANPDB	295	C1=CCCCC=CCCC1	C1=CCCCC=CCCC1	NA	57
187	C(C)(C)[C@H]1C=C[C@]2(C)O[C@](C)([C@@H]3O[C@](C)(C=CC2)CC3)CC1	NANPDB	140	O1C2C=CCCCC1C3OC(C=CC2)CC3	O1C2C=CCCCC1C3OC(C=CC2)CC3	NA	58
188	C(C)(C)[C@H]1C=CC(C)=CC1	EANPD	BURS_00040	C=1C=CCCC1	C=1C=CCCC1	NA	2
189	C(C)(C)[C@H]1c2c([C@@H](C)CC1)ccc(C)c2	NANPDB	1553	c1ccc2c(c1)CCCC2	c1ccc2c(c1)CCCC2	NA	48
190	C(C)(C)[C@H]1c2c(C(C)=CC1)ccc(C)c2	NANPDB	5082	c1ccc2c(c1)C=CCC2	c1ccc2c(c1)C=CCC2	NA	59
191	C(C)(C)[C@H]1C2C3([C@H](C)CC1)C2C(=C)CC3	NANPDB	5066	C1CCC23CCCC3C2C1	C1CCC23CCCC3C2C1	NA	49
192	C(C)(C)=C1[C@@]2([C@@H](C)CC1)CC=C(C)CC2	NANPDB	4938	C1=CCC2(CC1)CCCC2	C1=CCC2(CC1)CCCC2	NA	33
193	C(C)(C)=C1C/C=C(\C)/CC/C=C(\C)/CC1	EANPD	BURS_00012	C1=CCCCCC=CCC1	C1=CCCCCC=CCC1	NA	60
194	C(C)(C)=C1C=CC(C)C2C([C@@H](C)CC2)C1	NANPDB	1161	C1=CCC2CCCC2CC1	C1=CCC2CCCC2CC1	NA	61
195	C(C)(C)=C1CC(C(=C)C)C(C=C)(C)CC1	EANPD	ASTE_00211	C1CCCCC1	C1CCCCC1	NA	13
196	C(C)(C)=C1CC=C(C)CC1	NANPDB	4891	C1=CCCCC1	C1=CCCCC1	NA	1
198	C(C)(C)=C1CC=C(C)CC1	EANPD	BURS_00048	C1=CCCCC1	C1=CCCCC1	NA	1
200	C(C)(C)C=1C2(C(C)CC=1)C=CC(C)CC2	NANPDB	4944	C1=CC2(C=CCC2)CCC1	C1=CC2(C=CCC2)CCC1	NA	62
201	C(C)(C)C1[C@H]2[C@H]3[C@](C)(C2C(C)=CC3)CC1	NANPDB	4877	C1=CC2C3CCCC2C3C1	C1=CC2C3CCCC2C3C1	NA	52
202	C(C)(C)C1/C=C/C(=C)CC/C=C(\C)/CC1	NANPDB	1666	C1=CCCCC=CCCC1	C1=CCCCC=CCCC1	NA	57
203	C(C)(C)C1/C=C\C(=C)CC/C=C(/C)\CC1	NANPDB	1552	C1=CCCCC=CCCC1	C1=CCCCC=CCCC1	NA	57
205	C(C)(C)C1/C=C\C(=C)CC/C=C(/C)\CC1	EANPD	BURS_00089	C1=CCCCC=CCCC1	C1=CCCCC=CCCC1	NA	57
207	C(C)(C)C1=C2C=C(C)CCC2[C@@H](C)CC1	NANPDB	5078	C1=CCCC2C1=CCCC2	C1=CCCC2C1=CCCC2	NA	63
208	C(C)(C)C1=C2C=C(C)CCC2C(C)CC1	NANPDB	5074	C1=CCCC2C1=CCCC2	C1=CCCC2C1=CCCC2	NA	63
209	C(C)(C)C1=CC=2[C@@H]([C@]3(C)[C@H](C(C)(C)CCC3)CC=2)CC1	NANPDB	5100	C1=CCCC2C1=CCC3CCCCC23	C1=CCCC2C1=CCC3CCCCC23	NA	64
210	C(C)(C)C1=CC=C(C)CC1	NANPDB	270	C=1C=CCCC1	C=1C=CCCC1	NA	2
212	C(C)(C)C1=CC=C(C)CC1	EANPD	LAMI_00030	C=1C=CCCC1	C=1C=CCCC1	NA	2
214	C(C)(C)C1=CCC(C)=CC1	NANPDB	1581	C1=CCC=CC1	C1=CCC=CC1	NA	65
216	C(C)(C)C1=CCC(C)=CC1	EANPD	BURS_00008	C1=CCC=CC1	C1=CCC=CC1	NA	65
218	C(C)(C)C12C(C(=C)CC1)C2	EANPD	BURS_00176	C1CC2CC2C1	C1CC2CC2C1	NA	66
220	C(C)(C)C12C(C(=C)CC1)C2	NANPDB	1569	C1CC2CC2C1	C1CC2CC2C1	NA	66
222	C(C)(C)C12C(C(C)=CC1)C2	NANPDB	1566	C1=CC2CC2C1	C1=CC2CC2C1	NA	45
223	C(C)(C)c1c(C)cccc1	NANPDB	2819	c1ccccc1	c1ccccc1	NA	3
224	C(C)(C)C1C=CC(=C)CC1	NANPDB	4201	C1=CCCCC1	C1=CCCCC1	NA	1
225	C(C)(C)C1C=CC(C)=CC1	NANPDB	1419	C=1C=CCCC1	C=1C=CCCC1	NA	2
227	C(C)(C)C1C=CC(C)=CC1	EANPD	ASTE_00201	C=1C=CCCC1	C=1C=CCCC1	NA	2
229	C(C)(C)C1C2=CC(=C)CCC2C(C)CC1	NANPDB	299	C1=C2CCCCC2CCC1	C1=C2CCCCC2CCC1	NA	35
230	C(C)(C)C1C2C(C(C)CC1)=CCC(C)=C2	EANPD	BURS_00094	C1=CC2C(=CC1)CCCC2	C1=CC2C(=CC1)CCCC2	NA	67
231	C(C)(C)c1c2c(c(C)cc1)ccc(C)c2	EANPD	ANNO_00075	c1ccc2ccccc2c1	c1ccc2ccccc2c1	NA	68
233	C(C)(C)c1c2c(c(C)cc1)ccc(C)c2	NANPDB	5095	c1ccc2ccccc2c1	c1ccc2ccccc2c1	NA	68
235	C(C)(C)C1c2c(C(C)CC1)ccc(C)c2	NANPDB	4947	c1ccc2c(c1)CCCC2	c1ccc2c(c1)CCCC2	NA	48
236	C(C)(C)C1C2C=C(C)CCC2C(=C)CC1	NANPDB	1980	C1=CC2CCCCC2CC1	C1=CC2CCCCC2CC1	NA	34
237	C(C)(C)C1C2C=C(C)CCC2C(C)=CC1	NANPDB	2844	C1=CC2CCC=CC2CC1	C1=CC2CCC=CC2CC1	NA	54
238	C(C)(C)C1C2C3C(C)=CCC2C3(C)CC1	NANPDB	5421	C1=CC2C3CCCC2C3C1	C1=CC2C3CCCC2C3C1	NA	52
239	C(C)(C)c1cc(C)ccc1	EANPD	CAPP_00014	c1ccccc1	c1ccccc1	NA	3
240	C(C)(C)c1cc2c([C@]3(C)[C@H](C(C)(C)CCC3)CC2)cc1	NANPDB	5099	c1ccc2c(c1)CCC3CCCCC23	c1ccc2c(c1)CCC3CCCCC23	NA	69
241	C(C)(C)C1CCC(C)/C=C\CC(C)CC1	EANPD	LAMI_00100	C1=CCCCCCCCC1	C1=CCCCCCCCC1	NA	70
242	C(C)(C)c1ccc(C)cc1	NANPDB	268	c1ccccc1	c1ccccc1	NA	3
244	C(C)(C)c1ccc(C)cc1	EANPD	BURS_00047	c1ccccc1	c1ccccc1	NA	3
246	C(C)(C)c1ccccc1	EANPD	BURS_00035	c1ccccc1	c1ccccc1	NA	3
247	C(C)[C@@]1(C)C[C@H]2[C@@H]([C@]3(C)[C@H](C(C)(C)CCC3)CC2)CC1	EANPD	EUPH_00079	C1CCC2C(C1)CCC3CCCCC32	C1CCC2C(C1)CCC3CCCCC32	NA	40
248	C(C)[C@@]12[C@@H]3O[C@@H]3CN(C1)CCc1c3c([nH]c1CC2)cccc3	NANPDB	392	O1C2CN3CCc4c5ccccc5[nH]c4CCC(C3)C12	O1C2CN3CCc4c5ccccc5[nH]c4CCC(C3)C12	NA	71
249	C(C)c1cc-2c(C)ccc-2c(C)cc1	NANPDB	1558	c1ccc-2cccc2cc1	c1ccc-2cccc2cc1	NA	72
250	C(C[C@@]1(C)[C@H](C)CC[C@@]2(C)C(C)=CCC[C@]12C)c1cocc1	EANPD	EUPH_00076	o1cccc1	C1=CC2CCCCC2CC1	o1ccc(c1)CCC2CCCC3C=CCCC32	73
251	C(C[C@@H]1NCCCC1)C	EANPD	ASPH_00133	N1CCCCC1	N1CCCCC1	NA	27
252	C(C#CC)#C/C=C\1/OC2(OC=CC2)C=C/1	NANPDB	2131	O1C=CCC12OCC=C2	O1C=CCC12OCC=C2	NA	74
253	C(C#CC)#C/C=C\1/OC2(OCCCC2)C=C/1	NANPDB	2130	O1CC=CC12OCCCC2	O1CC=CC12OCCCC2	NA	75
254	C(C#CC)#CCc1ccccc1	NANPDB	1977	c1ccccc1	c1ccccc1	NA	3
255	C(C#CC=1SSC(C#CC)=CC=1)#CC=C	EANPD	ASTE_00216	S1SC=CC=C1	S1SC=CC=C1	NA	76
256	C(C#Cc1ccccc1)#CC	NANPDB	1975	c1ccccc1	c1ccccc1	NA	3
257	C(C#Cc1sc(C#CC=C)cc1)#CC	EANPD	COMP_00035	s1cccc1	s1cccc1	NA	32
258	C(C#Cc1sc(C#CC2OC2)cc1)#CC	EANPD	COMP_00040	s1cccc1	O1CC1	C(#CC1OC1)c2sccc2	32
259	C(C#CCCCCCCC#C)#CCCC/C=C/C#C	NANPDB	1025	0	NA	NA	8
260	C(C=C)(=C)CC[C@H]1C(=C)CC[C@H]2C(C)(C)CCC[C@]12C	EANPD	BURS_00183	C1CCC2CCCCC2C1	C1CCC2CCCCC2C1	NA	4
261	C(C=C)(=C)CC/C=C(/CCC=C(C)C)\C	NANPDB	5236	0	NA	NA	8
262	C(C=C)(=C)CC/C=C(/CCC=C(C)C)\C	EANPD	BURS_00078	0	NA	NA	8
263	C(C=C)(=C)CC/C=C(\CCC=C(C)C)/C	EANPD	BURS_00067	0	NA	NA	8
264	C(C=C)(=C)CCC=C(C)C	EANPD	BURS_00036	0	NA	NA	8
265	C(C=C)(=C)CCC=C(C)C	NANPDB	292	0	NA	NA	8
266	C(C=C)(=C)CCCC(=C)C	NANPDB	1971	0	NA	NA	8
267	C(C=C)(C)(C)c1c2c([nH]c1)ccc(/C=C/[C@]1(C)[C@H](c3cc4c(C(C=C)(C)C)c[nH]c4cc3)C=C(C)CC1)c2	EANPD	ANNO_00014	C1=CCCCC1	c1ccc2[nH]ccc2c1	c1cc2cc(ccc2[nH]1)C=CC3CCC=CC3c4ccc5[nH]ccc5c4	1
268	C(C=C)(C)(C)c1c2c([nH]c1)ccc(/C=C/[C@@]1(C)[C@H](c3cc4c(C(C=C)(C)C)c[nH]c4cc3)C=C(C)CC1)c2	EANPD	ANNO_00013	C1=CCCCC1	c1ccc2[nH]ccc2c1	c1cc2cc(ccc2[nH]1)C=CC3CCC=CC3c4ccc5[nH]ccc5c4	1
269	C(c1c2c([nH]c1)c1OC(C)(C)C=Cc1cc2)C1C(C)(C)O1	EANPD	ANNO_00146	O1c2c(ccc3cc[nH]c32)C=CC1	O1CC1	O1c2c(ccc3c(c[nH]c23)CC4OC4)C=CC1	29
270	C(CC(C)C)(CCC)C	NANPDB	5410	0	NA	NA	8
271	C(CC)C[C@H]1N2[C@]3([C@H](CC1)CCCC3)CCC2	NANPDB	1372	N12CCCC3CCCCC13CCC2	N12CCCC3CCCCC13CCC2	NA	77
272	C(CC1=NCCCC1)C	EANPD	ASPH_00132	N1=CCCCC1	N1=CCCCC1	NA	78
273	C(Cc1ccccc1)C	EANPD	BURS_00039	c1ccccc1	c1ccccc1	NA	3
274	C(CCC1(C)C(C)C1)CC	EANPD	BURS_00011	C1CC1	C1CC1	NA	79
275	C(CCCC)CCC	NANPDB	5409	0	NA	NA	8
276	C(CCCC)CCCC	NANPDB	5245	0	NA	NA	8
277	C(CCCC[C@H]1N(C)CCC1)CCCCc1ccccc1	NANPDB	590	c1ccccc1	N1CCCC1	c1ccc(cc1)CCCCCCCCCC2NCCC2	3
278	C(CCCC1C(C)C1)CCC	EANPD	BURS_00062	C1CC1	C1CC1	NA	79
279	C(CCCCC)CCCCC	EANPD	BURS_00041	0	NA	NA	8
280	C(CCCCC)CCCCC	NANPDB	5413	0	NA	NA	8
281	C(CCCCCC)CCCCC	NANPDB	5417	0	NA	NA	8
282	C(CCCCCCC)CCCCCC	NANPDB	5422	0	NA	NA	8
283	C(CCCCCCC)CCCCCC[C@@H]1N(C)CCC1	NANPDB	591	N1CCCC1	N1CCCC1	NA	80
284	C(CCCCCCCC)(CCCCCCCC)CCCCCCCC	EANPD	BURS_00105	0	NA	NA	8
285	C(CCCCCCCC)CCCCCCC	NANPDB	5431	0	NA	NA	8
286	C(CCCCCCCCC)CCCCCCCCC	EANPD	BURS_00100	0	NA	NA	8
287	C(CCCCCCCCC)CCCCCCCCC	NANPDB	5439	0	NA	NA	8
288	C(CCCCCCCCCC)CCCCCCCCC	EANPD	ANNO_00088	0	NA	NA	8
289	C(CCCCCCCCCC)CCCCCCCCC	NANPDB	5441	0	NA	NA	8
290	C(CCCCCCCCCC)CCCCCCCCCC	NANPDB	5442	0	NA	NA	8
291	C(CCCCCCCCCCC)CCCCCCCCCCC	NANPDB	4818	0	NA	NA	8
292	C(CCCCCCCCCCCC)CCCCCCCCCCC	NANPDB	4819	0	NA	NA	8
293	C(CCCCCCCCCCCC)CCCCCCCCCCC	EANPD	LAMI_00061	0	NA	NA	8
294	C(CCCCCCCCCCCC)CCCCCCCCCCCC	NANPDB	4820	0	NA	NA	8
295	C(CCCCCCCCCCCCC)(C)(C)c1ccccc1	EANPD	BURS_00101	c1ccccc1	c1ccccc1	NA	3
296	C(CCCCCCCCCCCCC)CCCCCCCCCCCC	NANPDB	77	0	NA	NA	8
297	C(CCCCCCCCCCCCC)CCCCCCCCCCCCC	NANPDB	2342	0	NA	NA	8
298	C(CCCCCCCCCCCCCC)CCCCCCCCCCCCC	NANPDB	4823	0	NA	NA	8
299	C(CCCCCCCCCCCCCC)CCCCCCCCCCCCCC	NANPDB	4824	0	NA	NA	8
300	C(CCCCCCCCCCCCCCC)CCCCCCCCCCCCCC	EANPD	LAMI_00060	0	NA	NA	8
301	C(CCCCCCCCCCCCCCC)CCCCCCCCCCCCCC	NANPDB	2908	0	NA	NA	8
302	C(CCCCCCCCCCCCCCC)CCCCCCCCCCCCCCC	NANPDB	4826	0	NA	NA	8
303	C(CCCCCCCCCCCCCCCC)CCCCCCCCCCCCCCC	NANPDB	4827	0	NA	NA	8
304	C(CCCCCCCCCCCCCCCC)CCCCCCCCCCCCCCCC	NANPDB	4828	0	NA	NA	8
305	C(CCCCCCCCCCCCCCCCC)CCCCCCCCCCCCCCCC	NANPDB	4829	0	NA	NA	8
306	C(CCCCCCCCCCCCCCCCC)CCCCCCCCCCCCCCCCC	NANPDB	4830	0	NA	NA	8
307	C(n1c2c(c3c1cccc3)ccnc2)c1oc(C)cc1	NANPDB	216	n1ccc2c(c1)[nH]c3ccccc32	o1cccc1	n1ccc2c3ccccc3n(c2c1)Cc4occc4	81
308	C[C@]12Oc3c(cccc3)C[C@@H]1CC[C@@]1(C)Oc3c(cccc3)C[C@@H]1CC(C)(C)/C=C\C2	EANPD	ANNO_02041	O1c2ccccc2CC3CCC4Oc5ccccc5CC4CCC=CCC13	O1c2ccccc2CC3CCC4Oc5ccccc5CC4CCC=CCC13	NA	82
309	C[C@@]12[C@H](c3cc4OCOc4cc3)OC[C@]1(C)[C@H](c1cc3OCOc3cc1)OC2	NANPDB	3994	O1c2ccccc2OC1	O1CC2COCC2C1	O1c2ccc(cc2OC1)C3OCC4C(OCC34)c5ccc6OCOc6c5	5
310	C[C@@]12O[C@H]1CC/C(/C)=C/[C@H]1OC[C@@]3(C)O[C@@]13CC/C(/C)=C/CC2	NANPDB	125	O1CC2OC32CCC=CCCC4OC4CCC=CC13	O1CC2OC32CCC=CCCC4OC4CCC=CC13	NA	83
311	C[C@@]12O[C@H]1CC/C(/C)=C/[C@H]1OCC(C)=C1CC/C(/C)=C/CC2	NANPDB	123	O1CC=C2CCC=CCCC3OC3CCC=CC12	O1CC=C2CCC=CCCC3OC3CCC=CC12	NA	84
312	C[C@@H]1[C@@H]2[C@H]3C(C)(C)[C@H]3CCC3(OC3)[C@@H]2CC1	NANPDB	5430	O1CC12CCC3CC3C4CCCC42	O1CC12CCC3CC3C4CCCC42	NA	85
313	C[C@@H]1[C@H]2[C@@H]([C@]3(C)[C@H](C(C)(C)CCC3)CC2)Cc2occc12	EANPD	CEAS_00001	o1ccc2c1CC3C(C2)CCC4CCCCC43	o1ccc2c1CC3C(C2)CCC4CCCCC43	NA	86
314	C[C@@H]1[C@H]2C(=C(C)CC2)[C@H]2C(C)(C)[C@H]2CC1	EANPD	ANNO_00074	C1=C2C(CC1)CCCC3CC23	C1=C2C(CC1)CCCC3CC23	NA	87
315	C[C@H]1[C@]23[C@H](C(C)(C)[C@@H](C(C)=CC2)C3)CC1	EANPD	CAPP_00033	C1=CC2CC3CCCC3(C1)C2	C1=CC2CC3CCCC3(C1)C2	NA	88
316	C[C@H]1[C@]23[C@H](C(C)(C)[C@H](C(C)=CC2)C3)CC1	NANPDB	4864	C1=CC2CC3CCCC3(C1)C2	C1=CC2CC3CCCC3(C1)C2	NA	88
317	C[C@H]1[C@]23C(C)(C)[C@@H](CC2=C(C)CC3)CC1	EANPD	CYPE_00104	C1=C2CC3CCCC2(CC1)C3	C1=C2CC3CCCC2(CC1)C3	NA	89
318	C[C@H]1[C@@H]2C[C@@]3([C@@H]([C@]4(C)[C@H](C(C)(C)CCC4)CC3)CC2)C1	EANPD	EUPH_00077	C1CCC2C(C1)CCC34CCC(CCC23)C4	C1CCC2C(C1)CCC34CCC(CCC23)C4	NA	90
319	C[C@H]1[C@H]2[C@@]3(C(C)=C(C)C[C@]3(C)CC2)CC1	EANPD	ASTE_00212	C1=CC23CCCC3CCC2C1	C1=CC23CCCC3CCC2C1	NA	91
320	C[C@H]1[C@H]2[C@@H]3C(C)(C)[C@@H]3CC[C@]3(Oc4c(cccc4)CC3)[C@H]2CC1	EANPD	ANNO_02029-01	O1c2ccccc2CCC13CCC4CC4C5CCCC53	O1c2ccccc2CCC13CCC4CC4C5CCCC53	NA	92
321	C[C@H]1[C@H]2[C@@H]3C(C)(C)[C@@H]3CCC(C)=C2CC1	NANPDB	2826	C1=C2CCCC2C3CC3CC1	C1=C2CCCC2C3CC3CC1	NA	93
323	C[C@H]1[C@H]2[C@@H]3C(C)(C)[C@@H]3CCC(C)=C2CC1	EANPD	BURS_00081	C1=C2CCCC2C3CC3CC1	C1=C2CCCC2C3CC3CC1	NA	93
325	C[C@H]1C23[C@H](C(C)(C)C(C(C)=CC2)C3)CC1	EANPD	BURS_00020	C1=CC2CC3CCCC3(C1)C2	C1=CC2CC3CCCC3(C1)C2	NA	88
326	C/C=1/C2OC2/C=C(\C)/C/C=C/C(C)(C)C/C=1	NANPDB	5241	O1C2C=CCC=CCCC=CC12	O1C2C=CCC=CCCC=CC12	NA	94
327	C=C1[C@]2(C)[C@H]3[C@H](C(C)(C)CCC2)[C@@H]1CC3	NANPDB	5067	C1CCC2C3CCC2C(C1)C3	C1CCC2C3CCC2C(C1)C3	NA	95
328	C=C1[C@@H]2[C@@H]([C@H](C)CC2)[C@@H]2C(C)(C)[C@@H]2CC1	EANPD	BURS_00022	C1CC2CCCC2C3CC3C1	C1CC2CCCC2C3CC3C1	NA	96
329	C=C1[C@@H]2[C@@H]([C@H](C)CC2)C2C(C)(C)C2CC1	NANPDB	1608	C1CC2CCCC2C3CC3C1	C1CC2CCCC2C3CC3C1	NA	96
330	C=C1[C@@H]2[C@H](C(C)(C)C2)CC[C@@]2(C)O[C@@H]2CC1	NANPDB	4757	O1C2CCCC3CCC3CCC12	O1C2CCCC3CCC3CCC12	NA	97
332	C=C1[C@@H]2[C@H](C(C)(C)C2)CC[C@@]2(C)O[C@@H]2CC1	EANPD	ANNO_00078	O1C2CCCC3CCC3CCC12	O1C2CCCC3CCC3CCC12	NA	97
334	C=C1[C@@H]2[C@H](C(C)(C)C2)CCC(C)=CCC1	EANPD	ANNO_00072	C1=CCCC2CCC2CCC1	C1=CCCC2CCC2CCC1	NA	98
336	C=C1[C@@H]2[C@H](C(C)(C)C2)CCC(C)=CCC1	NANPDB	1551	C1=CCCC2CCC2CCC1	C1=CCCC2CCC2CCC1	NA	98
338	C=C1[C@@H]2[C@H](C(C)CC2)[C@H]2C(C)(C)[C@H]2CC1	NANPDB	2824	C1CC2CCCC2C3CC3C1	C1CC2CCCC2C3CC3C1	NA	96
339	C=C1[C@H](C)C(C)(C)[C@H](C)C1	EANPD	ANNO_02021-1	C1CCCC1	C1CCCC1	NA	14
340	C=C1[C@H]2[C@@H]([C@H](C)CC2)[C@@H]2C(C)(C)[C@@H]2CC1	EANPD	ANNO_00073	C1CC2CCCC2C3CC3C1	C1CC2CCCC2C3CC3C1	NA	96
341	C=C1[C@H]2[C@@H]3C(C)(C)[C@@H]3CC[C@@H](C)[C@H]2CC1	NANPDB	294	C1CC2CCCC2C3CC3C1	C1CC2CCCC2C3CC3C1	NA	96
342	C=C1[C@H]2[C@H](C(C)(C)C2)CC[C@@]2(C)O[C@H]2CC1	NANPDB	1554	O1C2CCCC3CCC3CCC12	O1C2CCCC3CCC3CCC12	NA	97
343	C=C1[C@H]2[C@H](C(C)CC2)[C@H]2C(C)(C)[C@H]2CC1	NANPDB	2843	C1CC2CCCC2C3CC3C1	C1CC2CCCC2C3CC3C1	NA	96
344	C=C1[C@H]2C(C)(C)[C@H]3[C@]([C@H](C)CC3)(C2)CC1	NANPDB	4931	C1CC2CC3CCCC3(C1)C2	C1CC2CC3CCCC3(C1)C2	NA	99
346	C=C1[C@H]2C(C)(C)[C@H]3[C@]([C@H](C)CC3)(C2)CC1	EANPD	BURS_00093	C1CC2CC3CCCC3(C1)C2	C1CC2CC3CCCC3(C1)C2	NA	99
348	C=C1C(C)(C)[C@@H]2[C@]3([C@@H](C)CC2)C[C@H]1CC3	NANPDB	4943	C1CC2CCC3CCC2(C1)C3	C1CC2CCC3CCC2(C1)C3	NA	100
349	C=C1C(C)(C)C2CC1CC2	NANPDB	1568	C1CC2CCC1C2	C1CC2CCC1C2	NA	101
351	C=C1C(C)(C)C2CC1CC2	EANPD	BURS_00030	C1CC2CCC1C2	C1CC2CCC1C2	NA	101
353	C=C1C2(C)C3C(C(C)(C)CCC2)C1CC3	NANPDB	4934	C1CCC2C3CCC2C(C1)C3	C1CCC2C3CCC2C(C1)C3	NA	95
354	C=C1C2C(C(C)(C)C2)CCC(C)=CCC1	NANPDB	5068	C1=CCCC2CCC2CCC1	C1=CCCC2CCC2CCC1	NA	98
356	C=C1C2C(C(C)(C)C2)CCC(C)=CCC1	EANPD	ANNO_00071	C1=CCCC2CCC2CCC1	C1=CCCC2CCC2CCC1	NA	98
358	C=C1C2C(C(C)(C)C2)CCC2(C)OC2CC1	NANPDB	5087	O1C2CCCC3CCC3CCC12	O1C2CCCC3CCC3CCC12	NA	97
359	C=C1C2C(C)(C)C(C1)CC2	NANPDB	4870	C1CC2CCC1C2	C1CC2CCC1C2	NA	101
360	C=C1C2C(C)(C)C(C2)CC1	EANPD	BURS_00031	C1CC2CC(C1)C2	C1CC2CC(C1)C2	NA	102
362	C=C1C2C(C)(C)C(C2)CC1	NANPDB	269	C1CC2CC(C1)C2	C1CC2CC(C1)C2	NA	102
364	C=C1CC[C@H]2C(C)(C)C(=C(C)CC2)CC/C(/C)=C\CC1	EANPD	BURS_00147	C1=CCCCCCC2CC(=CCC2)CC1	C1=CCCCCCC2CC(=CCC2)CC1	NA	103
365	C=C1CCC(C)CCC1	EANPD	BURS_00060	C1CCCCCC1	C1CCCCCC1	NA	104
366	c1(C2CCCCC2)ccccc1	NANPDB	3465	C1CCCCC1	C1CCCCC1	c1ccc(cc1)C2CCCCC2	13
367	c1(C2N=C3SCCN3C2)ccccc1	EANPD	ANNO_02025	c1ccccc1	N1=C2SCCN2CC1	N1=C2SCCN2CC1c3ccccc3	3
368	c1(C2OC2)c2c([nH]c1)cccc2	NANPDB	1446	O1CC1	c1ccc2[nH]ccc2c1	O1CC1c2c[nH]c3ccccc32	30
369	CC1([C@H]2CC3C(C)(O3)CC2)OC1	NANPDB	5867	O1C2CCCCC12	O1CC1	O1CC1C2CCC3OC3C2	37
370	CC1(C)[C@@H]2[C@H]1CC=C(C)C2	NANPDB	5220	C1=CCC2CC2C1	C1=CCC2CC2C1	NA	105
371	CC1(C)/C=C/C/C(/C)=C/CC/C(/C)=C/C1	NANPDB	298	C1=CCCC=CCCC=CC1	C1=CCCC=CCCC=CC1	NA	106
373	CC1(C)/C=C/C/C(/C)=C/CC/C(/C)=C/C1	EANPD	BURS_00076	C1=CCCC=CCCC=CC1	C1=CCCC=CCCC=CC1	NA	106
375	CC1(C)/C=C\CC2(C)OC2CC/C(/C)=C/C1	NANPDB	5089	O1C2CC=CCCC=CCCC12	O1C2CC=CCCC=CCCC12	NA	107
376	CC1(C)C(C)C1	EANPD	BURS_00013	C1CC1	C1CC1	NA	79
377	CC1(C)C2(C)C3=C(C(C)CC3)CC1CC2	NANPDB	2845	C12=C(CCC1)C3CCC(C2)C3	C12=C(CCC1)C3CCC(C2)C3	NA	108
378	CC1(C)C2(C)C3C2CC1C3	NANPDB	1565	C1C2CC3C1C3C2	C1C2CC3C1C3C2	NA	109
379	CC1(C)C2(C)CCC1CC2	NANPDB	4608	C1CC2CCC1C2	C1CC2CCC1C2	NA	101
380	CC1(C)C2/C=C(\C)/CC/C=C(\C)/CCC12	NANPDB	1610	C1=CCCC2CC2C=CCC1	C1=CCCC2CC2C=CCC1	NA	110
382	CC1(C)C2/C=C(\C)/CC/C=C(\C)/CCC12	EANPD	ASTE_00215	C1=CCCC2CC2C=CCC1	C1=CCCC2CC2C=CCC1	NA	110
384	CC1(C)C23C(C)CCC1CC2C(C)CC3	EANPD	BURS_00091	C1CC2CC3CCCC3(C1)C2	C1CC2CC3CCCC3(C1)C2	NA	99
385	CC1(C)C2C(C)(C3C4(CC5(C)C(C5C3)C4)CC2)CCC1	EANPD	EUPH_00078	C1CCC2C(C1)CCC34CC5C(CC23)C5C4	C1CCC2C(C1)CCC34CC5C(CC23)C5C4	NA	111
386	CC1(C)C2C(C)=CCC1C2	NANPDB	296	C1=CC2CC(C1)C2	C1=CC2CC(C1)C2	NA	43
388	CC1(C)C2C(C)=CCC1C2	EANPD	BURS_00029	C1=CC2CC(C1)C2	C1=CC2CC(C1)C2	NA	43
390	CC1(C)C2C=CC(C)CC12	EANPD	BURS_00007	C1=CC2CC2CC1	C1=CC2CC2CC1	NA	112
391	CC1(C)C2C1CC=C(C)C2	NANPDB	4251	C1=CCC2CC2C1	C1=CCC2CC2C1	NA	105
393	CC1(C)C2C1CC=C(C)C2	EANPD	COMP_00139	C1=CCC2CC2C1	C1=CCC2CC2C1	NA	105
395	CC1(C)C2C3(C)OC3CC3(C(C)CCC13)C2	NANPDB	4942	O1C2CC34CCCC4CC(C3)C12	O1C2CC34CCCC4CC(C3)C12	NA	113
396	CC1(C)OC2(C)CCC1CC2	NANPDB	1578	O1CC2CCC1CC2	O1CC2CCC1CC2	NA	114
398	CC1(C)OC2(C)CCC1CC2	EANPD	COMP_00140	O1CC2CCC1CC2	O1CC2CCC1CC2	NA	114
400	CC1(C)OC2C3(C(C)CCC13)CCC(C)=C2	NANPDB	5080	O1CC2CCCC32CCC=CC13	O1CC2CCCC32CCC=CC13	NA	115
401	CC1=CCC2(C)C3(C(C)(C)CCC2)C1C3	NANPDB	4932	C1=CC2CC32CCCCC3C1	C1=CC2CC32CCCCC3C1	NA	116
402	Cc1c(C)c2c(nn1)cccc2	NANPDB	1550	n1nc2ccccc2cc1	n1nc2ccccc2cc1	NA	117
403	Cc1c(C)ccc(C)c1	NANPDB	1572	c1ccccc1	c1ccccc1	NA	3
404	Cc1c(C)cccc1	EANPD	BURS_00032	c1ccccc1	c1ccccc1	NA	3
405	Cc1c(C)cccc1C	NANPDB	1575	c1ccccc1	c1ccccc1	NA	3
406	Cc1c(C)nc(C)s1	EANPD	CAPP_00012	n1cscc1	n1cscc1	NA	118
407	Cc1cc(-c2cc(C)ccc2)ccc1	NANPDB	1559	c1ccccc1	c1ccccc1	c1ccc(cc1)-c2ccccc2	3
408	Cc1cc(C)ccc1	EANPD	BURS_00033	c1ccccc1	c1ccccc1	NA	3
409	Cc1ccc([C@@]2(C)C(C)(C)CCC2)cc1	NANPDB	4940	c1ccccc1	C1CCCC1	c1ccc(cc1)C2CCCC2	3
410	Cc1ccc(C)cc1	EANPD	BURS_00034	c1ccccc1	c1ccccc1	NA	3
411	Cc1ccccc1	EANPD	BOVI_00052	c1ccccc1	c1ccccc1	NA	3
412	Cc1nccc2c1[nH]c1c2cccc1	NANPDB	4780	n1ccc2c(c1)[nH]c3ccccc32	n1ccc2c(c1)[nH]c3ccccc32	NA	81
413	Cl[C@]12[C@](O)(C)C[C@@H]3O[C@]13[C@@](O)(C)C[C@H](OC(=O)/C(=C\C)/C)[C@H]1[C@H](C)C(=O)O[C@H]21	NANPDB	6071	O1CCC2CCCC34OC4CCC3C12	O1CCC2CCCC34OC4CCC3C12	NA	119
414	Cl[C@]12[C@](O)(C)C[C@@H]3O[C@]13[C@@](O)(C)C[C@H](OC(=O)C(C)C)[C@H]1[C@H](C)C(=O)O[C@H]21	NANPDB	6072	O1CCC2CCCC34OC4CCC3C12	O1CCC2CCCC34OC4CCC3C12	NA	119
415	Cl[C@]12[C@](O)(C)C[C@@H]3O[C@]13[C@@](O)(C)C[C@H](OC(=O)C(CC)C)[C@H]1[C@H](C)C(=O)O[C@H]21	NANPDB	6074	O1CCC2CCCC34OC4CCC3C12	O1CCC2CCCC34OC4CCC3C12	NA	119
416	Cl[C@]12[C@](O)(C)C[C@@H]3O[C@]13[C@@](O)(C)C[C@H](OC(=O)CC(C)C)[C@H]1[C@H](C)C(=O)O[C@H]21	NANPDB	6073	O1CCC2CCCC34OC4CCC3C12	O1CCC2CCCC34OC4CCC3C12	NA	119
417	Cl[C@@H]1[C@]2(O)[C@@](O)(C)[C@H](OC(=O)C)CC3C(=C)C(=O)O[C@@H]3[C@H]2[C@@]2(C)O[C@@H]12	NANPDB	1832	O1CCC2CCCC3CC4OC4C3C12	O1CCC2CCCC3CC4OC4C3C12	NA	120
418	Cl[C@@H]1[C@@H](O)[C@]2(O[C@@H](OC)[C@@H](NC(=O)/C=C/C(=C/[C@@H](CCCCCC)C)/C)C2)C=C(Cl)C1=O	NANPDB	2643	O1CCCC12C=CCCC2	O1CCCC12C=CCCC2	NA	121
419	Cl[C@@H]1[C@@H](O)[C@@]2(O)[C@H]([C@H](OC3[C@H](O)[C@@H](O)[C@H](O)[C@@H](CO)O3)OC=C2)[C@]1(O)C	NANPDB	3706	O1C=CC2CCCC2C1	O1CCCCC1	O1C=CC2CCCC2C1OC3OCCCC3	122
420	Cl[C@@H]1[C@H](O)[C@H](O)C(OC)=CC1=O	NANPDB	4981	C1=CCCCC1	C1=CCCCC1	NA	1
421	Cl[C@@H]1C(=O)C(Cl)=C[C@]2(O)[C@H](NC(=O)/C=C/C(=C/[C@@H](CCCCCC)C)/C)C[C@@H](OC)O[C@H]12	NANPDB	2633	O1CCCC2C=CCCC12	O1CCCC2C=CCCC12	NA	123
422	Cl[C@@H]1C(=O)C=C(OC)[C@@H](O)C1O	NANPDB	4980	C1=CCCCC1	C1=CCCCC1	NA	1
423	Cl[C@H](C)[C@]1(O)C(=O)O[C@H]2C(=O)C(=CCN(C)CC2)COC(=O)[C@@](OC(=O)C)(C)[C@H](C)C1	NANPDB	6363	O1CC2=CCNCCC(OCCCCCC1)C2	O1CC2=CCNCCC(OCCCCCC1)C2	NA	124
424	Cl[C@H]1[C@](O)(C)[C@@H]2[C@H]3OC(=O)[C@@H](C)[C@@H]3[C@@H](OC(=O)C)CC(C)(C)[C@]32O[C@@H]13	NANPDB	2072	O1CCC2CCCC34OC4CCC3C12	O1CCC2CCCC34OC4CCC3C12	NA	119
425	Cl[C@H]1[C@](O)(C)[C@@H]2[C@H]3OC(=O)[C@@H](C)[C@H]3[C@@H](OC(=O)C)C[C@](O)(C)[C@]32O[C@@H]13	NANPDB	1924	O1CCC2CCCC34OC4CCC3C12	O1CCC2CCCC34OC4CCC3C12	NA	119
426	Cl[C@H]1[C@](O)(COC(=O)c2ccccc2)[C@@H](O)[C@H](OC(=O)C)C=C1	EANPD	ANNO_00153	c1ccccc1	c1ccccc1	O(Cc1ccccc1)CC2CC=CCC2	3
427	Cl[C@H]1[C@]2(O)[C@H]([C@H](O)C=C1)ON1C(=O)[C@@H]3N(C)C(=O)[C@]1(SS[C@@H]3c1c(O)c(OC)c(OC)cc1)C2	NANPDB	4095	O1N2CC3NCC2(SSC3)CC4CC=CCC14	c1ccccc1	O1N2CC3NCC2(SSC3c4ccccc4)CC5CC=CCC15	125
428	Cl[C@H]1[C@@](O)(COC(=O)c2ccccc2)[C@@H](O)[C@H](OC(=O)C)C=C1	EANPD	ANNO_00154	c1ccccc1	c1ccccc1	O(Cc1ccccc1)CC2CC=CCC2	3
429	Cl[C@H]1[C@@H](O)[C@H]2[C@H]([C@H](O[C@H]3[C@H](O)[C@@H](O)[C@H](O)[C@@H](CO)O3)OC=C2)[C@@]1(O)COC(=O)/C=C/c1ccccc1	NANPDB	2622	c1ccccc1	O1C=CC2CCCC2C1	O1C=CC2CCC(COCC=Cc3ccccc3)C2C1OC4OCCCC4	3
430	Cl[C@H]1[C@H](O)[C@H](OC(=O)c2ccccc2)[C@@H](O)[C@]2(COC(=O)c3ccccc3)O[C@H]12	EANPD	ANNO_00168_4	O1C2CCCCC12	c1ccccc1	O(Cc1ccccc1)CC23OC3CCC(OCc4ccccc4)C2	37
431	Cl/C=C/[C@]1(C)[C@@H](Cl)C[C@@H](Cl)[C@@](Cl)(C)C1	NANPDB	2603	C1CCCCC1	C1CCCCC1	NA	13
432	ClC(C(=O)OCCl)CCCCCCCCCC	NANPDB	3458	0	NA	NA	8
433	ClC(C)[C@]1(O)C(=O)O[C@H]2[C@@H]3N(CC=C3COC(=O)[C@@](O)(C)[C@H](C)C1)CC2	EANPD	COMP_00084	O1CC2=CCN3CCC(OCCCCCC1)C23	O1CC2=CCN3CCC(OCCCCCC1)C23	NA	126
434	ClC(C)[C@]1(O)C(=O)O[C@H]2[C@@H]3N(CC=C3COC(=O)[C@@](O)(C)C(=C)C1)CC2	NANPDB	6411	O1CC2=CCN3CCC(OCCCCCC1)C23	O1CC2=CCN3CCC(OCCCCCC1)C23	NA	126
435	ClC(C)C1(O)C(=O)O[C@@H]2C(=O)C(=CCN(C)CC2)COC(=O)[C@](O)(C)[C@@H](C)C1	NANPDB	6360	O1CC2=CCNCCC(OCCCCCC1)C2	O1CC2=CCNCCC(OCCCCCC1)C2	NA	124
436	ClC(C)C1(O)C(=O)OC2C3N(CC=C3COC(=O)C(O)(C)C(C)C1)CC2	NANPDB	6390	O1CC2=CCN3CCC(OCCCCCC1)C23	O1CC2=CCN3CCC(OCCCCCC1)C23	NA	126
437	ClC(C#Cc1sc(C#CC#CC)cc1)CO	NANPDB	6273	s1cccc1	s1cccc1	NA	32
438	ClC(C#Cc1sc(C#CC#CC)cc1)COC(=O)C	EANPD	COMP_00039	s1cccc1	s1cccc1	NA	32
440	ClC(C#Cc1sc(C#CC#CC)cc1)COC(=O)C	NANPDB	6151	s1cccc1	s1cccc1	NA	32
442	ClC(C#Cc1sc(C#CC#CC)cc1)COC(=O)CC(C)C	NANPDB	6152	s1cccc1	s1cccc1	NA	32
443	ClC(Cl)[C@H](O)CC=1OC(=O)c2c(O)cc(O)cc2C=1	NANPDB	3227	O1C=Cc2ccccc2C1	O1C=Cc2ccccc2C1	NA	127
444	ClC[C@]1(O)[C@H]2[C@](O)(C(=C)[C@@H](O)C2)C[C@@H]2C(C)C(=O)O[C@H]2C1	NANPDB	6776	O1CCC2CC3CCCC3CCC12	O1CCC2CC3CCCC3CCC12	NA	128
445	ClC[C@]1(O)[C@H]2[C@@](O)(C(=C)[C@@H](O)C2)C[C@@H]2C(=C)C(=O)O[C@H]2C1	NANPDB	6774	O1CCC2CC3CCCC3CCC12	O1CCC2CC3CCCC3CCC12	NA	128
446	ClC[C@]1(O)[C@H]2[C@@](O)(C(=C)[C@@H](OC(=O)CC)C2)C[C@@H]2C(=C)C(=O)O[C@H]2C1	NANPDB	6771	O1CCC2CC3CCCC3CCC12	O1CCC2CC3CCCC3CCC12	NA	128
447	ClC[C@@](O)(C(=O)O[C@@H]1[C@H]2C(=C)C(=O)O[C@@H]2[C@H]2[C@]3([C@@H](O)C[C@H]2C(=C)C1)OC3)C	NANPDB	5363	O1CCC2CCCC3CCC4(OC4)C3C12	O1CCC2CCCC3CCC4(OC4)C3C12	NA	129
448	ClC[C@@](O)(C(=O)O[C@@H]1[C@H]2C(=C)C(=O)O[C@@H]2[C@H]2[C@@](O)(CCl)[C@H](O)C[C@H]2C(=C)C1)C	NANPDB	5602	O1CCC2CCCC3CCCC3C12	O1CCC2CCCC3CCCC3C12	NA	130
449	ClC[C@@](O)(C(=O)O[C@@H]1[C@H]2C(=C)C(=O)O[C@H]2[C@H]2[C@@](O)(CCl)[C@H](O)C[C@H]2C(=C)C1)C	NANPDB	5522	O1CCC2CCCC3CCCC3C12	O1CCC2CCCC3CCCC3C12	NA	130
450	ClC[C@@](OC(=O)C)(C(=O)C[C@@H]1[C@H]2C(=C)C(=O)O[C@@H]2[C@H]2C(=C)[C@@H](OC(=O)C)C[C@H]2C(=C)C1)C	NANPDB	5524	O1CCC2CCCC3CCCC3C12	O1CCC2CCCC3CCCC3C12	NA	130
451	ClC[C@@]1(O)[C@@H](O)C[C@H]2C(=C)C[C@H](O)[C@H]3C(=C)C(=O)O[C@@H]3[C@@H]12	NANPDB	5605	O1CCC2CCCC3CCCC3C12	O1CCC2CCCC3CCCC3C12	NA	130
452	ClC[C@@]1(O)[C@@H](O)C[C@H]2C(=C)C[C@H](OC(=O)/C(=C/C)/CO)[C@H]3C(=C)C(=O)O[C@@H]3[C@@H]12	NANPDB	5587	O1CCC2CCCC3CCCC3C12	O1CCC2CCCC3CCCC3C12	NA	130
453	ClC[C@@]1(O)[C@@H](O)C[C@H]2C(=C)C[C@H](OC(=O)/C(=C/C=O)/C)[C@H]3C(=C)C(=O)O[C@@H]3[C@@H]12	NANPDB	5586	O1CCC2CCCC3CCCC3C12	O1CCC2CCCC3CCCC3C12	NA	130
454	ClC[C@@]1(O)[C@@H](O)C[C@H]2C(=C)C[C@H](OC(=O)/C(=C/CO)/C)[C@H]3C(=C)C(=O)O[C@@H]3[C@@H]12	NANPDB	5601	O1CCC2CCCC3CCCC3C12	O1CCC2CCCC3CCCC3C12	NA	130
455	ClC[C@@]1(O)[C@@H](O)C[C@H]2C(=C)C[C@H](OC(=O)C(=C)C)[C@H]3C(=C)C(=O)O[C@@H]3[C@@H]12	NANPDB	5520	O1CCC2CCCC3CCCC3C12	O1CCC2CCCC3CCCC3C12	NA	130
456	ClC[C@@]1(O)[C@@H](O)C[C@H]2C(=C)C[C@H](OC(=O)C(CO)=C)[C@H]3C(=C)C(=O)O[C@@H]3[C@@H]12	NANPDB	5523	O1CCC2CCCC3CCCC3C12	O1CCC2CCCC3CCCC3C12	NA	130
457	ClC[C@@]1(O)[C@H]2[C@H](C(=C)[C@@H](OC(=O)C)C2)[C@H]2OC(=O)C(=C)[C@@H]2CC1	NANPDB	5339	O1CCC2CCCC3CCCC3C12	O1CCC2CCCC3CCCC3C12	NA	130
458	ClC=1C(=O)[C@@](O)(C)C(=O)C=2C=1C=C(/C=C/C(=C/[C@H](CC)C)/C)OC=2	NANPDB	1258	O1C=CC2=CCCCC2=C1	O1C=CC2=CCCCC2=C1	NA	131
459	ClC=1C(=O)[C@@](OC(=O)C)(C)C(=O)C=2C=1C=C(/C=C/C(=C/[C@H](CC)C)/C)N(CCO)C=2	NANPDB	1255	C1=CC2=CCCCC2=CN1	C1=CC2=CCCCC2=CN1	NA	132
460	ClC=1C(=O)[C@@](OC(=O)C)(C)C(=O)C=2C=1C=C(/C=C/C(=C/[C@H](CC)C)/C)NC=2	NANPDB	1254	C1=CC2=CCCCC2=CN1	C1=CC2=CCCCC2=CN1	NA	132
461	ClC=1C(=O)[C@@](OC(=O)C)(C)C(=O)C=2C=1C=C(/C=C/C(=C/[C@H](CC)C)/C)OC=2	NANPDB	1253	O1C=CC2=CCCCC2=C1	O1C=CC2=CCCCC2=C1	NA	131
462	ClC=1C(=O)C(Cl)=CC(O)(CC(=O)N)C=1	NANPDB	383	C1=CCC=CC1	C1=CCC=CC1	NA	65
463	ClC=1C(=O)C(Cl)=CC2(OC(O)C(NC(=O)/C=C/C(=C/C(CCCCCC)C)/C)C2)C=1	NANPDB	2642	O1CCCC12C=CCC=C2	O1CCCC12C=CCC=C2	NA	133
464	ClC=1C(=O)C(OC(=O)C)(C)C(=O)C2(O)C=1C=C(/C=C/C(=C/C(CC)C)/C)OC2	NANPDB	1256	O1C=CC2=CCCCC2C1	O1C=CC2=CCCCC2C1	NA	134
465	ClC1[C@@](O)(C)C/C=C/[C@](OC(=O)C)(C)CCC2=C(C)C(=O)O[C@@H]2/C=C(\C)/CC1	NANPDB	87	O1CC=C2CCCC=CCCCCCC=CC12	O1CC=C2CCCC=CCCCCCC=CC12	NA	135
466	ClC1=C(O)C=C(O)[C@H]2C(=O)C=C(C)O[C@@H]12	NANPDB	4110	O1C=CCC2C=CC=CC12	O1C=CCC2C=CC=CC12	NA	136
467	Clc1c(O)c2C(=O)OC(CCCCC)=Cc2cc1OC	EANPD	CAES_00009	O1C=Cc2ccccc2C1	O1C=Cc2ccccc2C1	NA	127
468	Clc1c(O)cc(O)c2C(=O)c3c(OC)cc(C)cc3[C@@H](O)c12	NANPDB	4108	c1ccc2c(c1)Cc3ccccc3C2	c1ccc2c(c1)Cc3ccccc3C2	NA	137
469	Clc1c(O)cc(O)c2C(=O)c3c(OC)cc(C)cc3C(=O)c12	NANPDB	4107	c1ccc2c(c1)Cc3ccccc3C2	c1ccc2c(c1)Cc3ccccc3C2	NA	137
470	Clc1c(O)cc(O)c2C(=O)c3c(OC)cc(CO)cc3C(=O)c12	NANPDB	4105	c1ccc2c(c1)Cc3ccccc3C2	c1ccc2c(c1)Cc3ccccc3C2	NA	137
471	Clc1c(OCCN(CC)CC)cc2/C(=N\NC(=O)C)/c3c(-c2c1)cc(Cl)c(OCCCCN(CC)CC)c3	NANPDB	3406	c1ccc2c(c1)-c3ccccc3C2	c1ccc2c(c1)-c3ccccc3C2	NA	138
472	Clc1cc(C#CC#CC#CC)c(O)cc1	NANPDB	5743	c1ccccc1	c1ccccc1	NA	3
473	Clc1ccc(S(=O)(=O)CCNCc2cocc2)cc1	EANPD	PLEO_00102	c1ccccc1	o1cccc1	o1ccc(c1)CNCCSc2ccccc2	3
474	ClCC(O)(C(=O)O[C@@H]1[C@H]2C(=C)C(=O)O[C@@H]2[C@H]2[C@]3([C@@H](O)C[C@H]2C(=C)C1)OC3)C	NANPDB	5362	O1CCC2CCCC3CCC4(OC4)C3C12	O1CCC2CCCC3CCC4(OC4)C3C12	NA	129
475	ClCC(O)(C(=O)OC1C2C(=C)C(=O)OC2C2C(O)(CCl)C(O)CC2C(=C)C1)C	NANPDB	5377	O1CCC2CCCC3CCCC3C12	O1CCC2CCCC3CCCC3C12	NA	130
476	ClCCCNC(=O)O[C@@]1([C@H]2NC(=O)SC2)O[C@H]2C[C@@H](OC(=O)/C=C(/C)\CC/C=C/C=C\[C@@H](C)CC2)C1	NANPDB	3369	S1CNCC1	O1CC=CCCC=CC=CCCCC2OCCC1C2	O1CC=CCCC=CC=CCCCC2OC(CC1C2)C3NCSC3	28
477	ClCCNC(=O)O[C@@]1([C@H]2NC(=O)SC2)O[C@H]2C[C@@H](OC(=O)/C=C(/C)\CC/C=C/C=C\[C@@H](C)CC2)C1	NANPDB	3367	S1CNCC1	O1CC=CCCC=CC=CCCCC2OCCC1C2	O1CC=CCCC=CC=CCCCC2OC(CC1C2)C3NCSC3	28
478	Cn1c(-c2nc3c(cc2)cccc3)cnc1	EANPD	EUPH_00008	[N]1C=NC=C1	n1cccc2ccccc12	N1=C[N]C(=C1)c2nc3ccccc3cc2	23
479	CN1c2c(-c3c(cc4OCOc4c3)C1)cccc2	NANPDB	4697	O1c2cc3-c4ccccc4NCc3cc2OC1	O1c2cc3-c4ccccc4NCc3cc2OC1	NA	139
480	CN1C2C3(c4c(cc5OCOc5c4)C4OC3C(O4)CC2)CC1	NANPDB	202	O1c2cc3c(cc2OC1)C45CCNC5CCC6OC3OC64	O1c2cc3c(cc2OC1)C45CCNC5CCC6OC3OC64	NA	140
481	CN1c2c3c(cc4OCOc4c3)ccc2-c2c(c3OCOc3cc2)C1	NANPDB	2586	O1c2ccc3-c4ccc5cc6OCOc6cc5c4NCc3c2OC1	O1c2ccc3-c4ccc5cc6OCOc6cc5c4NCc3c2OC1	NA	141
482	FC(C(=O)OCC)CCCCC	NANPDB	3457	0	NA	NA	8
483	FC(F)(F)C(OC)(C(=O)O[C@@H]1C(CC(O)(C)C)=C(C)C[C@]2(C)[C@]1(C)CCC2)c1ccccc1	NANPDB	3670	C1=CCC2CCCC2C1	c1ccccc1	O(CCc1ccccc1)C2C=CCC3CCCC23	142
484	FC(F)(F)C(OC)(C(O[C@@H](Cc1cc(OC)c2OCOc2c1)C)=O)c1ccccc1	NANPDB	4624	O1c2ccccc2OC1	c1ccccc1	O1c2ccc(cc2OC1)CCOCCc3ccccc3	5
485	FC(F)(F)C(OC)(C(O[C@H](CCC(C)C1=CC[C@@H]2C(=C)C(=O)O[C@@H]2C1)C)=O)c1ccccc1	NANPDB	3208	c1ccccc1	O1CCC2CC=CCC12	O(CCc1ccccc1)CCCCC2=CCC3CCOC3C2	3
486	N(=C(N)N)CC=C(C)C	EANPD	LEGU_00518	0	NA	NA	8
487	N(c1ccccc1)c1ccccc1	NANPDB	226	c1ccccc1	c1ccccc1	c1ccc(cc1)Nc2ccccc2	3
488	N(CC)(CC)c1ccc(C(C)c2ccc(N(CC)CC)cc2)cc1	NANPDB	3408	c1ccccc1	c1ccccc1	c1ccc(cc1)Cc2ccccc2	3
489	N(CCc1[nH]cnc1)(C)C	NANPDB	3596	[N]1C=NC=C1	[N]1C=NC=C1	NA	23
490	N(CCc1[nH]cnc1)c1c[nH]cc1	NANPDB	3713	[N]1C=NC=C1	c1cc[nH]c1	N1=C[N]C(=C1)CCNc2cc[nH]c2	23
491	N(CCCC)c1ccccc1	EANPD	EUPH_00196	c1ccccc1	c1ccccc1	NA	3
492	N(CCn1nncc1)Cc1n(C)nnc1	EANPD	LEGU_00236	N=1[N]C=CN1	N=1[N]C=CN1	N1=NC=C([N]1)CNCCn2nncc2	143
493	N#C[C@H]1[C@H](C)[C@H](C)Sc2c1cccc2	EANPD	ANNO_02026	S1c2ccccc2CCC1	S1c2ccccc2CCC1	NA	144
494	N#CC1CC2(O[C@@H](C)[C@@H](C)O2)CC1	EANPD	ANNO_02022	O1CCOC12CCCC2	O1CCOC12CCCC2	NA	145
495	N#Cc1ccc(C)cc1	NANPDB	1153	c1ccccc1	c1ccccc1	NA	3
496	N#CCC	NANPDB	3468	0	NA	NA	8
497	N#CCc1ccccc1	EANPD	CAPP_00019	c1ccccc1	c1ccccc1	NA	3
498	N12[C@@H]([C@@H]3CN4[C@H]([C@H](C1)C3)CCCC4)CCCC2	EANPD	LEGU_00330	N12CCCCC1C3CN4CCCCC4C(C2)C3	N12CCCCC1C3CN4CCCCC4C(C2)C3	NA	146
499	NC(Cc1[nH]cnc1)(C)C	NANPDB	3597	[N]1C=NC=C1	[N]1C=NC=C1	NA	23
500	NC/C=C(/CC/C=C(/CCC=C(C)C)\C)\C	EANPD	COMP_00197	0	NA	NA	8
501	Nc1[nH]c2c(n1)cnnc2	NANPDB	367	n1ncc2[N]C=Nc2c1	n1ncc2[N]C=Nc2c1	NA	147
502	O([C@](C=C)(CCC1C(=C)CCC2[C@](C(=O)O)(C)CCC[C@]12C)C)C(=C)C	NANPDB	3480	C1CCC2CCCCC2C1	C1CCC2CCCCC2C1	NA	4
503	O([C@@](C=C)(CC/C=C(/CO)\C)C)C1[C@@H](O)[C@H](O)[C@@H](O)[C@H](CO)O1	NANPDB	1267	O1CCCCC1	O1CCCCC1	NA	148
504	O([C@@H]([C@](O)(C(O[C@@H]([C@H](OC(=O)[C@@]1(C)[C@@H](C)O1)C)c1cc(OC)c2OCOc2c1)=O)C)C)C(=O)/C(=C\C)/C	NANPDB	4619	O1CC1	O1c2ccccc2OC1	O1c2ccc(cc2OC1)CCOCC3OC3	30
505	O([C@@H]([C@@](OC)(C)C1[C@]2(C)[C@](O)(C3=CC(=O)[C@H]4[C@@](C)(C3CC2)C[C@H](O)[C@H](O)C4)CC1)CCC(O)(C)C)C	NANPDB	2921	C1=C2C3CCCC3CCC2C4CCCCC4C1	C1=C2C3CCCC3CCC2C4CCCCC4C1	NA	149
506	O([C@@H]([C@@H](O)[C@@H](NC(=O)C)COC(=O)C)CCCCCCCCCC(C)C)C(=O)C	NANPDB	729	0	NA	NA	8
507	O([C@@H]([C@@H](OC(=O)C1(C)C(C)O1)C)c1cc(OC)c2OCOc2c1)C(=O)/C(=C\C)/C	NANPDB	4315	O1CC1	O1c2ccccc2OC1	O1c2ccc(cc2OC1)CCOCC3OC3	30
508	O([C@@H]([C@@H](OC(=O)C1(C)C(C)O1)C)c1cc(OC)c2OCOc2c1)C(=O)C=C(C)C	NANPDB	4316	O1CC1	O1c2ccccc2OC1	O1c2ccc(cc2OC1)CCOCC3OC3	30
509	O([C@@H]([C@H](O)[C@H](O)CO)[C@@H](O)COC(=O)c1cc(O)c(O)c(O)c1)C(=O)c1cc(O)c(O)c(O)c1	NANPDB	302	c1ccccc1	c1ccccc1	O(Cc1ccccc1)CCCOCc2ccccc2	3
510	O([C@@H]([C@H](O)[C@H](O)CO)[C@@H](OC(=O)c1cc(O)c(O)c(O)c1)C=O)C(=O)c1cc(O)c(O)c(O)c1	NANPDB	303	c1ccccc1	c1ccccc1	O(Cc1ccccc1)CCOCc2ccccc2	3
511	O([C@@H]([C@H](O)[C@H](O)CO)[C@H](C=O)CC(=O)c1cc(O)c(O)c(O)c1)C(=O)c1cc(O)c(O)c(O)c1	NANPDB	2210	c1ccccc1	c1ccccc1	O(Cc1ccccc1)CCCCc2ccccc2	3
512	O([C@@H]([C@H](OC(=O)C1(C)C(C)O1)C)c1cc(OC)c2OCOc2c1)C(=O)C(O)([C@H](OC(=O)C=C(C)C)C)C	NANPDB	4620	O1CC1	O1c2ccccc2OC1	O1c2ccc(cc2OC1)CCOCC3OC3	30
513	O([C@@H](/C=C/[C@@]1(O)C(C)=CC(=O)CC1(C)C)C)[C@H]1[C@H](O)[C@@H](O)[C@H](O)[C@@H](CO)O1	NANPDB	17	O1CCCCC1	C1=CCCCC1	O(CC=CC1C=CCCC1)C2OCCCC2	148
514	O([C@@H](/C=C/1\OC(=O)C=C\1)COC(=O)c1ccccc1)C(=O)C	EANPD	ANNO_00168	c1ccccc1	O1CC=CC1	O1C(C=CC1)=CCCOCc2ccccc2	3
515	O([C@@H](C(=O)O)Cc1cc(O)c(O)cc1)C(=O)/C=C/c1cc(O)c(O)cc1	NANPDB	2677	c1ccccc1	c1ccccc1	O(CC=Cc1ccccc1)CCc2ccccc2	3
516	O([C@@H](C(=O)OC)CCCCCCCCCCCCCCCCCCC)C(=O)C	NANPDB	730	0	NA	NA	8
517	O([C@@H](C(C)C)CC[C@H](C)[C@H]1C(=O)C=C(C)CC1)[C@H]1[C@H](O)[C@@H](O)[C@@H](O)[C@@H](C)O1	NANPDB	5491	O1CCCCC1	C1=CCCCC1	O1CCCCC1OCCCCC2CC=CCC2	148
518	O([C@@H](C(O)(C(O[C@@H]([C@H](OC(=O)C1(C)C(C)O1)C)c1cc(OC)c2OCOc2c1)=O)C)C)C(=O)/C(=C/C)/C	NANPDB	4621	O1CC1	O1c2ccccc2OC1	O1c2ccc(cc2OC1)CCOCC3OC3	30
519	O([C@@H](C(O)(C)C)CC/C(=C/CC/C(=C/CC/C=C(/CC/C=C(/CC[C@@H](O)C(O)(C)C)\C)\C)/C)/C)C(=O)C	EANPD	MELI_00016	0	NA	NA	8
520	O([C@@H](C(O)(C)C)COc1c(OC)cc2nc3occc3c(OC)c2c1)C(=O)C	EANPD	RUTA_00042	n1c2occc2cc3ccccc13	n1c2occc2cc3ccccc13	NA	150
521	O([C@@H](C[C@@H](O)C)C=1[C@@H](C)C[C@@H]2OC(=O)C(=C)[C@H]2CC=1)C(=O)C	NANPDB	6114	O1CCC2CC=CCCC12	O1CCC2CC=CCCC12	NA	151
522	O([C@@H](C[C@@H](O)C)C=1[C@@H](C)C[C@H]2OC(=O)C(=C)[C@H]2CC=1)C(=O)C	NANPDB	6112	O1CCC2CC=CCCC12	O1CCC2CC=CCCC12	NA	151
523	O([C@@H](C#N)c1ccc(O)cc1)[C@H]1[C@H](O)[C@@H](O)[C@H](O)[C@@H](CO)O1	NANPDB	1268	O1CCCCC1	c1ccccc1	O(Cc1ccccc1)C2OCCCC2	148
524	O([C@@H](C#N)c1ccccc1)[C@H]1[C@H](O)[C@@H](O)[C@H](O)[C@@H](CO)O1	NANPDB	5122	O1CCCCC1	c1ccccc1	O(Cc1ccccc1)C2OCCCC2	148
525	O([C@@H](C=C)CCC1=C([C@@H](O)C[C@@H]2[C@H](O)[C@@H](O)[C@H](O)CO2)CC[C@@H]2C(C)(C)CCC[C@@]12C)C(=O)C	EANPD	COMP_00150-2	O1CCCCC1	C1=CC2CCCCC2CC1	O1CCCCC1CCC2=CC3CCCCC3CC2	148
526	O([C@@H](C=C)CCC1=C([C@@H](O)C[C@@H]2[C@H](O)[C@@H](O)[C@H](O)CO2)CC[C@H]2C(C)(C)CCC[C@@]12C)C(=O)C	EANPD	COMP_00150-3	O1CCCCC1	C1=CC2CCCCC2CC1	O1CCCCC1CCC2=CC3CCCCC3CC2	148
527	O([C@@H](C=C)CCC1=C([C@H](O)C[C@@H]2[C@H](O)[C@@H](O)[C@H](O)CO2)CC[C@@H]2C(C)(C)CCC[C@@]12C)C(=O)C	EANPD	COMP_00150-1	O1CCCCC1	C1=CC2CCCCC2CC1	O1CCCCC1CCC2=CC3CCCCC3CC2	148
528	O([C@@H](C=C)CCC1=C([C@H](O)C[C@@H]2[C@H](O)[C@@H](O)[C@H](O)CO2)CC[C@H]2C(C)(C)CCC[C@@]12C)C(=O)C	EANPD	COMP_00150-12	O1CCCCC1	C1=CC2CCCCC2CC1	O1CCCCC1CCC2=CC3CCCCC3CC2	148
529	O([C@@H](C=C)CCCCC)[C@H]1[C@@H](O)C(O)[C@@H](O)C(CO[C@@H]2C(O)[C@@H](O)[C@@H](O)C(C)O2)O1	NANPDB	807	O1CCCCC1	O1CCCCC1	O1CCCCC1OCC2OCCCC2	148
530	O([C@@H](CC[C@H]1C(C)=CC(=O)CC1(C)C)C)[C@H]1[C@H](O)[C@@H](O)[C@H](O)[C@@H](CO)O1	NANPDB	3351	O1CCCCC1	C1=CCCCC1	O1CCCCC1OCCCC2C=CCCC2	148
531	O([C@@H](O)c1ccccc1)[C@@]1(O)[C@@H](O)C(O)[C@H](O)C(CO)O1	NANPDB	5	O1CCCCC1	c1ccccc1	O(Cc1ccccc1)C2OCCCC2	148
532	O([C@@H](O)c1ccccc1)[C@@]1(O)[C@@H](O)C(O)[C@H](O)C(COC2(O)[C@H](O)C(O)(CO)CO2)O1	NANPDB	6	O1CCCC1	O1CCCCC1	O(Cc1ccccc1)C2OC(COC3OCCC3)CCC2	41
533	O([C@@H](O)c1ccccc1)[C@H]1[C@H](O)[C@@H](O)[C@H](O)[C@@H](CO[C@H]2[C@H](O)[C@@H](O)[C@H](O)[C@@H](CO)O2)O1	NANPDB	3570	O1CCCCC1	c1ccccc1	O(Cc1ccccc1)C2OC(COC3OCCCC3)CCC2	148
534	O([C@@H]/1[C@@H](O)[C@H](O)C=C\C\1=C\C#N)[C@H]1[C@H](O)[C@@H](O)[C@H](O)[C@@H](CO)O1	EANPD	LEGU_00517	O1CCCCC1	C1=CCCCC1	O1CCCCC1OC2CC=CCC2	148
535	O([C@@H]1[C@@H](c2cc(O)c(O)cc2)Oc2c(c(O)cc(O)c2)C1=O)[C@H]1[C@H](O)[C@H](O)[C@@H](O)[C@H](C)O1	NANPDB	3061	O1c2ccccc2CCC1	O1CCCCC1	O1c2ccccc2CC(OC3OCCCC3)C1c4ccccc4	152
536	O([C@@H]1[C@@H](O)[C@@H](O)[C@H](O)[C@@H](C)O1)c1cc(O)c2C(=O)C(O[C@@H]3[C@@H](O)[C@@H](O)[C@H](O)[C@@H](C)O3)=C(c3cc(O)c(O)cc3)Oc2c1	NANPDB	3507	O1C=CCc2ccccc12	O1CCCCC1	O1c2cc(OC3OCCCC3)ccc2CC(OC4OCCCC4)=C1c5ccccc5	10
537	O([C@@H]1[C@@H](O)[C@@H](O)[C@H](O)[C@@H](C)O1)c1cc(O)c2C(=O)C(O[C@@H]3[C@@H](O)[C@@H](O)[C@H](O)[C@@H](C)O3)=C(c3ccc(O)cc3)Oc2c1	NANPDB	3504	O1C=CCc2ccccc12	O1CCCCC1	O1c2cc(OC3OCCCC3)ccc2CC(OC4OCCCC4)=C1c5ccccc5	10
538	O([C@@H]1[C@@H](O)[C@@H](O)[C@H](O)[C@@H](C)O1)c1cc(O)c2C(=O)C(O[C@H]3[C@H](O)[C@@H](O)[C@H](O)[C@@H](CO)O3)=C(c3ccc(O)cc3)Oc2c1	NANPDB	3501	O1C=CCc2ccccc12	O1CCCCC1	O1c2cc(OC3OCCCC3)ccc2CC(OC4OCCCC4)=C1c5ccccc5	10
539	O([C@@H]1[C@@H](O)[C@@H](O)[C@H](O)[C@@H](C)O1)c1cc(O)c2C(=O)C(OC)=C(c3ccc(O)cc3)Oc2c1	NANPDB	5716	O1C=CCc2ccccc12	O1CCCCC1	O1c2cc(OC3OCCCC3)ccc2CC=C1c4ccccc4	10
540	O([C@@H]1[C@@H](O)[C@H](O)[C@@H](CO)O[C@H]1c1c(O)c2C(=O)C=C(c3cc(O)c(O)cc3)Oc2cc1O)[C@H]1[C@H](O)[C@H](O)[C@@H](O)[C@H](C)O1	NANPDB	3065	O1C=CCc2ccccc12	O1CCCCC1	O1c2ccc(cc2CC=C1c3ccccc3)C4OCCCC4OC5OCCCC5	10
541	O([C@@H]1[C@@H](O)[C@H](O)[C@@H](CO)O[C@H]1c1c(O)cc(O)c2C(=O)C=C(c3ccc(O)cc3)Oc12)[C@@H]1[C@H](O)[C@H](O)[C@@H](O)[C@H](C)O1	NANPDB	3560	O1C=CCc2ccccc12	O1CCCCC1	O1C(=CCc2cccc(c12)C3OCCCC3OC4OCCCC4)c5ccccc5	10
542	O([C@@H]1[C@@H](O)[C@H](O)[C@@H](CO)O[C@H]1c1c(O)cc(O)c2C(=O)C=C(c3ccc(O)cc3)Oc12)[C@H]1[C@@H](O)[C@@H](O)[C@H](O)[C@@H](C)O1	NANPDB	836	O1C=CCc2ccccc12	O1CCCCC1	O1C(=CCc2cccc(c12)C3OCCCC3OC4OCCCC4)c5ccccc5	10
543	O([C@@H]1[C@@H](O)[C@H](O)[C@@H](CO)O[C@H]1OC1=C(c2ccc(OC)cc2)Oc2c(c(O)cc(O)c2)C1=O)[C@H]1[C@H](O)[C@@H](O)[C@H](O)CO1	EANPD	CANE_00046	O1C=CCc2ccccc12	O1CCCCC1	O1c2ccccc2CC(OC3OCCCC3OC4OCCCC4)=C1c5ccccc5	10
544	O([C@@H]1[C@@H](O)[C@H](O)[C@@H](CO)O[C@H]1Oc1cc(O)c2C(=O)C[C@@H](c3ccc(O)cc3)Oc2c1)[C@H]1[C@H](O)[C@H](O)[C@@H](O)[C@H](C)O1	NANPDB	4517	O1c2ccccc2CCC1	O1CCCCC1	O(c1ccc2c(OC(c3ccccc3)CC2)c1)C4OCCCC4OC5OCCCC5	152
545	O([C@@H]1[C@@H](O)[C@H](O)[C@@H](CO)O[C@H]1Oc1cc(O)c2C(=O)C=C(c3cc(O)c(O)cc3)Oc2c1)[C@H]1[C@H](O)[C@H](O)[C@@H](O)[C@H](C)O1	NANPDB	1320	O1C=CCc2ccccc12	O1CCCCC1	O1c2cc(OC3OCCCC3OC4OCCCC4)ccc2CC=C1c5ccccc5	10
549	O([C@@H]1[C@@H](O)[C@H](O)[C@@H](CO)O[C@H]1Oc1cc(O)c2C(=O)C=C(c3cc(O)c(O)cc3)Oc2c1)[C@H]1[C@H](O)[C@H](O)[C@@H](O)[C@H](C)O1	EANPD	MORA_00037	O1C=CCc2ccccc12	O1CCCCC1	O1c2cc(OC3OCCCC3OC4OCCCC4)ccc2CC=C1c5ccccc5	10
553	O([C@@H]1[C@@H](O)[C@H](O)[C@@H](CO)O[C@H]1Oc1cc(O)c2C(=O)C=C(c3ccc(O)cc3)Oc2c1)[C@H]1[C@H](O)[C@@](O)(CO)CO1	NANPDB	3298	O1CCCC1	O1C=CCc2ccccc12	O1c2cc(OC3OCCCC3OC4OCCC4)ccc2CC=C1c5ccccc5	41
554	O([C@@H]1[C@@H](O)[C@H](O)[C@@H](CO)O[C@H]1Oc1cc(O)c2C(=O)C=C(c3ccc(O)cc3)Oc2c1)[C@H]1[C@H](O)[C@H](O)[C@@H](O)[C@H](C)C1	NANPDB	2343	O1C=CCc2ccccc12	O1CCCCC1	O1C(=CCc2ccc(OC3OCCCC3OC4CCCCC4)cc12)c5ccccc5	10
555	O([C@@H]1[C@@H](O)[C@H](O)[C@@H](OC2=C(c3cc(O)c(O)cc3)Oc3c(c(O)cc(O)c3)C2=O)O[C@H]1O)[C@H]1[C@H](O)[C@@H](O)[C@H](O)CO1	NANPDB	769	O1C=CCc2ccccc12	O1CCCCC1	O1c2ccccc2CC(OC3OCC(OC4OCCCC4)CC3)=C1c5ccccc5	10
556	O([C@@H]1[C@@H](O)C(O)[C@H](O)C(CO)O1)[C@@H]1OC=CC2[C@@H]3O[C@@H]3[C@H](O)C12	NANPDB	44	O1CCCCC1	O1C=CC2C3OC3CC2C1	O1C=CC2C3OC3CC2C1OC4OCCCC4	148
557	O([C@@H]1[C@@H](O)C(O)[C@H](O)C(CO)O1)[C@@H]1OC=CC2[C@H](O)C[C@H](O)C12	NANPDB	47	O1C=CC2CCCC2C1	O1CCCCC1	O1C=CC2CCCC2C1OC3OCCCC3	122
558	O([C@@H]1[C@@H](O)C(O)[C@H](O)C(CO)O1)[C@@H]1OC=CC2C1[C@@H](CO)[C@@H](O)C2	NANPDB	46	O1C=CC2CCCC2C1	O1CCCCC1	O1C=CC2CCCC2C1OC3OCCCC3	122
559	O([C@@H]1[C@@H](O)C(O)[C@H](O)C(CO)O1)c1cc(O)c2C(=O)C(O)=C(c3cc(O)c(O)cc3)Oc2c1	NANPDB	704	O1C=CCc2ccccc12	O1CCCCC1	O1c2cc(OC3OCCCC3)ccc2CC=C1c4ccccc4	10
560	O([C@@H]1[C@@H](O)C(O)[C@H](O)C(CO)O1)c1cc(O)c2C(=O)C=C(c3cc(O)c(O)cc3)Oc2c1	NANPDB	705	O1C=CCc2ccccc12	O1CCCCC1	O1c2cc(OC3OCCCC3)ccc2CC=C1c4ccccc4	10
561	O([C@@H]1[C@H](O)[C@@H](O)[C@@H](O)[C@@H](CO)O1)c1c([C@H]2[C@H](O)[C@@H](O)[C@H](O)[C@@H](CO)O2)c(O)c2C(=O)C=C(c3ccc(O)cc3)Oc2c1	EANPD	MORA_00077	O1C=CCc2ccccc12	O1CCCCC1	O1c2cc(OC3OCCCC3)c(cc2CC=C1c4ccccc4)C5OCCCC5	10
562	O([C@@H]1[C@H](O)[C@@H](O)[C@@H](O)CO1)C1=C(c2cc(O)c(O)cc2)Oc2c(c(O)cc(O)c2)C1=O	NANPDB	2767	O1C=CCc2ccccc12	O1CCCCC1	O1c2ccccc2CC(OC3OCCCC3)=C1c4ccccc4	10
563	O([C@@H]1[C@H](O)[C@@H](O)[C@H](O)[C@](O)(CO)O1)C1OC=C[C@H]2[C@@H]1[C@](O)(C)CC2	NANPDB	792	O1C=CC2CCCC2C1	O1CCCCC1	O1C=CC2CCCC2C1OC3OCCCC3	122
564	O([C@@H]1[C@H](O)[C@@H](O)[C@H](O)[C@@H](CO)O1)[C@@]1(CO)[C@@H](O)[C@H](O)[C@@H](CO)O1	NANPDB	4522	O1CCCCC1	O1CCCC1	O1CCCCC1OC2OCCC2	148
565	O([C@@H]1[C@H](O)[C@@H](O)[C@H](O)[C@@H](CO)O1)[C@@H]1CC=2[C@@](C)([C@@H]3[C@H]([C@H]4[C@@](C)([C@@H]([C@@H](/C=C/[C@H](C(C)C)CC)C)CC4)CC3)CC=2)CC1	EANPD	MIMO_00003	O1CCCCC1	C1=C2CCCCC2C3CCC4CCCC4C3C1	O1CCCCC1OC2CC3=CCC4C(CCC5CCCC54)C3CC2	148
569	O([C@@H]1[C@H](O)[C@@H](O)[C@H](O)[C@@H](CO)O1)[C@@H]1CC=2[C@@](C)([C@@H]3[C@H]([C@H]4[C@@](C)([C@@H]([C@@H](/C=C/[C@H](C(C)C)CC)C)CC4)CC3)CC=2)CC1	NANPDB	1130	O1CCCCC1	C1=C2CCCCC2C3CCC4CCCC4C3C1	O1CCCCC1OC2CC3=CCC4C(CCC5CCCC54)C3CC2	148
573	O([C@@H]1[C@H](O)[C@@H](O)[C@H](O)[C@@H](CO)O1)[C@@H]1CC=2[C@@](C)([C@@H]3[C@H]([C@H]4[C@@](C)([C@@H]([C@@H](CC[C@H](C(C)C)CC)C)CC4)CC3)CC=2)CC1	NANPDB	3314	O1CCCCC1	C1=C2CCCCC2C3CCC4CCCC4C3C1	O1CCCCC1OC2CC3=CCC4C(CCC5CCCC54)C3CC2	148
575	O([C@@H]1[C@H](O)[C@@H](O)[C@H](O)[C@@H](CO)O1)[C@@H]1CC=2[C@@](C)([C@@H]3[C@H]([C@H]4[C@@](C)([C@@H]([C@@H](CC[C@H](C(C)C)CC)C)CC4)CC3)CC=2)CC1	EANPD	EUPH_00026	O1CCCCC1	C1=C2CCCCC2C3CCC4CCCC4C3C1	O1CCCCC1OC2CC3=CCC4C(CCC5CCCC54)C3CC2	148
581	O([C@@H]1[C@H](O)[C@H](O)[C@@H](O)[C@H](C)O1)C1=C(c2ccc(O)cc2)Oc2c(c([O-])cc(O)c2)C1=O	EANPD	CANE_00051	O1C=CCc2ccccc12	O1CCCCC1	O1c2ccccc2CC(OC3OCCCC3)=C1c4ccccc4	10
583	O([C@@H]1[C@H](O)[C@H](O)[C@@H](O)[C@H](C)O1)C1=C(c2ccc(O)cc2)Oc2c(c([O-])cc(O)c2)C1=O	NANPDB	1327	O1C=CCc2ccccc12	O1CCCCC1	O1c2ccccc2CC(OC3OCCCC3)=C1c4ccccc4	10
589	O([C@@H]1[C@H](O)[C@H](O)[C@@H](O)[C@H](C)O1)c1cc(O)c2C(=O)C(O[C@H]3[C@H](O)[C@@H](O)[C@H](O)[C@@H](CO)O3)=C(c3ccc(O)cc3)Oc2c1	NANPDB	1335	O1C=CCc2ccccc12	O1CCCCC1	O1c2cc(OC3OCCCC3)ccc2CC(OC4OCCCC4)=C1c5ccccc5	10
590	O([C@@H]1[C@H](O)C(O)[C@H](O)C(CO)O1)C1=C(c2cc(O)c(O)cc2)Oc2c(c(O)cc(O)c2)C1=O	NANPDB	318	O1C=CCc2ccccc12	O1CCCCC1	O1c2ccccc2CC(OC3OCCCC3)=C1c4ccccc4	10
591	O([C@@H]1C(O)C(O)[C@@H](O)C(CO)O1)C1=C(c2ccc(O)cc2)Oc2c(c(O)cc(O)c2)C1=O	NANPDB	317	O1C=CCc2ccccc12	O1CCCCC1	O1c2ccccc2CC(OC3OCCCC3)=C1c4ccccc4	10
592	O([C@@H]1C(O)C(O)[C@H](O)C(C)O1)[C@@H]1C=C2[C@@](C)(C3C([C@]4(O)[C@](C)([C@H](O)C3)[C@@H](C3=COC(=O)C=C3)CC4)CC2)CC1	NANPDB	2652	O1CCCCC1	C1=C2CCC3C(CCC4CCCC43)C2CCC1	O1C=C(C=CC1)C2CCC3C2CCC4C5C(=CC(OC6OCCCC6)CC5)CCC43	148
593	O([C@@H]1CC=2[C@@](C)(C3C(C4[C@@](C)(C([C@H](C)C5=NCC(C)CC5)[C@H](O)C4)CC3)CC=2)CC1)C1[C@H](O)[C@@H](O)[C@H](O)[C@@H](CO)O1	NANPDB	3709	N1=CCCCC1	O1CCCCC1	N1=C(CCCC1)CC2CCC3C4CC=C5CC(OC6OCCCC6)CCC5C4CCC23	78
594	O([C@@H]1CC=2C(C)(C3C(C4C(C)(C(C(CCC(C(=C)C)CC)C)CC4)CC3)CC=2)CC1)C1[C@H](O)[C@@H](O)[C@H](O)[C@@H](CO)O1	NANPDB	4174	O1CCCCC1	C1=C2CCCCC2C3CCC4CCCC4C3C1	O1CCCCC1OC2CC3=CCC4C(CCC5CCCC54)C3CC2	148
595	O([C@@H]1OC=C[C@H]2[C@H](OC3[C@H](O)[C@H](O)[C@@H](O)[C@H](C)O3)[C@H]3[C@](CO)(O3)[C@@H]12)C1[C@H](O)[C@@H](O)[C@H](O)[C@@H](CO)O1	NANPDB	3697	O1CCCCC1	O1C=CC2CC3OC3C2C1	O1C=CC2C(OC3OCCCC3)C4OC4C2C1OC5OCCCC5	148
596	O([C@H]([C@](O)(C(=O)OCC=1[C@@H]2[C@H](OC(=O)/C(=C/C)/C)CCN2CC=1)C(O)(C)C)C)C(=O)C	NANPDB	844	C1=CC2N(C1)CCC2	C1=CC2N(C1)CCC2	NA	153
597	O([C@H]([C@@](O)(C(=O)OCC=1[C@@H]2[C@H](O)CCN2CC=1)C(C)C)C)C(=O)C=C(C)C	NANPDB	864	C1=CC2N(C1)CCC2	C1=CC2N(C1)CCC2	NA	153
598	O([C@H]([C@@H](C)[C@H]1[C@@H](OC(=O)C)C[C@]2(C)[C@]1(C)CC[C@@]13[C@]4(C=CC(=O)O[C@@H](C)C4CCC21)C3)C(=O)C(C(C)C)=C)C(=O)C	EANPD	EUPH_00002	O1CC=CC23CC43CCC5CCCC5C4CCC2C1	O1CC=CC23CC43CCC5CCCC5C4CCC2C1	NA	154
599	O([C@H]([C@@H](C)[C@H]1[C@@H](OC(=O)C)C[C@]2(C)[C@]1(C)CC[C@@]13[C@@]4(C([C@H](C)OC(=O)C=C4)[C@@H]4O[C@@H]4C21)C3)C(=O)C(C(C)C)=C)C(=O)C	EANPD	EUPH_00006	O1CC=CC23CC43CCC5CCCC5C4C6OC6C2C1	O1CC=CC23CC43CCC5CCCC5C4C6OC6C2C1	NA	155
600	O([C@H]([C@@H](C)[C@H]1[C@@H](OC(=O)C)C[C@]2(C)[C@]1(C)CC[C@@]13[C@@]4(C([C@H](C)OC(=O)C=C4)[C@H](O)CC21)C3)C(=O)C(C(C)C)=C)C(=O)C	EANPD	EUPH_00004	O1CC=CC23CC43CCC5CCCC5C4CCC2C1	O1CC=CC23CC43CCC5CCCC5C4CCC2C1	NA	154
601	O([C@H]([C@H](O)C(=C)C)c1c(OC)ccc2c1OC(=O)C=C2)[C@@H]([C@H](O)C(=C)C)c1c(OC)ccc2c1OC(=O)C=C2	NANPDB	3583	O1c2ccccc2C=CC1	O1c2ccccc2C=CC1	O1c2c(cccc2COCc3cccc4C=CCOc43)C=CC1	12
602	O([C@H]([C@H](OC(=O)/C(=C\C)/C)c1cc(OC)c2OCOc2c1)C)C(=O)C(O)(C(OC(=O)CC(C)C)C)C	NANPDB	4318	O1c2ccccc2OC1	O1c2ccccc2OC1	NA	5
603	O([C@H]([C@H](OC(=O)C)c1cc(OC)c2OCOc2c1)C)C(=O)/C(=C\C)/C	NANPDB	4314	O1c2ccccc2OC1	O1c2ccccc2OC1	NA	5
604	O([C@H]([C@H](OC(=O)C=C(C)C)c1cc(OC)c2OCOc2c1)C)C(=O)C(O)(C(OC(=O)CC(C)C)C)C	NANPDB	4317	O1c2ccccc2OC1	O1c2ccccc2OC1	NA	5
605	O([C@H](/C=C/[C@@]1(O)C(C)=CC(=O)CC1(C)C)C)[C@H]1[C@H](O)[C@@H](O)[C@H](O)[C@@H](CO)O1	NANPDB	3576	O1CCCCC1	C1=CCCCC1	O(CC=CC1C=CCCC1)C2OCCCC2	148
606	O([C@H](/C=C/CC/C=C(/C=O)\C)[C@@H]1C(=C)C(=O)OC1)C(=O)C	NANPDB	1616	O1CCCC1	O1CCCC1	NA	41
607	O([C@H](C(OC(=O)C)COC(=O)c1ccccc1)[C@@H]1[C@H](OC)CC(=O)O1)C(=O)C	EANPD	ANNO_00162	c1ccccc1	O1CCCC1	O(Cc1ccccc1)CCCC2OCCC2	3
608	O([C@H](C[C@H](O)C=1[C@@H](C)C[C@@H]2OC(=O)C(=C)[C@H]2CC=1)C)C(=O)C	NANPDB	6115	O1CCC2CC=CCCC12	O1CCC2CC=CCCC12	NA	151
609	O([C@H](C[C@H](O)C=1[C@@H](C)C[C@H]2OC(=O)C(=C)[C@H]2CC=1)C)C(=O)C	NANPDB	6113	O1CCC2CC=CCCC12	O1CCC2CC=CCCC12	NA	151
610	O([C@H](C/C=C\C(O)(C)C)C)[C@@H]1C(C)(C)C2[C@@]3([C@]4(C([C@@]5(C)[C@@](C)([C@@H](C)CC5)CC4)CC2)C3)CC1	NANPDB	2511	C1CCC23CC43CCC5CCCC5C4CCC2C1	C1CCC23CC43CCC5CCCC5C4CCC2C1	NA	156
611	O([C@H](C=C)CCC1=C([C@@H](O)C[C@@H]2[C@H](O)[C@@H](O)[C@H](O)CO2)CC[C@@H]2C(C)(C)CCC[C@@]12C)C(=O)C	EANPD	COMP_00150-11	O1CCCCC1	C1=CC2CCCCC2CC1	O1CCCCC1CCC2=CC3CCCCC3CC2	148
612	O([C@H](C=C)CCC1=C([C@@H](O)C[C@@H]2[C@H](O)[C@@H](O)[C@H](O)CO2)CC[C@H]2C(C)(C)CCC[C@@]12C)C(=O)C	EANPD	COMP_00150-5	O1CCCCC1	C1=CC2CCCCC2CC1	O1CCCCC1CCC2=CC3CCCCC3CC2	148
613	O([C@H](C=C)CCC1=C([C@H](O)C[C@@H]2[C@H](O)[C@@H](O)[C@H](O)CO2)CC[C@@H]2C(C)(C)CCC[C@@]12C)C(=O)C	EANPD	COMP_00150-6	O1CCCCC1	C1=CC2CCCCC2CC1	O1CCCCC1CCC2=CC3CCCCC3CC2	148
614	O([C@H](C=C)CCC1=C([C@H](O)C[C@@H]2[C@H](O)[C@@H](O)[C@H](O)CO2)CC[C@H]2C(C)(C)CCC[C@@]12C)C(=O)C	EANPD	COMP_00150-7	O1CCCCC1	C1=CC2CCCCC2CC1	O1CCCCC1CCC2=CC3CCCCC3CC2	148
615	O([C@H]1[C@@H](c2ccc(O)cc2)Oc2c(c(O)cc(O)c2)C1=O)[C@H]1[C@H](O)[C@H](O)[C@@H](O)[C@H](C)O1	EANPD	ANNO_00107	O1c2ccccc2CCC1	O1CCCCC1	O1c2ccccc2CC(OC3OCCCC3)C1c4ccccc4	152
616	O([C@H]1[C@@H](O)[C@@H](O)[C@H](O)[C@@H](C)O1)C1=C(c2cc(O)c(O)cc2)Oc2c(c(O)cc(O)c2)C1=O	NANPDB	3415	O1C=CCc2ccccc12	O1CCCCC1	O1c2ccccc2CC(OC3OCCCC3)=C1c4ccccc4	10
617	O([C@H]1[C@@H](O)[C@@H](O)[C@H](O)[C@H](CO)O1)c1cc(O)cc(/C=C/c2ccc(O)cc2)c1	NANPDB	2735	O1CCCCC1	c1ccccc1	O(c1cccc(C=Cc2ccccc2)c1)C3OCCCC3	148
618	O([C@H]1[C@@H](O)[C@H](O)[C@@H](O)CO1)c1c(O)c2OC(c3ccc(O)cc3)=CC(=O)c2c(O)c1	NANPDB	2674	O1C=CCc2ccccc12	O1CCCCC1	O1c2cc(OC3OCCCC3)ccc2CC=C1c4ccccc4	10
619	O([C@H]1[C@@H](O)[C@H](O)[C@H](O)[C@H](C)O1)C1=C(c2cc(O)c(O)cc2)Oc2c(c(O)cc(O)c2)C1=O	NANPDB	2766	O1C=CCc2ccccc12	O1CCCCC1	O1c2ccccc2CC(OC3OCCCC3)=C1c4ccccc4	10
621	O([C@H]1[C@@H](O)[C@H](O)[C@H](O)[C@H](C)O1)C1=C(c2cc(O)c(O)cc2)Oc2c(c(O)cc(O)c2)C1=O	EANPD	LEGU_00279	O1C=CCc2ccccc12	O1CCCCC1	O1c2ccccc2CC(OC3OCCCC3)=C1c4ccccc4	10
627	O([C@H]1[C@@H](O)C(O)[C@@H](O)C(C)O1)C1=C(c2cc(O)c(O)cc2)Oc2c(c(O)cc(O)c2)C1=O	EANPD	MYRS_00011	O1C=CCc2ccccc12	O1CCCCC1	O1c2ccccc2CC(OC3OCCCC3)=C1c4ccccc4	10
628	O([C@H]1[C@@H](O)C(O)[C@@H](O)C(CO)O1)C1=C(c2cc(O)c(O)cc2)Oc2c(c(O)cc(O)c2)C1=O	NANPDB	683	O1C=CCc2ccccc12	O1CCCCC1	O1c2ccccc2CC(OC3OCCCC3)=C1c4ccccc4	10
629	O([C@H]1[C@@H](O)C(O)[C@@H](O)C(CO)O1)C1CCC(C)(C2C(C)C3[C@@](C)([C@@H]([C@@H](CC[C@H](C(C)C)CC)C)CC3)CC2)CC1	NANPDB	31	C1CCCCC1	C1CCC2CCCC2C1	O1CCCCC1OC2CCC(CC2)C3CCC4CCCC4C3	13
630	O([C@H]1[C@@H](O)C(O)[C@@H](O)C(O)O1)[C@@H]1C[C@H]2[C@@](CO)([C@@H]3C([C@]4(O)[C@@](C)([C@@H](C5=CC(=O)OC5)CC4)CC3)=CC2)CC1	NANPDB	497	O1CC=CC1	O1CCCCC1	O1CC=C(C1)C2CCC3C4=CCC5CC(OC6OCCCC6)CCC5C4CCC23	157
631	O([C@H]1[C@@H](O)C(O)[C@H](O)C(CO)O1)[C@@H]1[C@H](O)[C@@H](O)C=C2c3c(c(O)c4OCOc4c3)C(=O)NC12	NANPDB	215	O1CCCCC1	O1c2cc3c(cc2OC1)CNC4C3=CCCC4	O1c2cc3c(cc2OC1)CNC4C3=CCCC4OC5OCCCC5	148
632	O([C@H]1[C@@H](O)C(O)[C@H](O)C(CO)O1)[C@@H]1C[C@H]2[C@@](C)([C@@H]3[C@H](C=4[C@@](C)([C@@H](C5=CC(=O)OC5)CC=4)CC3)CC2)CC1	NANPDB	436	O1CC=CC1	O1CCCCC1	O1CC=C(C1)C2CC=C3C2CCC4C3CCC5CC(OC6OCCCC6)CCC54	157
633	O([C@H]1[C@@H](O)C(O)[C@H](O)C(CO)O1)C1=C(c2cc(O)c(O)cc2)Oc2c(c(O)cc(O)c2)C1=O	NANPDB	404	O1C=CCc2ccccc12	O1CCCCC1	O1c2ccccc2CC(OC3OCCCC3)=C1c4ccccc4	10
634	O([C@H]1[C@@H](O)C(O)[C@H](O)C(CO)O1)C1=C(c2ccc(O)cc2)Oc2c(c(O)cc(O)c2)C1=O	NANPDB	403	O1C=CCc2ccccc12	O1CCCCC1	O1c2ccccc2CC(OC3OCCCC3)=C1c4ccccc4	10
635	O([C@H]1[C@@H](O)CC(C)(C)C(/C=C/C(O)C)=C1C)[C@H]1[C@H](O)[C@@H](O)[C@H](O)[C@@H](CO)O1	NANPDB	4776	O1CCCCC1	C1=CCCCC1	O1CCCCC1OC2C=CCCC2	148
636	O([C@H]1[C@H](O)[C@@H](O)[C@@H](O)[C@@H](CO)O1)C1=C(c2cc(O)c([O-])cc2)Oc2c(c(O)cc(O)c2)C1=O	EANPD	MORA_00019	O1C=CCc2ccccc12	O1CCCCC1	O1c2ccccc2CC(OC3OCCCC3)=C1c4ccccc4	10
637	O([C@H]1[C@H](O)[C@@H](O)[C@@H](O)[C@@H](CO)O1)C1=C(c2cc(O)c(O)c(O)c2)Oc2c(c(O)cc(O)c2)C1=O	EANPD	CANE_00059	O1C=CCc2ccccc12	O1CCCCC1	O1c2ccccc2CC(OC3OCCCC3)=C1c4ccccc4	10
639	O([C@H]1[C@H](O)[C@@H](O)[C@@H](O)[C@@H](CO)O1)C1=C(c2cc(O)c(O)c(O)c2)Oc2c(c(O)cc(O)c2)C1=O	NANPDB	3197	O1C=CCc2ccccc12	O1CCCCC1	O1c2ccccc2CC(OC3OCCCC3)=C1c4ccccc4	10
645	O([C@H]1[C@H](O)[C@@H](O)[C@@H](O)[C@@H](CO)O1)C1=C(c2cc(O)c(O)cc2)Oc2c(c(O)cc(O)c2)C1=O	EANPD	POLYG_00121	O1C=CCc2ccccc12	O1CCCCC1	O1c2ccccc2CC(OC3OCCCC3)=C1c4ccccc4	10
647	O([C@H]1[C@H](O)[C@@H](O)[C@@H](O)[C@@H](CO)O1)C1=C(c2cc(O)c(O)cc2)Oc2c(c(O)cc(O)c2)C1=O	NANPDB	66	O1C=CCc2ccccc12	O1CCCCC1	O1c2ccccc2CC(OC3OCCCC3)=C1c4ccccc4	10
653	O([C@H]1[C@H](O)[C@@H](O)[C@@H](O)[C@@H](CO)O1)C1=C(c2ccc(O)cc2)Oc2c(c(O)cc(O)c2)C1=O	EANPD	MORA_00031	O1C=CCc2ccccc12	O1CCCCC1	O1c2ccccc2CC(OC3OCCCC3)=C1c4ccccc4	10
654	O([C@H]1[C@H](O)[C@@H](O)[C@@H](O)[C@@H](CO)O1)c1c(O)cc(C2=C(O)C(=O)c3c(O)cc(O)cc3O2)cc1	NANPDB	1319	O1C=CCc2ccccc12	O1CCCCC1	O1c2ccccc2CC=C1c3ccc(OC4OCCCC4)cc3	10
655	O([C@H]1[C@H](O)[C@@H](O)[C@@H](O)[C@@H](CO)O1)c1cc(O)c2C(=O)C=C(c3cc(O)c(O)cc3)Oc2c1	EANPD	MORA_00011	O1C=CCc2ccccc12	O1CCCCC1	O1c2cc(OC3OCCCC3)ccc2CC=C1c4ccccc4	10
656	O([C@H]1[C@H](O)[C@@H](O)[C@@H](O)CO1)C1=C(c2cc(O)c(O)cc2)Oc2c(c(O)cc(O)c2)C1=O	NANPDB	3414	O1C=CCc2ccccc12	O1CCCCC1	O1c2ccccc2CC(OC3OCCCC3)=C1c4ccccc4	10
660	O([C@H]1[C@H](O)[C@@H](O)[C@@H](O)CO1)C1=C(c2cc(O)c(O)cc2)Oc2c(c(O)cc(O)c2)C1=O	EANPD	MYRS_00200	O1C=CCc2ccccc12	O1CCCCC1	O1c2ccccc2CC(OC3OCCCC3)=C1c4ccccc4	10
664	O([C@H]1[C@H](O)[C@@H](O)[C@@H](O)CO1)C1=C(c2ccc(O)cc2)Oc2c(c(O)cc(O)c2)C1=O	NANPDB	997	O1C=CCc2ccccc12	O1CCCCC1	O1c2ccccc2CC(OC3OCCCC3)=C1c4ccccc4	10
666	O([C@H]1[C@H](O)[C@@H](O)[C@@H](O)CO1)C1=C(c2ccc(O)cc2)Oc2c(c(O)cc(O)c2)C1=O	EANPD	CANE_00055	O1C=CCc2ccccc12	O1CCCCC1	O1c2ccccc2CC(OC3OCCCC3)=C1c4ccccc4	10
672	O([C@H]1[C@H](O)[C@@H](O)[C@@H](O)CO1)c1c(-c2cc(O)c(O)c(O)c2)[o+]c2c(c(O)cc(O)c2)c1	NANPDB	2896	c1ccccc1	O1CCCCC1	O=1c2ccccc2C=C(OC3OCCCC3)C1c4ccccc4	3
673	O([C@H]1[C@H](O)[C@@H](O)[C@H](CO)O1)C1=C(c2cc(O)c(O)c(O)c2)Oc2c(c(O)cc(O)c2)C1=O	EANPD	ANAC_00006	O1C=CCc2ccccc12	c1ccccc1	O1c2ccccc2CC(OC3OCCC3)=C1c4ccccc4	10
674	O([C@H]1[C@H](O)[C@@H](O)[C@H](O)[C@@H](CO)C1)C1=C(c2cc(O)c(O)cc2)Oc2c(c(O)cc(O)c2)C1=O	NANPDB	1126	C1CCCCC1	O1C=CCc2ccccc12	O1c2ccccc2CC(OC3CCCCC3)=C1c4ccccc4	13
676	O([C@H]1[C@H](O)[C@@H](O)[C@H](O)[C@@H](CO)C1)C1=C(c2cc(O)c(O)cc2)Oc2c(c(O)cc(O)c2)C1=O	EANPD	MELI_00069	C1CCCCC1	O1C=CCc2ccccc12	O1c2ccccc2CC(OC3CCCCC3)=C1c4ccccc4	13
682	O([C@H]1[C@H](O)[C@@H](O)[C@H](O)[C@@H](CO)O1)[C@@H]1[C@H](C(C)C)CC[C@]2(C)[C@@H](O)CC[C@@](O)(C)[C@@H]12	NANPDB	5372	O1CCCCC1	C1CCC2CCCCC2C1	O1CCCCC1OC2CCCC3CCCCC23	148
683	O([C@H]1[C@H](O)[C@@H](O)[C@H](O)[C@@H](CO)O1)[C@@H]1[C@H]2[C@H](C)C(=O)O[C@@H]2[C@H]2[C@H](C)[C@@H](O)C[C@H]2C(=C)C1	NANPDB	5287	O1CCCCC1	O1CCC2CCCC3CCCC3C12	O1CCCCC1OC2CCC3CCCC3C4OCCC24	148
684	O([C@H]1[C@H](O)[C@@H](O)[C@H](O)[C@@H](CO)O1)[C@@H]1[C@H]2[C@H](C)C(=O)O[C@@H]2[C@H]2[C@H](C)[C@H](O)C[C@H]2C(=C)C1	NANPDB	5286	O1CCCCC1	O1CCC2CCCC3CCCC3C12	O1CCCCC1OC2CCC3CCCC3C4OCCC24	148
685	O([C@H]1[C@H](O)[C@@H](O)[C@H](O)[C@@H](CO)O1)[C@@H]1[C@H]2[C@H](C)C(=O)O[C@@H]2[C@H]2[C@H](C)C(=O)C[C@H]2C(=C)C1	NANPDB	5288	O1CCCCC1	O1CCC2CCCC3CCCC3C12	O1CCCCC1OC2CCC3CCCC3C4OCCC24	148
686	O([C@H]1[C@H](O)[C@@H](O)[C@H](O)[C@@H](CO)O1)[C@@H]1[C@H]2C(=C)C(=O)O[C@@H]2[C@H]2C(C)=CC(=O)C2=C(C)C1	NANPDB	6294	O1CCCCC1	O1CCC2CCC=C3CC=CC3C12	O1CCCCC1OC2CC=C3CC=CC3C4OCCC24	148
687	O([C@H]1[C@H](O)[C@@H](O)[C@H](O)[C@@H](CO)O1)[C@@H]1/C(/C)=C/[C@@H]2OC(=O)C(=C)[C@@H]2CC/C(/C)=C/C1	NANPDB	5949	O1CCCCC1	O1CCC2CCC=CCCC=CC12	O1CCCCC1OC2C=CC3OCCC3CCC=CC2	148
688	O([C@H]1[C@H](O)[C@@H](O)[C@H](O)[C@@H](CO)O1)[C@@H]1/C(/C)=C/[C@H]2OC(=O)[C@@H](C)[C@H]2CC/C(/C)=C/C1	NANPDB	5950	O1CCCCC1	O1CCC2CCC=CCCC=CC12	O1CCCCC1OC2C=CC3OCCC3CCC=CC2	148
689	O([C@H]1[C@H](O)[C@@H](O)[C@H](O)[C@@H](CO)O1)[C@@H]1/C(/C)=C/[C@H]2OC(=O)C(=C)C2CC/C(/CO)=C/C1	NANPDB	5931	O1CCCCC1	O1CCC2CCC=CCCC=CC12	O1CCCCC1OC2C=CC3OCCC3CCC=CC2	148
690	O([C@H]1[C@H](O)[C@@H](O)[C@H](O)[C@@H](CO)O1)[C@@H]1C(=C)[C@@H]2[C@H]3OC(=O)C(=C)[C@@H]3C[C@@H](O)C(=C)[C@@H]2C1	NANPDB	5954	O1CCCCC1	O1CCC2CCCC3CCCC3C12	O1CCCCC1OC2CC3CCCC4CCOC4C3C2	148
691	O([C@H]1[C@H](O)[C@@H](O)[C@H](O)[C@@H](CO)O1)[C@@H]1C[C@H]2[C@@](C)([C@@H]3C([C@H]4[C@@](C)([C@@H]([C@@H](/C=C/[C@H](C(C)C)CC)C)CC4)CC3)=CC2)CC1	EANPD	MYRS_00312	O1CCCCC1	C1=C2C3CCCC3CCC2C4CCCCC4C1	O1CCCCC1OC2CCC3C4C(=CCC3C2)C5CCCC5CC4	148
692	O([C@H]1[C@H](O)[C@@H](O)[C@H](O)[C@@H](CO)O1)[C@@H]1C=C2[C@@](C)([C@@H]3[C@H]([C@]4(O)[C@](C)([C@H](O)C3)[C@@H](C3=COC(=O)C=C3)CC4)CC2)CC1	NANPDB	2653	O1CCCCC1	C1=C2CCC3C(CCC4CCCC43)C2CCC1	O1C=C(C=CC1)C2CCC3C2CCC4C5C(=CC(OC6OCCCC6)CC5)CCC43	148
693	O([C@H]1[C@H](O)[C@@H](O)[C@H](O)[C@@H](CO)O1)[C@@H]1C=C2[C@@](C)([C@@H]3[C@H]([C@]4(O)[C@@](C)([C@H]([C@@H](O)C4)C4=COC(=O)C=C4)CC3)CC2)CC1	NANPDB	2663	O1CCCCC1	C1=C2CCC3C(CCC4CCCC43)C2CCC1	O1C=C(C=CC1)C2CCC3C2CCC4C5C(=CC(OC6OCCCC6)CC5)CCC43	148
694	O([C@H]1[C@H](O)[C@@H](O)[C@H](O)[C@@H](CO)O1)[C@@H]1C=C2[C@H](O)C[C@@]3(O)[C@]4(O)[C@](C)([C@H](O)C[C@@H]3[C@@]2(C)CC1)[C@@H](C1=COC(=O)C=C1)CC4	NANPDB	2660	O1CCCCC1	C1=C2CCC3C(CCC4CCCC43)C2CCC1	O1C=C(C=CC1)C2CCC3C2CCC4C5C(=CC(OC6OCCCC6)CC5)CCC43	148
695	O([C@H]1[C@H](O)[C@@H](O)[C@H](O)[C@@H](CO)O1)[C@@H]1C=C2[C@H](O)C[C@@]3(O)[C@]4(O)[C@@](C)([C@@H](C5=COC(=O)C=C5)CC4)CC[C@@H]3[C@@]2(C)CC1	NANPDB	2655	O1CCCCC1	C1=C2CCC3C(CCC4CCCC43)C2CCC1	O1C=C(C=CC1)C2CCC3C2CCC4C5C(=CC(OC6OCCCC6)CC5)CCC43	148
696	O([C@H]1[C@H](O)[C@@H](O)[C@H](O)[C@@H](CO)O1)[C@@H]1CC=2[C@@](C)([C@@H]3[C@H]([C@H]4[C@@](C)([C@@H]([C@@H](/C=C/[C@H](C(C)C)CC)C)CC4)CC3)CC=2)CC1	EANPD	MYRS_00311	O1CCCCC1	C1=C2CCCCC2C3CCC4CCCC4C3C1	O1CCCCC1OC2CC3=CCC4C(CCC5CCCC54)C3CC2	148
700	O([C@H]1[C@H](O)[C@@H](O)[C@H](O)[C@@H](CO)O1)[C@@H]1CC=2[C@@](C)([C@@H]3[C@H]([C@H]4[C@@](C)([C@@H]([C@@H](/C=C/[C@H](C(C)C)CC)C)CC4)CC3)CC=2)CC1	NANPDB	1152	O1CCCCC1	C1=C2CCCCC2C3CCC4CCCC4C3C1	O1CCCCC1OC2CC3=CCC4C(CCC5CCCC54)C3CC2	148
704	O([C@H]1[C@H](O)[C@@H](O)[C@H](O)[C@@H](CO)O1)[C@@H]1CC=2[C@@](C)([C@@H]3[C@H]([C@H]4[C@@](C)([C@@H]([C@@H](CC[C@H](C(C)C)CC)C)CC4)CC3)CC=2)CC1	NANPDB	1369	O1CCCCC1	C1=C2CCCCC2C3CCC4CCCC4C3C1	O1CCCCC1OC2CC3=CCC4C(CCC5CCCC54)C3CC2	148
708	O([C@H]1[C@H](O)[C@@H](O)[C@H](O)[C@@H](CO)O1)[C@@H]1CC=2[C@@](C)([C@@H]3[C@H]([C@H]4[C@@](C)([C@@H]([C@@H](CC[C@H](C(C)C)CC)C)CC4)CC3)CC=2)CC1	EANPD	MELI_00086	O1CCCCC1	C1=C2CCCCC2C3CCC4CCCC4C3C1	O1CCCCC1OC2CC3=CCC4C(CCC5CCCC54)C3CC2	148
712	O([C@H]1[C@H](O)[C@@H](O)[C@H](O)[C@@H](CO)O1)[C@@H]1OC=C[C@@]2(O)[C@H](O)[C@H]3[C@](C)(O3)[C@@H]12	NANPDB	3705	O1CCCCC1	O1C=CC2CC3OC3C2C1	O1C=CC2CC3OC3C2C1OC4OCCCC4	148
713	O([C@H]1[C@H](O)[C@@H](O)[C@H](O)[C@@H](CO)O1)[C@@H]1OC=C[C@@]2(O)[C@H](O)CC(O)(C)C12	NANPDB	3703	O1C=CC2CCCC2C1	O1CCCCC1	O1C=CC2CCCC2C1OC3OCCCC3	122
714	O([C@H]1[C@H](O)[C@@H](O)[C@H](O)[C@@H](CO)O1)[C@@H]1OC=C[C@H]2[C@H](O)[C@H](O)[C@@H](C)[C@@H]12	NANPDB	3701	O1C=CC2CCCC2C1	O1CCCCC1	O1C=CC2CCCC2C1OC3OCCCC3	122
715	O([C@H]1[C@H](O)[C@@H](O)[C@H](O)[C@@H](CO)O1)[C@@H]1OC=C[C@H]2[C@H](O)C=C(CO)[C@@H]12	NANPDB	3702	O1C=CC2CC=CC2C1	O1CCCCC1	O1C=CC2CC=CC2C1OC3OCCCC3	158
716	O([C@H]1[C@H](O)[C@@H](O)[C@H](O)[C@@H](CO)O1)[C@H]1[C@H](C=C)[C@H]2C(C(=O)OCC2)=CO1	NANPDB	2616	O1CCCCC1	O1C=C2COCCC2CC1	O1CC2=COC(OC3OCCCC3)CC2CC1	148
717	O([C@H]1[C@H](O)[C@@H](O)[C@H](O)[C@@H](CO)O1)[C@H]1C(=C)[C@H]2[C@H](C(=C)CC2)[C@H]2OC(=O)C(=C)[C@@H]2C1	NANPDB	5952	O1CCCCC1	O1CCC2CCCC3CCCC3C12	O1CCCCC1OC2CC3CCOC3C4CCCC4C2	148
718	O([C@H]1[C@H](O)[C@@H](O)[C@H](O)[C@@H](CO)O1)C1=C(c2cc(O)c([O-])cc2)Oc2c(c(O)cc(O)c2)C1=O	NANPDB	869	O1C=CCc2ccccc12	O1CCCCC1	O1c2ccccc2CC(OC3OCCCC3)=C1c4ccccc4	10
719	O([C@H]1[C@H](O)[C@@H](O)[C@H](O)[C@@H](CO)O1)C1=C(c2cc(O)c(O)cc2)Oc2c(c(O)cc(O)c2)C1=O	NANPDB	65	O1C=CCc2ccccc12	O1CCCCC1	O1c2ccccc2CC(OC3OCCCC3)=C1c4ccccc4	10
723	O([C@H]1[C@H](O)[C@@H](O)[C@H](O)[C@@H](CO)O1)C1=C(c2cc(O)c(O)cc2)Oc2c(c(O)cc(O)c2)C1=O	EANPD	MORA_00005	O1C=CCc2ccccc12	O1CCCCC1	O1c2ccccc2CC(OC3OCCCC3)=C1c4ccccc4	10
727	O([C@H]1[C@H](O)[C@@H](O)[C@H](O)[C@@H](CO)O1)C1=C(c2ccc(O)cc2)Oc2c(c([O-])cc(O)c2)C1=O	NANPDB	1442	O1C=CCc2ccccc12	O1CCCCC1	O1c2ccccc2CC(OC3OCCCC3)=C1c4ccccc4	10
728	O([C@H]1[C@H](O)[C@@H](O)[C@H](O)[C@@H](CO)O1)C1=C(c2ccc(O)cc2)Oc2c(c(O)cc(O)c2)C1=O	EANPD	CANE_00060	O1C=CCc2ccccc12	O1CCCCC1	O1c2ccccc2CC(OC3OCCCC3)=C1c4ccccc4	10
730	O([C@H]1[C@H](O)[C@@H](O)[C@H](O)[C@@H](CO)O1)C1=C(c2ccc(O)cc2)Oc2c(c(O)cc(O)c2)C1=O	NANPDB	160	O1C=CCc2ccccc12	O1CCCCC1	O1c2ccccc2CC(OC3OCCCC3)=C1c4ccccc4	10
736	O([C@H]1[C@H](O)[C@@H](O)[C@H](O)[C@@H](CO)O1)c1c([C@H]2[C@H](O)[C@@H](O)[C@H](O)[C@@H](CO)O2)c(O)c2C(=O)C=C(c3ccc(O)cc3)Oc2c1	EANPD	MORA_00087	O1C=CCc2ccccc12	O1CCCCC1	O1c2cc(OC3OCCCC3)c(cc2CC=C1c4ccccc4)C5OCCCC5	10
738	O([C@H]1[C@H](O)[C@@H](O)[C@H](O)[C@@H](CO)O1)c1c([C@H]2[C@H](O)[C@@H](O)[C@H](O)[C@@H](CO)O2)c(O)c2C(=O)C=C(c3ccc(O)cc3)Oc2c1	NANPDB	817	O1C=CCc2ccccc12	O1CCCCC1	O1c2cc(OC3OCCCC3)c(cc2CC=C1c4ccccc4)C5OCCCC5	10
744	O([C@H]1[C@H](O)[C@@H](O)[C@H](O)[C@@H](CO)O1)c1c(/C=C\c2cc(O)cc(O)c2)ccc(O)c1	NANPDB	2783	O1CCCCC1	c1ccccc1	O(c1ccccc1C=Cc2ccccc2)C3OCCCC3	148
745	O([C@H]1[C@H](O)[C@@H](O)[C@H](O)[C@@H](CO)O1)c1c(C(C)C)cc(O)c(C)c1	EANPD	COMP_00034	O1CCCCC1	c1ccccc1	O(c1ccccc1)C2OCCCC2	148
746	O([C@H]1[C@H](O)[C@@H](O)[C@H](O)[C@@H](CO)O1)c1c(C(C)C)ccc(C)c1	EANPD	COMP_00032	O1CCCCC1	c1ccccc1	O(c1ccccc1)C2OCCCC2	148
748	O([C@H]1[C@H](O)[C@@H](O)[C@H](O)[C@@H](CO)O1)c1c(C(C)C)ccc(C)c1	NANPDB	5157	O1CCCCC1	c1ccccc1	O(c1ccccc1)C2OCCCC2	148
754	O([C@H]1[C@H](O)[C@@H](O)[C@H](O)[C@@H](CO)O1)c1c(c(C)cc(O)c1)C=1OC(=O)C=C(OC)C=1	EANPD	ASPH_00222	O1CCCCC1	c1ccccc1	O1C(=CC=CC1)c2ccccc2OC3OCCCC3	148
755	O([C@H]1[C@H](O)[C@@H](O)[C@H](O)[C@@H](CO)O1)c1c(C)cc(O)c(C(C)C)c1	EANPD	COMP_00033	O1CCCCC1	c1ccccc1	O(c1ccccc1)C2OCCCC2	148
756	O([C@H]1[C@H](O)[C@@H](O)[C@H](O)[C@@H](CO)O1)c1c(O)c(O)c2C(=O)C=C(c3cc(O)c(O)cc3)Oc2c1	NANPDB	2626	O1C=CCc2ccccc12	O1CCCCC1	O1c2cc(OC3OCCCC3)ccc2CC=C1c4ccccc4	10
757	O([C@H]1[C@H](O)[C@@H](O)[C@H](O)[C@@H](CO)O1)c1c(O)c2c(O[C@H]3[C@H](O)[C@@H](O)[C@H](O)[C@@H](CO)O3)cccc2cc1C	EANPD	ASPH_00200	O1CCCCC1	c1ccc2ccccc2c1	O(c1ccc2cccc(OC3OCCCC3)c2c1)C4OCCCC4	148
758	O([C@H]1[C@H](O)[C@@H](O)[C@H](O)[C@@H](CO)O1)c1c(O)cc(C=2Oc3c(c(O)cc(O)c3)C(=O)C=2)cc1	NANPDB	1865	O1C=CCc2ccccc12	O1CCCCC1	O1c2ccccc2CC=C1c3ccc(OC4OCCCC4)cc3	10
759	O([C@H]1[C@H](O)[C@@H](O)[C@H](O)[C@@H](CO)O1)c1c(O)cc(O)c2C(=O)C=C(c3ccc(O)cc3)Oc12	NANPDB	2368	O1C=CCc2ccccc12	O1CCCCC1	O1C(=CCc2cccc(OC3OCCCC3)c12)c4ccccc4	10
760	O([C@H]1[C@H](O)[C@@H](O)[C@H](O)[C@@H](CO)O1)c1c(O)ccc(C=2Oc3c(c(O)cc(O)c3)C(=O)C=2)c1	NANPDB	1864	O1C=CCc2ccccc12	O1CCCCC1	O1c2ccccc2CC=C1c3cccc(OC4OCCCC4)c3	10
761	O([C@H]1[C@H](O)[C@@H](O)[C@H](O)[C@@H](CO)O1)c1c2C(=O)c3c(O)cc(C)cc3C(=O)c2cc(O)c1	EANPD	RHAM_00013	O1CCCCC1	c1ccc2c(c1)Cc3ccccc3C2	O(c1cccc2c1Cc3ccccc3C2)C4OCCCC4	148
762	O([C@H]1[C@H](O)[C@@H](O)[C@H](O)[C@@H](CO)O1)c1c2C(=O)c3c(O)cc(C)cc3C(=O)c2cc(O[C@H]2[C@H](O)[C@H](O)[C@@H](O)[C@H](C)O2)c1	EANPD	RHAM_00008	O1CCCCC1	c1ccc2c(c1)Cc3ccccc3C2	O(c1cc(OC2OCCCC2)c3c(c1)Cc4ccccc4C3)C5OCCCC5	148
763	O([C@H]1[C@H](O)[C@@H](O)[C@H](O)[C@@H](CO)O1)c1cc(O)c(C=2C(=O)Oc3c(C=2O)ccc(O)c3)cc1	NANPDB	2881	O1c2ccccc2C=CC1	O1CCCCC1	O1c2ccccc2C=C(c3ccc(OC4OCCCC4)cc3)C1	12
764	O([C@H]1[C@H](O)[C@@H](O)[C@H](O)[C@@H](CO)O1)c1cc(O)c2C(=O)C([O-])=C(c3cc(O)c(O)cc3)Oc2c1	NANPDB	3243	O1C=CCc2ccccc12	O1CCCCC1	O1c2cc(OC3OCCCC3)ccc2CC=C1c4ccccc4	10
765	O([C@H]1[C@H](O)[C@@H](O)[C@H](O)[C@@H](CO)O1)c1cc(O)c2C(=O)C(O)=C(c3cc(O)c(O)cc3)Oc2c1	NANPDB	1846	O1C=CCc2ccccc12	O1CCCCC1	O1c2cc(OC3OCCCC3)ccc2CC=C1c4ccccc4	10
766	O([C@H]1[C@H](O)[C@@H](O)[C@H](O)[C@@H](CO)O1)c1cc(O)c2C(=O)C(O)=C(c3ccc(O)cc3)Oc2c1	NANPDB	1328	O1C=CCc2ccccc12	O1CCCCC1	O1c2cc(OC3OCCCC3)ccc2CC=C1c4ccccc4	10
767	O([C@H]1[C@H](O)[C@@H](O)[C@H](O)[C@@H](CO)O1)c1cc(O)c2C(=O)C=C(c3cc(O)c(O)cc3)Oc2c1	NANPDB	1321	O1C=CCc2ccccc12	O1CCCCC1	O1c2cc(OC3OCCCC3)ccc2CC=C1c4ccccc4	10
769	O([C@H]1[C@H](O)[C@@H](O)[C@H](O)[C@@H](CO)O1)c1cc(O)c2C(=O)C=C(c3cc(O)c(O)cc3)Oc2c1	EANPD	MORA_00036	O1C=CCc2ccccc12	O1CCCCC1	O1c2cc(OC3OCCCC3)ccc2CC=C1c4ccccc4	10
775	O([C@H]1[C@H](O)[C@@H](O)[C@H](O)[C@@H](CO)O1)c1cc(O)c2C(=O)C=C(c3cc(O)ccc3)Oc2c1	NANPDB	5294	O1C=CCc2ccccc12	O1CCCCC1	O1c2cc(OC3OCCCC3)ccc2CC=C1c4ccccc4	10
776	O([C@H]1[C@H](O)[C@@H](O)[C@H](O)[C@@H](CO)O1)c1cc(O)c2C(=O)C=C(c3ccc(O)cc3)Oc2c1	NANPDB	7	O1C=CCc2ccccc12	O1CCCCC1	O1c2cc(OC3OCCCC3)ccc2CC=C1c4ccccc4	10
777	O([C@H]1[C@H](O)[C@@H](O)[C@H](O)[C@@H](CO)O1)c1cc(O)c2C(=O)OC(c3cc(O)c(O)cc3)=C(O)c2c1	NANPDB	4138	c1ccccc1	O1CCCCC1	O1C(=Cc2cc(OC3OCCCC3)ccc2C1)c4ccccc4	3
778	O([C@H]1[C@H](O)[C@@H](O)[C@H](O)[C@@H](CO)O1)c1cc(O)cc(O)c1	NANPDB	1251	O1CCCCC1	c1ccccc1	O(c1ccccc1)C2OCCCC2	148
779	O([C@H]1[C@H](O)[C@@H](O)[C@H](O)[C@@H](CO)O1)C1CC=2[C@@](C)([C@@H]3[C@H]([C@H]4[C@@](C)(C([C@@H](CC[C@H](C(C)C)CC)C)CC4)CC3)CC=2)CC1	NANPDB	1536	O1CCCCC1	C1=C2CCCCC2C3CCC4CCCC4C3C1	O1CCCCC1OC2CC3=CCC4C(CCC5CCCC54)C3CC2	148
780	O([C@H]1[C@H](O)[C@@H](O)[C@H](O)[C@@H](CO)O1)c1ccc(C=2Oc3c(c(O)cc(O)c3)C(=O)C=2)cc1	NANPDB	1853	O1C=CCc2ccccc12	O1CCCCC1	O1c2ccccc2CC=C1c3ccc(OC4OCCCC4)cc3	10
781	O([C@H]1[C@H](O)[C@@H](O)[C@H](O)[C@@H](COC2[C@H](O)[C@H](O)[C@@H](O)[C@H](C)O2)O1)c1cc(O)cc(/C=C/c2ccc(O)cc2)c1	EANPD	COMB_00023	O1CCCCC1	c1ccccc1	O(c1cccc(C=Cc2ccccc2)c1)C3OC(COC4OCCCC4)CCC3	148
782	O([C@H]1[C@H](O)[C@H](O)[C@@H](O)[C@H](C)O1)[C@@H]1C=C2[C@@](C)([C@]3(O)[C@H]([C@]4(O)[C@](C)([C@H](O)C3)[C@@H](C3=COC(=O)C=C3)CC4)CC2)CC1	NANPDB	2645	O1CCCCC1	C1=C2CCC3C(CCC4CCCC43)C2CCC1	O1C=C(C=CC1)C2CCC3C2CCC4C5C(=CC(OC6OCCCC6)CC5)CCC43	148
783	O([C@H]1[C@H](O)[C@H](O)[C@@H](O)[C@H](C)O1)[C@@H]1C=C2[C@@](C)([C@@H]3[C@H]([C@]4(O)[C@@](C)([C@@H](C5=COC(=O)C=C5)CC4)CC3)CC2)CC1	NANPDB	2646	O1CCCCC1	C1=C2CCC3C(CCC4CCCC43)C2CCC1	O1C=C(C=CC1)C2CCC3C2CCC4C5C(=CC(OC6OCCCC6)CC5)CCC43	148
784	O([C@H]1[C@H](O)[C@H](O)[C@@H](O)[C@H](C)O1)[C@@H]1C=C2[C@@](C)([C@H]3[C@](O)([C@]4(O)[C@](C)([C@H](O)C3)[C@@H](C3=COC(=O)C=C3)CC4)CC2)CC1	NANPDB	2661	O1CCCCC1	C1=C2CCC3C(CCC4CCCC43)C2CCC1	O1C=C(C=CC1)C2CCC3C2CCC4C5C(=CC(OC6OCCCC6)CC5)CCC43	148
785	O([C@H]1[C@H](O)[C@H](O)[C@@H](O)[C@H](C)O1)[C@@H]1C=C2[C@@](C)([C@H]3[C@H]([C@]4(O)[C@@](C)([C@H]([C@@H](O)C4)C4=COC(=O)C=C4)CC3)CC2)CC1	NANPDB	2662	O1CCCCC1	C1=C2CCC3C(CCC4CCCC43)C2CCC1	O1C=C(C=CC1)C2CCC3C2CCC4C5C(=CC(OC6OCCCC6)CC5)CCC43	148
786	O([C@H]1[C@H](O)[C@H](O)[C@@H](O)[C@H](C)O1)C1=C(c2cc(O)c(O)c(O)c2)Oc2c(c(O)cc(O)c2)C1=O	NANPDB	1367	O1C=CCc2ccccc12	O1CCCCC1	O1c2ccccc2CC(OC3OCCCC3)=C1c4ccccc4	10
790	O([C@H]1[C@H](O)[C@H](O)[C@@H](O)[C@H](C)O1)C1=C(c2cc(O)c(O)c(O)c2)Oc2c(c(O)cc(O)c2)C1=O	EANPD	ANAC_00004	O1C=CCc2ccccc12	O1CCCCC1	O1c2ccccc2CC(OC3OCCCC3)=C1c4ccccc4	10
794	O([C@H]1[C@H](O)[C@H](O)[C@@H](O)[C@H](C)O1)C1=C(c2cc(O)c(O)cc2)Oc2c(c(O)cc(O)c2)C1=O	NANPDB	64	O1C=CCc2ccccc12	O1CCCCC1	O1c2ccccc2CC(OC3OCCCC3)=C1c4ccccc4	10
798	O([C@H]1[C@H](O)[C@H](O)[C@@H](O)[C@H](C)O1)C1=C(c2cc(O)c(O)cc2)Oc2c(c(O)cc(O)c2)C1=O	EANPD	CANE_00054	O1C=CCc2ccccc12	O1CCCCC1	O1c2ccccc2CC(OC3OCCCC3)=C1c4ccccc4	10
802	O([C@H]1[C@H](O)[C@H](O)[C@@H](O)[C@H](C)O1)C1=C(c2ccc(O)cc2)Oc2c(c(O)cc(O)c2)C1=O	NANPDB	3185	O1C=CCc2ccccc12	O1CCCCC1	O1c2ccccc2CC(OC3OCCCC3)=C1c4ccccc4	10
806	O([C@H]1[C@H](O)[C@H](O)[C@@H](O)[C@H](C)O1)C1=C(c2ccc(O)cc2)Oc2c(c(O)cc(O)c2)C1=O	EANPD	MORI_00009	O1C=CCc2ccccc12	O1CCCCC1	O1c2ccccc2CC(OC3OCCCC3)=C1c4ccccc4	10
810	O([C@H]1[C@H](O)[C@H](O)[C@@H](O)[C@H](C)O1)c1c(c(O)c2C(=O)C=C(c3cc(O)c(O)cc3)Oc2c1)C1[C@H](O)[C@@H](O)[C@H](O)[C@@H](CO)O1	NANPDB	3320	O1C=CCc2ccccc12	O1CCCCC1	O1c2cc(OC3OCCCC3)c(cc2CC=C1c4ccccc4)C5OCCCC5	10
811	O([C@H]1[C@H](O)[C@H](O)[C@@H](O)[C@H](C)O1)c1c(O)c(O)cc(C2=C(O)C(=O)c3c(O)cc(O)cc3O2)c1	NANPDB	3080	O1C=CCc2ccccc12	O1CCCCC1	O1c2ccccc2CC=C1c3cccc(OC4OCCCC4)c3	10
812	O([C@H]1[C@H](O)[C@H](O)[C@@H](O)[C@H](C)O1)c1c(O)c2OC(=O)c3c-4c(c(O)c(O)c3)OC(=O)c(c2-4)c1	EANPD	COMB_00015	O1CCCCC1	O1c2cccc3c2-c4c(OC3)cccc4C1	O1c2cccc3c2-c4c(OC3)cc(OC5OCCCC5)cc4C1	148
813	O([C@H]1[C@H](O)[C@H](O)[C@@H](O)[C@H](C)O1)c1cc(O)c2C(=O)C(O)=C(c3cc(O)c(O)c(O)c3)Oc2c1	EANPD	MYRS_00024	O1C=CCc2ccccc12	O1CCCCC1	O1c2cc(OC3OCCCC3)ccc2CC=C1c4ccccc4	10
814	O([C@H]1[C@H](O)[C@H](O)[C@@H](O)[C@H](C)O1)c1cc(O)c2C(=O)C(O)=C(c3cc(O)c(O)cc3)Oc2c1	NANPDB	1111	O1C=CCc2ccccc12	O1CCCCC1	O1c2cc(OC3OCCCC3)ccc2CC=C1c4ccccc4	10
815	O([C@H]1[C@H](O)[C@H](O)[C@@H](O)[C@H](C)O1)c1cc(O)c2C(=O)C(O)=C(c3ccc(O)cc3)Oc2c1	NANPDB	1147	O1C=CCc2ccccc12	O1CCCCC1	O1c2cc(OC3OCCCC3)ccc2CC=C1c4ccccc4	10
816	O([C@H]1[C@H](O)[C@H](O)[C@@H](O)[C@H](C)O1)c1cc(O)c2C(=O)C(O[C@@H]3[C@H](O)[C@@H](O)[C@H](O)[C@@H](CO)O3)=C(c3ccc(O)cc3)Oc2c1	NANPDB	1290	O1C=CCc2ccccc12	O1CCCCC1	O1c2cc(OC3OCCCC3)ccc2CC(OC4OCCCC4)=C1c5ccccc5	10
817	O([C@H]1[C@H](O)[C@H](O)[C@@H](O)[C@H](C)O1)c1cc(O)c2C(=O)C(O[C@@H]3[C@H](O)[C@H](O)[C@@H](O)[C@H](C)O3)=C(c3ccc(O)cc3)Oc2c1	NANPDB	1282	O1C=CCc2ccccc12	O1CCCCC1	O1c2cc(OC3OCCCC3)ccc2CC(OC4OCCCC4)=C1c5ccccc5	10
818	O([C@H]1[C@H](O)[C@H](O)[C@@H](O)[C@H](C)O1)c1cc(O)c2C(=O)C(O[C@H]3[C@H](O)[C@H](O)[C@@H](O)[C@H](C)O3)=C(c3ccc(O)cc3)Oc2c1	NANPDB	1146	O1C=CCc2ccccc12	O1CCCCC1	O1c2cc(OC3OCCCC3)ccc2CC(OC4OCCCC4)=C1c5ccccc5	10
819	O([C@H]1[C@H](O)[C@H](O)[C@@H](O)[C@H](C)O1)c1cc(O)c2C(=O)C=C(c3cc(O)c(O)cc3)Oc2c1	NANPDB	170	O1C=CCc2ccccc12	O1CCCCC1	O1c2cc(OC3OCCCC3)ccc2CC=C1c4ccccc4	10
820	O([C@H]1[C@H](O)[C@H](O)[C@@H](O)[C@H](C)O1)c1cc(O)c2C(=O)C=C(c3ccc(O)cc3)Oc2c1	NANPDB	168	O1C=CCc2ccccc12	O1CCCCC1	O1c2cc(OC3OCCCC3)ccc2CC=C1c4ccccc4	10
821	O([C@H]1[C@H](O)[C@H](O)[C@@H](O)[C@H](OC2[C@H](O)[C@@H](O)[C@H](O)[C@@H](CO)O2)O1)C1=C(c2ccc(O)cc2)Oc2c(c(O)cc(O)c2)C1=O	NANPDB	3143	O1C=CCc2ccccc12	O1CCCCC1	O1c2ccccc2CC(OC3OC(OC4OCCCC4)CCC3)=C1c5ccccc5	10
822	O([C@H]1[C@H](OC2[C@H](O)[C@H](O)[C@@H](O)[C@H](C)O2)[C@@H](O)[C@H](O)[C@@H](CO)O1)c1cc(O)c2C(=O)C=C(c3cc(O)c(O)cc3)Oc2c1	NANPDB	3333	O1C=CCc2ccccc12	O1CCCCC1	O1c2cc(OC3OCCCC3OC4OCCCC4)ccc2CC=C1c5ccccc5	10
823	O([C@H]1C(O)[C@](O)(CO)CO1)C1=C(c2cc(O)c(O)cc2)Oc2c(c(O)cc(O)c2)C1=O	EANPD	LEGU_00281	O1C=CCc2ccccc12	c1ccccc1	O1c2ccccc2CC(OC3OCCC3)=C1c4ccccc4	10
824	O([C@H]1C(O)[C@@H](O)[C@@H](O)C(C)O1)c1c([C@H]2C(O)[C@@H](O)[C@H](O)C(CO)O2)c(O)c2C(=O)C=C(c3ccc(O)cc3)Oc2c1	EANPD	MORA_00088	O1C=CCc2ccccc12	O1CCCCC1	O1c2cc(OC3OCCCC3)c(cc2CC=C1c4ccccc4)C5OCCCC5	10
825	O([C@H]1C(O)[C@@H](O)[C@@H](O)C(C)O1)c1cc(O)c2C(=O)C(O)=C(c3ccc(O)cc3)Oc2c1	NANPDB	1106	O1C=CCc2ccccc12	O1CCCCC1	O1c2cc(OC3OCCCC3)ccc2CC=C1c4ccccc4	10
826	O([C@H]1C(O)[C@@H](O)[C@@H](O)C(C)O1)c1cc(O)c2C(=O)C=C(c3ccc(O)cc3)Oc2c1	NANPDB	939	O1C=CCc2ccccc12	O1CCCCC1	O1c2cc(OC3OCCCC3)ccc2CC=C1c4ccccc4	10
827	O([C@H]1C(O)[C@@H](O)[C@@H](O)C(CO)O1)c1cc(O)c2C(=O)C=C(c3cc(O)c(O)cc3)Oc2c1	NANPDB	4652	O1C=CCc2ccccc12	O1CCCCC1	O1c2cc(OC3OCCCC3)ccc2CC=C1c4ccccc4	10
828	O([C@H]1C(O)[C@@H](O)[C@@H](O)C(CO)O1)c1cc(O)c2C(=O)C=C(c3ccc(O)cc3)Oc2c1	NANPDB	6302	O1C=CCc2ccccc12	O1CCCCC1	O1c2cc(OC3OCCCC3)ccc2CC=C1c4ccccc4	10
829	O([C@H]1C(O)[C@@H](O)[C@H](O)[C@@H](CO)O1)c1cc(O)c2C(=O)C=C(c3ccc(O)cc3)Oc2c1	NANPDB	4242	O1C=CCc2ccccc12	O1CCCCC1	O1c2cc(OC3OCCCC3)ccc2CC=C1c4ccccc4	10
830	O([C@H]1C(O)[C@@H](O)[C@H](O)C(CO)O1)C1=C(c2cc(O)c(O)cc2)Oc2c(c(O)cc(O)c2)C1=O	EANPD	LEGU_00280	O1C=CCc2ccccc12	O1CCCCC1	O1c2ccccc2CC(OC3OCCCC3)=C1c4ccccc4	10
831	O([C@H]1C(O)[C@@H](O)[C@H](O)C(CO)O1)c1cc(O)c2C(=O)C(O)(Cc3ccc(O)cc3)Oc2c1	NANPDB	2750	O1c2ccccc2CC1	O1CCCCC1	O(c1ccc2c(OC(Cc3ccccc3)C2)c1)C4OCCCC4	159
832	O([C@H]1C(O)[C@@H](O)[C@H](O)C(CO)O1)c1cc(O)c2C(=O)C(O[C@H]3[C@@H](O)C(O)[C@@H](O)C(C)O3)=C(c3ccc(O)cc3)Oc2c1	NANPDB	1110	O1C=CCc2ccccc12	O1CCCCC1	O1c2cc(OC3OCCCC3)ccc2CC(OC4OCCCC4)=C1c5ccccc5	10
833	O([C@H]1C(O)[C@@H](O)[C@H](O)C(CO)O1)c1cc(O)c2C(=O)C=C(c3ccc(O)cc3)Oc2c1	NANPDB	6301	O1C=CCc2ccccc12	O1CCCCC1	O1c2cc(OC3OCCCC3)ccc2CC=C1c4ccccc4	10
837	O([C@H]1C(O)[C@@H](O)[C@H](O)C(CO)O1)c1cc(O)c2C(=O)C=C(c3ccc(O)cc3)Oc2c1	EANPD	MORA_00060	O1C=CCc2ccccc12	O1CCCCC1	O1c2cc(OC3OCCCC3)ccc2CC=C1c4ccccc4	10
841	O([C@H]1C(O)C(O)[C@@H](O)[C@@H](CO)O1)C1=C(c2cc(O)c(O)cc2)Oc2c(c(O)cc(O)c2)C1=O	NANPDB	3542	O1C=CCc2ccccc12	O1CCCCC1	O1c2ccccc2CC(OC3OCCCC3)=C1c4ccccc4	10
842	O([C@H]1C(O)C(O)[C@H](O)[C@@H](CO)C1)C1=C(c2ccc(O)cc2)Oc2c(c(O)cc(O)c2)C1=O	NANPDB	1841	C1CCCCC1	O1C=CCc2ccccc12	O1c2ccccc2CC(OC3CCCCC3)=C1c4ccccc4	13
843	O([C@H]1C(O)C(O)[C@H](O)[C@@H](CO)O1)C1=C(c2cc(O)c(O)c(O)c2)Oc2c(c(O)cc(O)c2)C1=O	NANPDB	1214	O1C=CCc2ccccc12	O1CCCCC1	O1c2ccccc2CC(OC3OCCCC3)=C1c4ccccc4	10
844	O([C@H]1C(O)C(O)[C@H](O)[C@@H](CO)O1)C1=C(c2cc(O)c(O)cc2)Oc2c(c(O)cc(O)c2)C1=O	EANPD	CANE_00056	O1C=CCc2ccccc12	O1CCCCC1	O1c2ccccc2CC(OC3OCCCC3)=C1c4ccccc4	10
848	O([C@H]1C(O)C(O)[C@H](O)[C@@H](CO)O1)C1=C(c2cc(O)c(O)cc2)Oc2c(c(O)cc(O)c2)C1=O	NANPDB	1623	O1C=CCc2ccccc12	O1CCCCC1	O1c2ccccc2CC(OC3OCCCC3)=C1c4ccccc4	10
852	O([C@H]1C(O)C(O)[C@H](O)C(CO)O1)[C@@H]1CC=2[C@@](C)([C@@H]3[C@H]([C@H]4[C@@](C)([C@@H]([C@@H](/C=C/[C@H](C(C)C)CC)C)CC4)CC3)CC=2)CC1	NANPDB	1537	O1CCCCC1	C1=C2CCCCC2C3CCC4CCCC4C3C1	O1CCCCC1OC2CC3=CCC4C(CCC5CCCC54)C3CC2	148
853	O([C@H]1C(O)C(O)[C@H](O)C(CO)O1)[C@@H]1CC=2[C@@](C)([C@@H]3[C@H]([C@H]4[C@@](C)([C@@H]([C@@H](CC[C@H](C(C)C)CC)C)CC4)CC3)CC=2)CC1	EANPD	COMB_00012	O1CCCCC1	C1=C2CCCCC2C3CCC4CCCC4C3C1	O1CCCCC1OC2CC3=CCC4C(CCC5CCCC54)C3CC2	148
857	O([C@H]1C(O)C(O)[C@H](O)C(CO)O1)[C@@H]1CC=2[C@@](C)([C@@H]3[C@H]([C@H]4[C@@](C)([C@@H]([C@@H](CC[C@H](C(C)C)CC)C)CC4)CC3)CC=2)CC1	NANPDB	2915	O1CCCCC1	C1=C2CCCCC2C3CCC4CCCC4C3C1	O1CCCCC1OC2CC3=CCC4C(CCC5CCCC54)C3CC2	148
861	O([C@H]1C(O)C(O)[C@H](O)C(CO)O1)c1ccc(O)cc1	NANPDB	2222	O1CCCCC1	c1ccccc1	O(c1ccccc1)C2OCCCC2	148
862	O([C@H]1C(O)C(O)[C@H](O)CO1)C1=C(c2cc(O)c(O)c(O)c2)Oc2c(c(O)cc(O)c2)C1=O	EANPD	MYRS_00025	O1C=CCc2ccccc12	O1CCCCC1	O1c2ccccc2CC(OC3OCCCC3)=C1c4ccccc4	10
863	O([C@H]1C(O)C(O)[C@H](O)CO1)c1c(-c2ccc(O)cc2)[o+]c2c(c(O)cc(O)c2)c1	NANPDB	6838	c1ccccc1	O1CCCCC1	O=1c2ccccc2C=C(OC3OCCCC3)C1c4ccccc4	3
864	O([C@H]1C(O)C(O)C(O)CO1)[C@@H]1C([C@@H]([C@H](O)CC[C@@H](CO)C)C)[C@]2(C)C(C3C([C@]4(C)C(=CC(=O)CC4)CC3)CC2)C1	NANPDB	4794	O1CCCCC1	C1=C2CCC3C(CCC4CCCC43)C2CCC1	O1CCCCC1OC2CC3CCC4C5C(=CCCC5)CCC4C3C2	148
865	O([C@H]1C(O[C@H]2C(O)[C@@H](O)[C@@H](O)C(C)O2)[C@@H](O)[C@H](O)C(CO)O1)c1cc(O)c2C(=O)C=C(c3cc(O)c(O)cc3)Oc2c1	NANPDB	4653	O1C=CCc2ccccc12	O1CCCCC1	O1c2cc(OC3OCCCC3OC4OCCCC4)ccc2CC=C1c5ccccc5	10
866	O(/C(=C\C(C/C(=C/CO)/C)C)/CC/C=C(/CO)\C)c1c(OC)cc2c(OC(=O)C=C2)c1	NANPDB	2129	O1c2ccccc2C=CC1	O1c2ccccc2C=CC1	NA	12
867	O(/C=C\1/C(=O)O[C@H]2[C@@H]/1CC=1[C@@H](O)CCC(C)(C)C2=1)[C@@H]1OC(=O)C(C)=C1	NANPDB	2980	O1CC=CC1	O1CCC2CC3=C(CCCC3)C12	O(C=C1COC2C3=C(CCCC3)CC12)C4OCC=C4	157
868	O(/N=C/1\S[C@@H](O[C@H]2[C@H](O)[C@@H](O)[C@H](O)[C@@H](CO)O2)[C@H](O)C=C\1)C	NANPDB	3573	O1CCCCC1	S1CC=CCC1	O1CCCCC1OC2SCC=CC2	148
869	O(/N=C/1\S[C@@H](O[C@H]2[C@H](O)[C@@H](O)[C@H](O)[C@@H](CO[C@H]3[C@H](O)[C@@H](O)[C@H](O)[C@@H](CO)O3)O2)[C@H](O)C=C\1)C	NANPDB	3574	O1CCCCC1	S1CC=CCC1	O1CCCCC1OCC2OC(OC3SCC=CC3)CCC2	148
870	O(C([C@@H](O)CC/C(=C/COc1cc2OC(=O)C=Cc2cc1)/C)(C)C)[C@H]1[C@H](O)[C@@H](O)[C@H](O)[C@@H](CO)O1	NANPDB	4479	O1CCCCC1	O1c2ccccc2C=CC1	O(c1ccc2C=CCOc2c1)CC=CCCCCOC3OCCCC3	148
871	O(C([C@@H](O)CCC(O)(C=C)C)(C)C)[C@@]1(O)[C@@H](O)C(O)[C@H](O)C(CO)O1	NANPDB	555	O1CCCCC1	O1CCCCC1	NA	148
872	O(C([C@H](C=C(C)C)C=C)(C)C)C1C(O)C(O)C(O)C(CO)O1	NANPDB	6034	O1CCCCC1	O1CCCCC1	NA	148
873	O(C(/C=C/CC(O)([C@H](O)CCC(O)(C=C)C)C)(C)C)C	NANPDB	5146	0	NA	NA	8
874	O(C(C(Oc1c(OC)cc(C=CCO)cc1)CO)c1cc(OC)c(O)cc1)[C@H]1[C@H](O)[C@@H](O)[C@H](O)[C@@H](CO)O1	NANPDB	11	O1CCCCC1	c1ccccc1	O(c1ccccc1)CC(OC2OCCCC2)c3ccccc3	148
875	O(C(C)(C)[C@H]1C[C@H]2C(C)=CCC[C@]2(C)CC1)[C@H]1[C@H](O)[C@@H](O)[C@H](O)CO1	NANPDB	5752	O1CCCCC1	C1=CC2CCCCC2CC1	O1CCCCC1OCC2CCC3CCC=CC3C2	148
876	O(C(C)(C)[C@H]1Oc2c(cc3c(OC(=O)C=C3)c2)C1)[C@H]1[C@H](O)[C@@H](O)[C@H](O)[C@@H](CO)O1	NANPDB	4627	O1CCCCC1	O1c2cc3OCCc3cc2C=CC1	O1c2cc3OC(COC4OCCCC4)Cc3cc2C=CC1	148
877	O(C(C)(C)C)[C@@H]1[C@H]2[C@H](C)C(=O)O[C@@H]2[C@@]2(O)C(C)=CC(=O)C2=C(C)C1	NANPDB	6056	O1CCC2CCC=C3CC=CC3C12	O1CCC2CCC=C3CC=CC3C12	NA	160
878	O(C(C)(C)C)C(=O)n1c(CC=C(C)C)c(C[C@@H]2N(C(OC(C)(C)C)=O)C(=O)[C@H]3N(C2=O)CCC3)c2c1cccc2	NANPDB	4085	N1CCN2CCCC2C1	c1ccc2[nH]ccc2c1	c1ccc2c(c1)[nH]cc2CC3NCC4N(CCC4)C3	161
879	O(C(C)(C)C)C(=O)n1c2c(c(C[C@H]3C(=O)N4[C@H](C(=O)N3)CCC4)c1)cccc2	NANPDB	4086	N1CCN2CCCC2C1	c1ccc2[nH]ccc2c1	c1ccc2c(c1)[nH]cc2CC3NCC4N(CCC4)C3	161
880	O(C(C)(C)C)C(=O)n1c2c(c3c1[C@H](C=C(C)C)N1C(=O)[C@H]4N(C(=O)[C@@H]1C3)CCC4)ccc(OC)c2	NANPDB	4084	c1ccc2c(c1)[nH]c3c2CC4N(C3)CC5N(CCC5)C4	c1ccc2c(c1)[nH]c3c2CC4N(C3)CC5N(CCC5)C4	NA	162
881	O(C(C)(C)C1C[C@]2([C@@H](C)CC[C@@H](O)C2=C)CC1)C1C(O)C(O)C(O)C(C)O1	NANPDB	5399	O1CCCCC1	C1CCC2(CC1)CCCC2	O1CCCCC1OCC2CCC3(CCCCC3)C2	148
882	O(C(C)(C)C1C[C@]2([C@@H](C)CC[C@H](O)C2=C)CC1)C1C(O)C(O)C(O)C(C)O1	NANPDB	5400	O1CCCCC1	C1CCC2(CC1)CCCC2	O1CCCCC1OCC2CCC3(CCCCC3)C2	148
883	O(C(C#N)c1ccccc1)[C@H]1[C@H](O)[C@@H](O)[C@H](O)[C@@H](CO)O1	NANPDB	5720	O1CCCCC1	c1ccccc1	O(Cc1ccccc1)C2OCCCC2	148
884	O(C(C=C)(C)C)[C@H]1[C@H](O)[C@@H](O)[C@H](O)[C@@H](CO)O1	NANPDB	4472	O1CCCCC1	O1CCCCC1	NA	148
885	O(C(C=C)(CC[C@H](O)C(O)(C)C)C)[C@@]1(O)[C@@H](O)C(O)[C@H](O)C(CO)O1	NANPDB	554	O1CCCCC1	O1CCCCC1	NA	148
886	O(C(C=C)CCCCC)[C@@H]1[C@@H](O)C(O)[C@H](O)C(CO)O1	NANPDB	25	O1CCCCC1	O1CCCCC1	NA	148
887	O(C(C=C)CCCCC)[C@@H]1[C@@H](O)C(O)[C@H](O)C(CO[C@]2(O)[C@@H](O)C(O)[C@H](O)CO2)O1	NANPDB	27	O1CCCCC1	O1CCCCC1	O1CCCCC1OCC2OCCCC2	148
888	O(C(C=C)CCCCC)[C@@H]1[C@@H](O)C(O)[C@H](O)C(CO[C@@H]2[C@@H](O)C(O)[C@H](O)C(CO)O2)O1	NANPDB	26	O1CCCCC1	O1CCCCC1	O1CCCCC1OCC2OCCCC2	148
889	O(C(CC)CC1N(C)C(CC(O)CC)CC=C1)C	NANPDB	1061	C1=CCCNC1	C1=CCCNC1	NA	163
890	O(C(COCC(OCC(O)C)C)C)CC(O)C	NANPDB	408	0	NA	NA	8
891	O(C)[C@]1(C)[C@H]2[C@H]([C@](O)(C)CC2)C=C(C(C)C)CC1	NANPDB	3385	C1=CC2CCCC2CCC1	C1=CC2CCCC2CCC1	NA	164
892	O(C)[C@]1(c2c(O)c3C(=O)c4c(O)cc(C)cc4C(=O)c3cc2)c2c(c(O)cc(C)c2)C(=O)c2c(O)cccc12	EANPD	ASPH_00244	c1ccc2c(c1)Cc3ccccc3C2	c1ccc2c(c1)Cc3ccccc3C2	c1ccc2c(c1)Cc3ccc(cc3C2)C4c5ccccc5Cc6ccccc64	137
893	O(C)[C@]12NC(=O)C(C)=C1C[C@]1(C)[C@@H](C)CCC(=O)C1C2	NANPDB	6518	C1=C2CC3CCCCC3CC2NC1	C1=C2CC3CCCCC3CC2NC1	NA	165
894	O(C)[C@]12OC(=O)C(C)=C1C[C@]1(C)[C@@H](C)CC[C@@H](O)C1=C2	NANPDB	6517	O1CC=C2CC3C(=CC12)CCCC3	O1CC=C2CC3C(=CC12)CCCC3	NA	166
895	O(C)[C@]12OC(=O)C(C)=C1C[C@]1(C)[C@@H](C)CC[C@H]3O[C@@]13C2	NANPDB	6520	O1CC=C2CC3CCCC4OC43CC12	O1CC=C2CC3CCCC4OC43CC12	NA	167
896	O(C)[C@]12OC(=O)C=C1CC[C@@]1(C)[C@@](O)(C)C(=C)C[C@H]2C1	NANPDB	3961	O1CC=C2CCC3CCCC(C3)C12	O1CC=C2CCC3CCCC(C3)C12	NA	168
897	O(C)[C@]12OC(=O)C=C1CC[C@@]1(C)C(=C)[C@@](O)(C)C[C@H]2C1	NANPDB	3962	O1CC=C2CCC3CCCC(C3)C12	O1CC=C2CCC3CCCC(C3)C12	NA	168
898	O(C)[C@@]1([C@H]2NC(=O)SC2)O[C@H]2C[C@@H](OC(=O)/C=C(/C)\CC/C=C\[C@@H](C)CC2)C1	NANPDB	3375	S1CNCC1	O1CC=CCCC=CCCCC2OCCC1C2	O1CC=CCCC=CCCCC2OC(CC1C2)C3NCSC3	28
899	O(C)[C@@]1(C)[C@H](C)[C@]2(C)C([C@@]3(C)C(C(=C)C2)[C@]2(C)[C@](C)(C4[C@@](C)(CC2)CCC(C)(C)C4)CC3)CC1	EANPD	EUPH_00022	C1CCC2C(C1)CCC3C2CCC4C5CCCCC5CCC43	C1CCC2C(C1)CCC3C2CCC4C5CCCCC5CCC43	NA	169
900	O(C)[C@@]1(C)[C@H](O)CC/C(/C)=C/[C@@H]2OC(=O)C(C)=C2CC/C(/C)=C/CC1	NANPDB	81	O1CC=C2CCC=CCCCCCCC=CC12	O1CC=C2CCC=CCCCCCCC=CC12	NA	170
901	O(C)[C@@]1(c2c(O)c3C(=O)c4c(O)cc(C)cc4C(=O)c3cc2)c2c(c(O)cc(C)c2)C(=O)c2c(O)cccc12	EANPD	ASPH_00244_2	c1ccc2c(c1)Cc3ccccc3C2	c1ccc2c(c1)Cc3ccccc3C2	c1ccc2c(c1)Cc3ccc(cc3C2)C4c5ccccc5Cc6ccccc64	137
902	O(C)[C@@]1(Cc2ccc(O)cc2)C(c2ccc(O)cc2)=C(O)C(=O)O1	NANPDB	4159	c1ccccc1	O1CC=CC1	O1CC=C(c2ccccc2)C1Cc3ccccc3	3
903	O(C)[C@@]12OC(=O)C(C)=C1[C@@H](O)[C@]1(C)[C@@H](C)CCC[C@]1(O)C2	NANPDB	5740	O1CC=C2CC3CCCCC3CC12	O1CC=C2CC3CCCCC3CC12	NA	171
904	O(C)[C@@]12OC(=O)C(C)=C1C[C@]1(C)[C@@H](C)CCC[C@]1(O)C2	NANPDB	5723	O1CC=C2CC3CCCCC3CC12	O1CC=C2CC3CCCCC3CC12	NA	171
905	O(C)[C@@H]1[C@](O)(C)C[C@H]2O[C@@H]([C@@](O)(C)CC1)[C@@H]1[C@@H](C(C)C)CCC(=C)[C@H]21	NANPDB	111	O1C2CCCCCCC1C3CCCCC23	O1C2CCCCCCC1C3CCCCC23	NA	172
906	O(C)[C@@H]1[C@]2(C)[C@@H](C)CCC[C@]2(O)C[C@]2(OC)OC(=O)C(C)=C12	NANPDB	5724	O1CC=C2CC3CCCCC3CC12	O1CC=C2CC3CCCCC3CC12	NA	171
907	O(C)[C@@H]1[C@@H]([C@@H]2[C@@H](OC)OCC=3C(=O)c4c(C(=O)C2=3)cccc4)C=2C(=O)c3c(C(=O)C=2CO1)cccc3	EANPD	RUBI_00067	O1CC2=C(Cc3ccccc3C2)CC1	O1CC2=C(Cc3ccccc3C2)CC1	O1CC2=C(Cc3ccccc3C2)C(C1)C4C5=C(COC4)Cc6ccccc6C5	173
908	O(C)[C@@H]1[C@@H](O)[C@H](O)[C@@H](O)[C@H](CO)O1	NANPDB	4563	O1CCCCC1	O1CCCCC1	NA	148
909	O(C)[C@@H]1C(C)(C)C2[C@@]3([C@]4(C([C@@]5(C)[C@@](C)([C@@H]([C@@H](C[C@@H](C(C(C)C)=C)CC)C)CC5)CC4)CC2)C3)CC1	NANPDB	3616	C1CCC23CC43CCC5CCCC5C4CCC2C1	C1CCC23CC43CCC5CCCC5C4CCC2C1	NA	156
910	O(C)[C@@H]1C=2[C@]3(C)[C@H](CO)OC(=O)c4c3c(C(=O)C=2[C@@H]2[C@](C)(C(=O)CC2)C1)oc4	NANPDB	4061	o1cc2c3c1CC4=C(CCC5CCCC45)C3COC2	o1cc2c3c1CC4=C(CCC5CCCC45)C3COC2	NA	174
911	O(C)[C@@H]1C=C[C@]23[C@@](O)(OCc4c2cc2OCOc2c4)CN(C)[C@H]3C1	NANPDB	200	O1c2cc3c(cc2OC1)C45C=CCCC5NCC4OC3	O1c2cc3c(cc2OC1)C45C=CCCC5NCC4OC3	NA	175
912	O(C)[C@@H]1C=C[C@]23[C@@H](N(C)C[C@@H]2O[C@@H](C)c2c3cc3OCOc3c2)C1	NANPDB	199	O1c2cc3c(cc2OC1)C45C=CCCC5NCC4OC3	O1c2cc3c(cc2OC1)C45C=CCCC5NCC4OC3	NA	175
913	O(C)[C@@H]1C=C[C@]23[C@@H](N(C)C[C@@H]2OC(=O)c2c3cc3OCOc3c2)C1	NANPDB	4703	O1c2cc3c(cc2OC1)C45C=CCCC5NCC4OC3	O1c2cc3c(cc2OC1)C45C=CCCC5NCC4OC3	NA	175
914	O(C)[C@@H]1C=C[C@]23[C@@H](N(C)C[C@@H]2OCc2c3cc3OCOc3c2)C1	NANPDB	4700	O1c2cc3c(cc2OC1)C45C=CCCC5NCC4OC3	O1c2cc3c(cc2OC1)C45C=CCCC5NCC4OC3	NA	175
915	O(C)[C@@H]1C=C[C@]23c4c(C(O)N(C2C1)CC3)cc(OC)c(OC)c4	NANPDB	4715	c1ccc2c(c1)CN3CCC42C=CCCC34	c1ccc2c(c1)CN3CCC42C=CCCC34	NA	176
916	O(C)[C@@H]1C=C[C@]23c4c(C(OC)N(C2C1)CC3)cc(OC)c(OC)c4	NANPDB	4714	c1ccc2c(c1)CN3CCC42C=CCCC34	c1ccc2c(c1)CN3CCC42C=CCCC34	NA	176
917	O(C)[C@@H]1C=C[C@]23c4c(cc(OC)c(O)c4)CN(C2C1)CC3	NANPDB	4710	c1ccc2c(c1)CN3CCC42C=CCCC34	c1ccc2c(c1)CN3CCC42C=CCCC34	NA	176
918	O(C)[C@@H]1C=C[C@@]23[C@@H](N(Cc4c2cc(OC)c(OC)c4)CC3)C1	NANPDB	4711	c1ccc2c(c1)CN3CCC42C=CCCC34	c1ccc2c(c1)CN3CCC42C=CCCC34	NA	176
919	O(C)[C@@H]1C=C[C@@]23[C@@H](O)CN([C@H]2C1)Cc1c3cc2OCOc2c1	NANPDB	198	O1c2cc3c(cc2OC1)C45C=CCCC5N(C3)CC4	O1c2cc3c(cc2OC1)C45C=CCCC5N(C3)CC4	NA	177
920	O(C)[C@@H]1CC(=O)c2c(O)cc(O)cc2CC(=O)O[C@@H](C)CCC1	NANPDB	4099	O1CCc2ccccc2CCCCCCC1	O1CCc2ccccc2CCCCCCC1	NA	178
921	O(C)[C@@H]1O[C@@H]2[C@]3([C@@H](N(C)C2)C[C@H](OC)C=C3)c2c1cc1OCOc1c2	NANPDB	4701	O1c2cc3c(cc2OC1)C45C=CCCC5NCC4OC3	O1c2cc3c(cc2OC1)C45C=CCCC5NCC4OC3	NA	175
922	O(C)[C@@H]1O[C@H]2OCC(CCC=C(C)C)[C@H]3[C@H]2C1=CCC=C(C)CC3	NANPDB	2185	O1CC2=CCC=CCCC3CCOC1C23	O1CC2=CCC=CCCC3CCOC1C23	NA	179
923	O(C)[C@H]1[C@@H]2[C@H](O)[C@@H]3[C@@](O)([C@]4(O)[C@H]5N(CC)C[C@@]6(C)[C@H]([C@@]5([C@@H](O)CC6)[C@@H]3C2)C4)C1	EANPD	RANU_00005	N1CC2CCCC34C1C(CC23)C5CCC6CC5C4C6	N1CC2CCCC34C1C(CC23)C5CCC6CC5C4C6	NA	180
924	O(C)[C@H]1[C@@H]2O[C@@H]2[C@]23[C@H](N(Cc4c2cc2OCOc2c4)CC3)C1	NANPDB	188	O1c2cc3c(cc2OC1)C45CCN(C3)C5CCC6OC64	O1c2cc3c(cc2OC1)C45CCN(C3)C5CCC6OC64	NA	181
925	O(C)[C@H]1[C@H]2[C@](C)([C@@]3(C)C([C@@H]4[C@@H](C)[C@H](C)CC[C@]4(C)CC3)=C1)CC[C@H]1C(C)(C)[C@H](O)CC[C@]21C	NANPDB	957	C1=C2C3CCCCC3CCC2C4CCC5CCCCC5C4C1	C1=C2C3CCCCC3CCC2C4CCC5CCCCC5C4C1	NA	182
926	O(C)[C@H]1[C@H]2[C@](C)([C@@]3(C)C([C@H]4[C@@](C)(CC3)CCC(C)(C)C4)=C1)CC[C@H]1C(C)(C)[C@H](O)CC[C@]21C	NANPDB	994	C1=C2C3CCCCC3CCC2C4CCC5CCCCC5C4C1	C1=C2C3CCCCC3CCC2C4CCC5CCCCC5C4C1	NA	182
927	O(C)[C@H]1/C=C(/C)\Cc2occ(C)c2C(=O)C[C@H](C)C1	EANPD	BURS_00143	o1ccc2c1CC=CCCCCC2	o1ccc2c1CC=CCCCCC2	NA	183
928	O(C)[C@H]1C(=C)C(=O)CC2[C@](CO)(C)C[C@@H]2C(=C)CC1	NANPDB	6225	C1CCCC2CCC2CCC1	C1CCCC2CCC2CCC1	NA	184
929	O(C)[C@H]1C=C[C@]23[C@H](N(Cc4c2cc2OCOc2c4)CC3)C1	NANPDB	187	O1c2cc3c(cc2OC1)C45C=CCCC5N(C3)CC4	O1c2cc3c(cc2OC1)C45C=CCCC5N(C3)CC4	NA	177
930	O(C)[C@H]1C=C[C@@]23[C@@H](O)CN([C@@H]2C1)Cc1c3cc2OCOc2c1	NANPDB	245	O1c2cc3c(cc2OC1)C45C=CCCC5N(C3)CC4	O1c2cc3c(cc2OC1)C45C=CCCC5N(C3)CC4	NA	177
931	O(C)[C@H]1C=C[C@@]23c4c([C@@H](O)N(C2C1)CC3)cc1OCOc1c4	NANPDB	241	O1c2cc3c(cc2OC1)C45C=CCCC5N(C3)CC4	O1c2cc3c(cc2OC1)C45C=CCCC5N(C3)CC4	NA	177
932	O(C)[C@H]1C=C[C@@]23c4c([C@H](O)N(C2C1)CC3)cc1OCOc1c4	NANPDB	242	O1c2cc3c(cc2OC1)C45C=CCCC5N(C3)CC4	O1c2cc3c(cc2OC1)C45C=CCCC5N(C3)CC4	NA	177
933	O(C)[C@H]1C=CC=2[C@@]3(N(C(=O)C=2)CCc2c3cc3OCOc3c2)C1	NANPDB	2860	O1c2cc3c(cc2OC1)C45C(C=CCC4)=CCN5CC3	O1c2cc3c(cc2OC1)C45C(C=CCC4)=CCN5CC3	NA	185
934	O(C)[C@H]1C=CC=2[C@@]3(N(CC(OC)c4c3cc(OC)c(O)c4)CC=2)C1	NANPDB	2861	c1ccc2c(c1)CCN3CC=C4C=CCCC423	c1ccc2c(c1)CCN3CC=C4C=CCCC423	NA	186
935	O(C)[C@H]1C=CC=2[C@@]3(N(CC=2)CCc2c3cc(OC)c(O)c2)C1	NANPDB	2858	c1ccc2c(c1)CCN3CC=C4C=CCCC423	c1ccc2c(c1)CCN3CC=C4C=CCCC423	NA	186
936	O(C)[C@H]1C=CC=2[C@@]3(N(CC=2)CCc2c3cc(OC)c(OC)c2)C1	NANPDB	2859	c1ccc2c(c1)CCN3CC=C4C=CCCC423	c1ccc2c(c1)CCN3CC=C4C=CCCC423	NA	186
937	O(C)[C@H]1C=CC=2[C@@]3(N(CC=2)CCc2c3cc3OCOc3c2)C1	NANPDB	2857	O1c2cc3c(cc2OC1)C45C(C=CCC4)=CCN5CC3	O1c2cc3c(cc2OC1)C45C(C=CCC4)=CCN5CC3	NA	185
938	O(C)[C@H]1C2[C@](C)([C@@]3(C)C(=C1)C1[C@@](C)(CC3)CCC(C)(C)C1)CCC1C(C)(C)[C@@H](O)CC[C@]21C	NANPDB	5942	C1=C2C3CCCCC3CCC2C4CCC5CCCCC5C4C1	C1=C2C3CCCCC3CCC2C4CCC5CCCCC5C4C1	NA	182
939	O(C)[C@H]1C2[C@](C)([C@@]3(C)C(C4[C@@H](C)[C@H](C)CC[C@]4(C)CC3)=C1)CCC1C(C)(C)[C@@H](O)CC[C@]21C	NANPDB	5943	C1=C2C3CCCCC3CCC2C4CCC5CCCCC5C4C1	C1=C2C3CCCCC3CCC2C4CCC5CCCCC5C4C1	NA	182
940	O(C)[C@H]1CC(=O)c2c(O)cc(O)cc2CC(=O)O[C@@H](C)CCC1	NANPDB	4098	O1CCc2ccccc2CCCCCCC1	O1CCc2ccccc2CCCCCCC1	NA	178
941	O(C)[C@H]1O[C@@H]2[C@H](O)C[C@H]3[C@@]1([C@@H]1[C@H]([C@]4(O)[C@@](C)([C@@H](C5=CC(=O)OC5)CC4)CC1)CC3)C2	NANPDB	435	O1CC23CC1CCC3CCC4C5CCCC5CCC42	O1CC=CC1	O1CC=C(C1)C2CCC3C2CCC4C3CCC5CCC6OCC54C6	187
942	O(C)C=1[C@@H](O)[C@H]2O[C@H]2C(=O)C=1	NANPDB	4978	O1C2CC=CCC12	O1C2CC=CCC12	NA	188
943	O(C)C=1[C@@H]2[C@@H]([C@H](C2(/C=C/c2ccccc2)OC(=O)C=1)C=1OC(=O)C=C(OC)C=1)c1ccccc1	EANPD	ANNO_00022	O1CC=CC2CCC12	O1C=CC=CC1	O1C(=CC=CC1)C2C(c3ccccc3)C4C=CCOC42C=Cc5ccccc5	189
944	O(C)C=1[C@H](O)[C@H]2O[C@H]2C(=O)C=1	NANPDB	4979	O1C2CC=CCC12	O1C2CC=CCC12	NA	188
945	O(C)C=1C([C@H](O)CCC)=C(C)OC(=O)C=1	NANPDB	3278	O1C=CC=CC1	O1C=CC=CC1	NA	190
946	O(C)C=1C(=O)C(=C)C=C(OC)C=1C(C)C	EANPD	ANNO_00021	C=1C=CCCC1	C=1C=CCCC1	NA	2
947	O(C)C=1C(=O)C(C2COc3c(ccc(O)c3)C2)=CC(=O)C=1OC	EANPD	LEGU_00510	C1=CCC=CC1	O1c2ccccc2CCC1	O1c2ccccc2CC(C3=CCC=CC3)C1	65
948	O(C)C=1C(=O)C(CCCCCCCCC/C=C\CCCC)=C(O)C(=O)C=1	EANPD	MYRS_X00001	C1=CCC=CC1	C1=CCC=CC1	NA	65
949	O(C)C=1C(=O)C(CCCCCCCCCCC)=C(O)C(=O)C=1	NANPDB	3413	C1=CCC=CC1	C1=CCC=CC1	NA	65
951	O(C)C=1C(=O)C(CCCCCCCCCCC)=C(O)C(=O)C=1	EANPD	MYRS_00199	C1=CCC=CC1	C1=CCC=CC1	NA	65
953	O(C)C=1C(=O)C(CCCCCCCCCCC)=C(O)C(=O)C=1C	EANPD	MYRS_00021	C1=CCC=CC1	C1=CCC=CC1	NA	65
954	O(C)C=1C(=O)C=CNC=1	NANPDB	6169	C1=CCC=CN1	C1=CCC=CN1	NA	191
955	O(C)C=1C(C/C=C/C)=C(C)OC(=O)C=1	NANPDB	3282	O1C=CC=CC1	O1C=CC=CC1	NA	190
956	O(C)C=1C(CCCC)=C(C)OC(=O)C=1	NANPDB	3276	O1C=CC=CC1	O1C=CC=CC1	NA	190
957	O(C)C=1C(CCCC)=C(CO)OC(=O)C=1	NANPDB	3277	O1C=CC=CC1	O1C=CC=CC1	NA	190
958	O(C)C=1C(CCO)=C(C)OC(=O)C=1	NANPDB	3280	O1C=CC=CC1	O1C=CC=CC1	NA	190
959	O(C)C=1C=2C(=C(C)C(=O)C=1)C[C@H](C)OC=2	NANPDB	4129	O1C=C2C=CCC=C2CC1	O1C=C2C=CCC=C2CC1	NA	192
960	O(C)C=1C=C([C@@H](O)[C@@H](O)c2ccccc2)OC(=O)C=1	EANPD	ANNO_00025	O1C=CC=CC1	c1ccccc1	O1C(=CC=CC1)CCc2ccccc2	190
961	O(C)C=1C=C([C@@H]2[C@@H](c3ccccc3)O2)OC(=O)C=1	EANPD	ANNO_00023	c1ccccc1	O1C=CC=CC1	O1C(=CC=CC1)C2OC2c3ccccc3	3
962	O(C)C=1C=C([C@H](O)[C@H](O)c2ccccc2)OC(=O)C=1	EANPD	ANNO_00024	O1C=CC=CC1	c1ccccc1	O1C(=CC=CC1)CCc2ccccc2	190
963	O(C)C=1C=C(c2c(O)cc(O)cc2C)OC(=O)C=1	EANPD	ASPH_00225	O1C=CC=CC1	c1ccccc1	O1C(=CC=CC1)c2ccccc2	190
964	O(C)C=1C=C(c2c(OC3C(O)C(O)C4OC(C)OCC4O3)cc(O)cc2C)OC(=O)C=1	EANPD	ASPH_00224	c1ccccc1	O1C=CC=CC1	O1C(=CC=CC1)c2ccccc2OC3OC4COCOC4CC3	3
965	O(C)C=1c2c(C(=O)/C(=C\3/C(=O)c4c(C(OC)=C/3)c3c(OC(C)(C)C=C3)cc4)/C=1)ccc1OC(C)(C)C=Cc21	EANPD	RUBI_00053	O1c2ccc3c(C=CCC3)c2C=CC1	O1c2ccc3c(C=CCC3)c2C=CC1	O1c2ccc3c(C=CC(=C4C=Cc5c6C=CCOc6ccc5C4)C3)c2C=CC1	193
966	O(C)C=1c2c(C)c(O)ccc2OC(=O)C=1	NANPDB	5721	O1c2ccccc2C=CC1	O1c2ccccc2C=CC1	NA	12
967	O(C)C=1c2c(CO)cccc2OC(=O)C=1	EANPD	MELI_00039	O1c2ccccc2C=CC1	O1c2ccccc2C=CC1	NA	12
968	O(C)C=1c2c(N(C)C(=O)C=1)c1OCOc1cc2	NANPDB	3600	O1c2ccc3C=CCNc3c2OC1	O1c2ccc3C=CCNc3c2OC1	NA	194
969	O(C)C=1c2c(N(C)C(=O)C=1)cccc2	NANPDB	3629	c1ccc2NCC=Cc2c1	c1ccc2NCC=Cc2c1	NA	195
970	O(C)C=1OC(=O)[C@H]2[C@](C=C)(C)CC[C@H]3[C@@]4(C)[C@@H]5OC(=O)[C@H]4C=C([C@]23O5)C=1	NANPDB	4628	O1C=CC2=CC3COC4OC25C(C1)CCCC5C43	O1C=CC2=CC3COC4OC25C(C1)CCCC5C43	NA	196
971	O(C)C=1OC(=O)[C@H]2[C@](C=C)(C)CC[C@H]3C(C)(C)[C@H]4C(=O)O[C@@]23C(C=1)=C4	NANPDB	4631	O1C=CC2=CC3COC24C(C1)CCCC4C3	O1C=CC2=CC3COC24C(C1)CCCC4C3	NA	197
972	O(C)C=1OC(=O)[C@H]2[C@@](C=C)(C)CC[C@H]3[C@@]4(C)[C@@H]5OC(=O)[C@H]4C=C([C@]23O5)C=1	NANPDB	4629	O1C=CC2=CC3COC4OC25C(C1)CCCC5C43	O1C=CC2=CC3COC4OC25C(C1)CCCC5C43	NA	196
973	O(C)C=1OC(=O)[C@H]2[C@@](C=C)(C)CC[C@H]3C(C)(C)[C@@H]4C(=O)O[C@@]23C(C=1)=C4	NANPDB	4630	O1C=CC2=CC3COC24C(C1)CCCC4C3	O1C=CC2=CC3COC24C(C1)CCCC4C3	NA	197
974	O(C)C1(c2c(O)c3C(=O)c4c(O)cc(C)cc4C(=O)c3cc2)c2c(c(O)cc(C)c2)C(=O)c2c(O)cccc12	EANPD	ASPH_00062	c1ccc2c(c1)Cc3ccccc3C2	c1ccc2c(c1)Cc3ccccc3C2	c1ccc2c(c1)Cc3ccc(cc3C2)C4c5ccccc5Cc6ccccc64	137
975	O(C)C1(c2cc(O)c3C(=O)c4c(O)cc(C)cc4C(=O)c3c2)c2c(c(O)cc(C)c2)C(=O)c2c(O)cccc12	EANPD	ASPH_00034	c1ccc2c(c1)Cc3ccccc3C2	c1ccc2c(c1)Cc3ccccc3C2	c1ccc2c(c1)Cc3ccc(cc3C2)C4c5ccccc5Cc6ccccc64	137
976	O(C)C1[C@H](C)CC[C@H]2C(C)=C3OC12C(C)(C)CC3	EANPD	LILI_00004	O1C2=CC3CCCCC13CCC2	O1C2=CC3CCCCC13CCC2	NA	198
977	O(C)C1[C@H](O)[C@@H](O)C(O)[C@H](O)[C@H]1O	EANPD	ANNO_00134	C1CCCCC1	C1CCCCC1	NA	13
978	O(C)C1/C=C(\C)/Cc2occ(C)c2C/C=C(\C)/C1	EANPD	BURS_00119	o1ccc2c1CC=CCCC=CC2	o1ccc2c1CC=CCCC=CC2	NA	199
979	O(C)C1=C(C)C(=O)C(C)(C)C=2OC(c3ccccc3)=CC(=O)C1=2	EANPD	ANNO_00122	c1ccccc1	O1C=CCC=2C=CCCC12	O1C(=CCC=2C=CCCC12)c3ccccc3	3
980	O(C)C1=C(C)C(=O)c2c(O)ccc(O)c2C1=O	EANPD	ASPH_00003	c1ccc2c(c1)CC=CC2	c1ccc2c(c1)CC=CC2	NA	200
981	O(C)C1=C(c2cc(O)c(O)cc2)Oc2c(c(O)cc(O)c2)C1=O	NANPDB	5568	c1ccccc1	O1C=CCc2ccccc12	O1c2ccccc2CC=C1c3ccccc3	3
983	O(C)C1=C(c2cc(O)c(O)cc2)Oc2c(c(O)cc(O)c2)C1=O	EANPD	RHAM_00028	c1ccccc1	O1C=CCc2ccccc12	O1c2ccccc2CC=C1c3ccccc3	3
989	O(C)C1=C(c2ccc(O)cc2)Oc2c(c(O)c(C)c(O)c2)C1=O	NANPDB	871	c1ccccc1	O1C=CCc2ccccc12	O1c2ccccc2CC=C1c3ccccc3	3
990	O(C)C1=C(c2ccc(O)cc2)Oc2c(c(O)c(C)c(OC3[C@H](O)[C@@H](O)[C@H](O)[C@@H](CO)O3)c2)C1=O	NANPDB	872	O1C=CCc2ccccc12	O1CCCCC1	O1c2cc(OC3OCCCC3)ccc2CC=C1c4ccccc4	10
991	O(C)C1=C(c2ccc(O)cc2)Oc2c(c(O)c3c(OC(C)(C)C=C3)c2)C1=O	NANPDB	347	O1C=CCc2cc3C=CCOc3cc12	c1ccccc1	O1c2cc3OCC=Cc3cc2CC=C1c4ccccc4	201
992	O(C)C1=C(c2ccc(O)cc2)Oc2c(c(O)cc(O)c2)C1=O	NANPDB	1065	c1ccccc1	O1C=CCc2ccccc12	O1c2ccccc2CC=C1c3ccccc3	3
994	O(C)C1=C(c2ccc(O)cc2)Oc2c(c(O)cc(O)c2)C1=O	EANPD	COMP_00019	c1ccccc1	O1C=CCc2ccccc12	O1c2ccccc2CC=C1c3ccccc3	3
1000	O(C)C1=C(c2ccc(O)cc2)Oc2c(C)c(O)c(C)c(O)c2C1=O	NANPDB	3023	c1ccccc1	O1C=CCc2ccccc12	O1c2ccccc2CC=C1c3ccccc3	3
1001	O(C)C1=C(CCCCCC/C=C\C/C=C\C/C=C\CCO)C(=O)OC1=C	EANPD	ANNO_00139	O1CC=CC1	O1CC=CC1	NA	157
1002	O(C)C1=C(CCCCCCCCCCC)C(=O)C(OC)=CC1=O	NANPDB	3417	C1=CCC=CC1	C1=CCC=CC1	NA	65
1003	O(C)C1=C(O)C(=O)Oc2c1c(C)ccc2	EANPD	MELI_00021	O1c2ccccc2C=CC1	O1c2ccccc2C=CC1	NA	12
1004	O(C)C1=C2[C@@](C)([C@@H](C3=COC(=O)C=C3)C1)CC[C@@H]1[C@]3(CO)[C@@](O)([C@@H]4O[C@@H]4CC3)CC[C@@H]21	EANPD	MELIA_00107	O1C2CCC3C4CCC5C(=CCC5)C4CCC3C12	O1C=CC=CC1	O1C=C(C=CC1)C2CC=C3C2CCC4C3CCC5C6OC6CCC54	202
1005	O(C)C1=CC2=NC3=C(C)NCCC3=C2C=C1	NANPDB	4782	N1=c2ccccc2=C3C1=CNCC3	N1=c2ccccc2=C3C1=CNCC3	NA	203
1006	O(C)c1c-2c(OC(=O)c3c(O)cc(O)cc-23)cc(O)c1	NANPDB	3285	O1c2ccccc2-c3ccccc3C1	O1c2ccccc2-c3ccccc3C1	NA	11
1007	O(C)c1c(-c2c(C)cc(OC)c3c(OC)cccc23)c(O)cc2c1[C@@H](C)N[C@@H](C)C2	EANPD	ANCI_00019	c1ccc2c(c1)CNCC2	c1ccc2ccccc2c1	c1ccc2c(c1)cccc2-c3ccc4c(c3)CNCC4	204
1008	O(C)c1c(-c2c(C)cc(OC)c3c(OC)cccc23)c(O)cc2c1[C@H](C)N[C@H](C)C2	EANPD	ANCI_00023	c1ccc2c(c1)CNCC2	c1ccc2ccccc2c1	c1ccc2c(c1)cccc2-c3ccc4c(c3)CNCC4	204
1009	O(C)c1c(-c2c(C)cc(OC)c3c(OC)cccc23)c(OC)cc2c1[C@@H](C)N[C@H](C)C2	EANPD	ANCI_00021	c1ccc2c(c1)CNCC2	c1ccc2ccccc2c1	c1ccc2c(c1)cccc2-c3ccc4c(c3)CNCC4	204
1010	O(C)c1c(-c2c(C)cc(OC)c3c(OC)cccc23)c(OC)cc2c1[C@H](C)N[C@H](C)C2	EANPD	ANCI_00022	c1ccc2c(c1)CNCC2	c1ccc2ccccc2c1	c1ccc2c(c1)cccc2-c3ccc4c(c3)CNCC4	204
1011	O(C)c1c(-c2c(C)cc(OC)c3c(OC)cccc23)c(OC)cc2c1C(C)=N[C@H](C)C2	EANPD	ANCI_00020	N1=Cc2ccccc2CC1	c1ccc2ccccc2c1	N1=Cc2cc(ccc2CC1)-c3cccc4ccccc43	205
1012	O(C)c1c(-c2c(C)cc(OC)c3c(OC)cccc23)c2c([C@@H](C)N(C)[C@@H](C)C2)c(OC)c1	EANPD	ANCI_00015	c1ccc2c(c1)CNCC2	c1ccc2ccccc2c1	c1ccc2c(c1)cccc2-c3cccc4c3CCNC4	204
1013	O(C)c1c(-c2c(C)cc(OC)c3c(OC)cccc23)c2c([C@H](C)N(C)[C@@H](C)C2)c(OC)c1	EANPD	ANCI_00005	c1ccc2c(c1)CNCC2	c1ccc2ccccc2c1	c1ccc2c(c1)cccc2-c3cccc4c3CCNC4	204
1014	O(C)c1c(-c2c(C)cc(OC)c3c(OC)cccc23)c2c(c(OC)c1)C(C)=N[C@@H](C)C2	EANPD	ANCI_00004	N1=Cc2ccccc2CC1	c1ccc2ccccc2c1	N1=Cc2cccc(-c3cccc4ccccc43)c2CC1	205
1015	O(C)c1c(-c2c(O)c3C(=O)c4c(O)cc(C)cc4C(=O)c3cc2OC)c2C(=O)c3c(c(O)cc(C)c3)C(=O)c2c(O)c1	EANPD	LEGU_00103	c1ccc2c(c1)Cc3ccccc3C2	c1ccc2c(c1)Cc3ccccc3C2	c1ccc2c(c1)Cc3ccc(cc3C2)-c4cccc5c4Cc6ccccc6C5	137
1016	O(C)c1c(-c2c(O)c3C(=O)c4c(O)cc(C)cc4C(=O)c3cc2OC)c2c(c(O)c1)C(=O)c1c(O)cc(C)cc1C2	EANPD	LEGU_00111	c1ccc2c(c1)Cc3ccccc3C2	c1ccc2c(c1)Cc3ccccc3C2	c1ccc2c(c1)Cc3ccc(cc3C2)-c4cccc5c4Cc6ccccc6C5	137
1017	O(C)c1c(-c2c(O)c3C(=O)c4c(O)cc(C)cc4C(=O)c3cc2OC)c2c(c(O)c3C(=O)C[C@](O)(C)Cc3c2)c(O)c1	EANPD	LEGU_00136	c1ccc2c(c1)Cc3ccccc3C2	c1ccc2c(c1)Cc3ccccc3C2	c1ccc2c(c1)Cc3ccc(cc3C2)-c4cccc5cc6c(cc54)CCCC6	137
1018	O(C)c1c(-c2c(O)c3C(=O)c4c(O)cc(CO)cc4C(=O)c3cc2OC)c2C(=O)c3c(c(O)cc(C)c3)C(=O)c2c(O)c1	EANPD	LEGU_00126	c1ccc2c(c1)Cc3ccccc3C2	c1ccc2c(c1)Cc3ccccc3C2	c1ccc2c(c1)Cc3ccc(cc3C2)-c4cccc5c4Cc6ccccc6C5	137
1019	O(C)c1c(-c2c(O)c3c(c(O)c4C(=O)CC(O)(C)Cc4c3)cc2O)c(O)c2c(O)c3C(=O)CC(O)(C)Cc3cc2c1	NANPDB	4057	c1ccc2cc3c(cc2c1)CCCC3	c1ccc2cc3c(cc2c1)CCCC3	c1cc2cc3c(cc2cc1-c4ccc5cc6c(cc5c4)CCCC6)CCCC3	206
1020	O(C)c1c(-c2c(O)c3c(O)c4C(=O)CC(O)(C)Cc4cc3cc2O)c(O)c2c(O)c3C(=O)CC(O)(C)Cc3cc2c1	NANPDB	4056	c1ccc2cc3c(cc2c1)CCCC3	c1ccc2cc3c(cc2c1)CCCC3	c1cc2cc3c(cc2cc1-c4ccc5cc6c(cc5c4)CCCC6)CCCC3	206
1021	O(C)c1c(-c2c(O)c3c(OC)cccc3cc2C)c(O)cc2c1[C@@H](C)N(C)[C@@H](C)C2	EANPD	ANCI_00003	c1ccc2c(c1)CNCC2	c1ccc2ccccc2c1	c1ccc2cc(ccc2c1)-c3ccc4c(c3)CNCC4	204
1022	O(C)c1c(-c2c(O)c3c(OC)cccc3cc2C)c(OC)cc2c1[C@@H](C)N(C)[C@@H](C)C2	EANPD	ANCI_00002	c1ccc2c(c1)CNCC2	c1ccc2ccccc2c1	c1ccc2cc(ccc2c1)-c3ccc4c(c3)CNCC4	204
1023	O(C)c1c(-c2c(O)c3c(OC)cccc3cc2C)c(OC)cc2c1C(C)=N[C@@H](C)C2	EANPD	ANCI_00001	N1=Cc2ccccc2CC1	c1ccc2ccccc2c1	N1=Cc2cc(ccc2CC1)-c3ccc4ccccc4c3	205
1024	O(C)c1c(-c2c(O)c3c(OC)cccc3cc2C)c2c(c(OC)c1)C(C)=N[C@@H](C)C2	EANPD	ANCI_00024	N1=Cc2ccccc2CC1	c1ccc2ccccc2c1	N1=Cc2cccc(-c3ccc4ccccc4c3)c2CC1	205
1025	O(C)c1c(-c2c(O)cc(O)c3C(=O)C=C(c4ccc(O)cc4)Oc23)cc(C=2Oc3c(c(O)cc(OC)c3)C(=O)C=2)cc1	NANPDB	3358	c1ccccc1	O1C=CCc2ccccc12	O1c2ccccc2CC=C1c3cccc(c3)-c4cccc5c4OC(=CC5)c6ccccc6	3
1026	O(C)c1c(-c2c(O)ccc(C3Oc4c(c(O)cc(OC)c4)C(=O)C3)c2)c2OC(c3ccc(O)cc3)CC(=O)c2c(O)c1	NANPDB	322	c1ccccc1	O1c2ccccc2CCC1	O1c2ccccc2CCC1c3cccc(c3)-c4cccc5c4OC(c6ccccc6)CC5	3
1027	O(C)c1c(-c2c3c(c(O)c4C(=O)C=C(C)Oc24)c(OC)cc(OC)c3)c(O)cc2c1c(O)c1C(=O)CC(O)(C)Oc1c2	NANPDB	2147	O1C=CCc2cc3ccccc3cc12	O1C=CCc2cc3ccccc3cc12	O1C=CCc2cc3ccccc3c(-c4ccc5cc6OCCCc6cc5c4)c12	207
1028	O(C)c1c(-c2c3c(c(O)c4C(=O)C=C(C)Oc24)c(OC)cc(OC)c3)c(OC)cc2c1c(O)c1C(=O)C=C(C)Oc1c2	NANPDB	2144	O1C=CCc2cc3ccccc3cc12	O1C=CCc2cc3ccccc3cc12	O1C=CCc2cc3cc(ccc3cc12)-c4c5OC=CCc5cc6ccccc64	207
1029	O(C)c1c(-c2c3c(c(O)c4C(=O)CC(O)(C)Oc24)c(OC)cc(OC)c3)c(O)cc2c1c(O)c1C(=O)CC(O)(C)Oc1c2	NANPDB	2146	O1c2cc3ccccc3cc2CCC1	O1c2cc3ccccc3cc2CCC1	O1c2cc3ccc(cc3cc2CCC1)-c4c5OCCCc5cc6ccccc64	208
1030	O(C)c1c(-c2c3c(c(OC)cc(C)c3)c(OC)cc2)c2c([C@@H](C)N(C)[C@@H](C)C2)c(OC)c1	EANPD	ANCI_00016	c1ccc2c(c1)CNCC2	c1ccc2ccccc2c1	c1ccc2c(c1)cccc2-c3cccc4c3CCNC4	204
1031	O(C)c1c(-c2c3c(c(OC)cc(C)c3)c(OC)cc2)c2c([C@H](C)N[C@@H](C)C2)c(OC)c1	EANPD	ANCI_00026	c1ccc2c(c1)CNCC2	c1ccc2ccccc2c1	c1ccc2c(c1)cccc2-c3cccc4c3CCNC4	204
1032	O(C)c1c(-c2c3c(c(OC)cc(C)c3)c(OC)cc2)c2c(c(OC)c1)C(C)=N[C@@H](C)C2	EANPD	ANCI_00025	N1=Cc2ccccc2CC1	c1ccc2ccccc2c1	N1=Cc2cccc(-c3cccc4ccccc43)c2CC1	205
1033	O(C)c1c(-c2oc3c(cc(C(C=C)(C)C)c(O)c3)c2)ccc(O)c1	EANPD	LEGU_00054	c1ccccc1	o1ccc2ccccc12	o1c2ccccc2cc1-c3ccccc3	3
1034	O(C)c1c([C@@]2(O)C(=O)c3c(O)cc(OC)cc3OC2)ccc2OC(C)(C)C=Cc12	EANPD	LEGU_00504	O1c2ccccc2CCC1	O1c2ccccc2CCC1	O1c2ccc(cc2C=CC1)C3COc4ccccc4C3	152
1035	O(C)c1c([C@@H]2[C@@H](O)C(O)[C@H](O)C(CO)O2)c(OC)cc(C=2Oc3c(c(O)cc(O)c3)C(=O)C=2)c1	NANPDB	680	O1C=CCc2ccccc12	O1CCCCC1	O1c2ccccc2CC=C1c3ccc(cc3)C4OCCCC4	10
1036	O(C)c1c([C@@H]2[C@@H](O)C(O)[C@H](O)C(CO)O2)c2OC(c3ccc(O)cc3)=CC(=O)c2c(O)c1	NANPDB	675	O1C=CCc2ccccc12	O1CCCCC1	O1C(=CCc2cccc(c12)C3OCCCC3)c4ccccc4	10
1037	O(C)c1c([C@H]2[C@@H](O)C(O)[C@H](O)C(CO)O2)c(O)c2C(=O)C=C(c3ccc(O)cc3)Oc2c1	NANPDB	674	O1C=CCc2ccccc12	O1CCCCC1	O1c2ccc(cc2CC=C1c3ccccc3)C4OCCCC4	10
1038	O(C)c1c([C@H]2[C@@H](O)C(O)[C@H](O)C(CO)O2)c(O)c2C(=O)c3c(Oc2c1)cc(O)c(O)c3	NANPDB	353	O1CCCCC1	O1c2ccccc2Cc3ccccc13	O1c2ccccc2Cc3cc(ccc13)C4OCCCC4	148
1039	O(C)c1c([C@H]2C(O)[C@@H](O)[C@@H](O)CO2)c(O)c2C(=O)C=C(c3ccc(OC)cc3)Oc2c1[C@H]1C(O)[C@H](O)[C@@H](O)CO1	EANPD	POLYG_00009	O1C=CCc2ccccc12	O1CCCCC1	O1C(=CCc2cc(cc(c12)C3OCCCC3)C4OCCCC4)c5ccccc5	10
1040	O(C)c1c([C@H]2C(O[C@H]3C(O)[C@@H](O)[C@@H](O)CO3)[C@@H](O)[C@H](O)C(CO)O2)c(O)c2C(=O)C=C(c3ccc(O)cc3)Oc2c1	NANPDB	2066	O1C=CCc2ccccc12	O1CCCCC1	O1c2ccc(cc2CC=C1c3ccccc3)C4OCCCC4OC5OCCCC5	10
1041	O(C)c1c(/C=C/C(=C)C)c2O[C@H](c3ccccc3)CC(=O)c2c(O)c1	EANPD	LEGU_00274	c1ccccc1	O1c2ccccc2CCC1	O1c2ccccc2CCC1c3ccccc3	3
1042	O(C)c1c(/C=C/C(=C)C)cc([C@H]2Oc3c(c(O)cc(O)c3)C(=O)C2)cc1CC=C(C)C	EANPD	LEGU_00067	c1ccccc1	O1c2ccccc2CCC1	O1c2ccccc2CCC1c3ccccc3	3
1043	O(C)c1c(/C=C/C(O)(C)C)c2OC(=O)C=Cc2c(OC)c1	EANPD	RUTA_00008	O1c2ccccc2C=CC1	O1c2ccccc2C=CC1	NA	12
1044	O(C)c1c(/C=C/C(O)(C)C)c2OC(c3ccccc3)=CC(=O)c2cc1	EANPD	LEGU_00228	c1ccccc1	O1C=CCc2ccccc12	O1c2ccccc2CC=C1c3ccccc3	3
1045	O(C)c1c(/C=C/C(O)(C)C)c2OC(c3ccccc3)CC(=O)c2c(OC)c1	EANPD	LEGU_00273	c1ccccc1	O1c2ccccc2CCC1	O1c2ccccc2CCC1c3ccccc3	3
1046	O(C)c1c(/C=C/C(O)(C)C)cc([C@H]2Oc3c(c(O)cc(O)c3)C(=O)C2)cc1CC=C(C)C	EANPD	LEGU_00041	c1ccccc1	O1c2ccccc2CCC1	O1c2ccccc2CCC1c3ccccc3	3
1048	O(C)c1c(/C=C/C(O)(C)C)cc([C@H]2Oc3c(c(O)cc(O)c3)C(=O)C2)cc1CC=C(C)C	NANPDB	2872	c1ccccc1	O1c2ccccc2CCC1	O1c2ccccc2CCC1c3ccccc3	3
1054	O(C)c1c(/C=C\C(O)(C)C)c2OC(c3ccccc3)=CC(=O)c2c(OC)c1	EANPD	LEGU_00286	c1ccccc1	O1C=CCc2ccccc12	O1c2ccccc2CC=C1c3ccccc3	3
1055	O(C)c1c(C(C)C)cc(OC)c(C)c1	EANPD	COMP_00122	c1ccccc1	c1ccccc1	NA	3
1056	O(C)c1c(C(C)C)ccc(C)c1	NANPDB	4860	c1ccccc1	c1ccccc1	NA	3
1057	O(C)c1c(c(O)c2C(=O)C=C(c3ccccc3)Oc2c1)C=1C(=O)C(OC)=C(C)OC=1	EANPD	COMP_00152	O1C=CCc2ccccc12	O1C=CCC=C1	O1C=CCC(=C1)c2ccc3OC(=CCc3c2)c4ccccc4	10
1058	O(C)c1c(c(O)c2C(=O)c3c(O)cc(C)cc3C(=O)c2c1)-c1c2c(c(O)c3C(=O)[C@](O)(C)CCc13)c(O)cc(OC)c2	EANPD	LEGU_00107	c1ccc2cc3c(cc2c1)CCCC3	c1ccc2cc3c(cc2c1)CCCC3	c1ccc2c(c1)cc3c(c2-c4ccc5c(c4)Cc6ccccc6C5)CCCC3	206
1059	O(C)c1c(c(O)c2C(=O)c3c(O)cc(C)cc3C(=O)c2c1)-c1c2c(c(O)c3C(=O)[C@@](O)(C)CCc13)c(O)cc(OC)c2	EANPD	LEGU_00106	c1ccc2cc3c(cc2c1)CCCC3	c1ccc2cc3c(cc2c1)CCCC3	c1ccc2c(c1)cc3c(c2-c4ccc5c(c4)Cc6ccccc6C5)CCCC3	206
1060	O(C)c1c(c(O)c2C(=O)c3c(O)cc(C)cc3C(=O)c2c1)-c1c2c(c(O)c3C(=O)C=C(C)C(=O)c13)c(O)cc(OC)c2	EANPD	LEGU_00104	c1ccc2cc3c(cc2c1)CC=CC3	c1ccc2cc3c(cc2c1)CC=CC3	c1ccc2c(c1)cc3c(c2-c4ccc5c(c4)Cc6ccccc6C5)CC=CC3	209
1061	O(C)c1c(c(O)c2C(=O)c3c(O)cc(C)cc3C(=O)c2c1)-c1c2c(c(O)c3C(=O)C=C(C)C(=O)c13)c(O)ccc2	EANPD	LEGU_00117	c1ccc2cc3c(cc2c1)CC=CC3	c1ccc2cc3c(cc2c1)CC=CC3	c1ccc2c(c1)cc3c(c2-c4ccc5c(c4)Cc6ccccc6C5)CC=CC3	209
1062	O(C)c1c(c(O)c2C(=O)c3c(O)cc(C)cc3C(=O)c2c1)-c1c2c(c(O)c3C(=O)C=C(OC)C(=O)c13)c(O)cc(C)c2	EANPD	LEGU_00105	c1ccc2cc3c(cc2c1)CC=CC3	c1ccc2cc3c(cc2c1)CC=CC3	c1ccc2c(c1)cc3c(c2-c4ccc5c(c4)Cc6ccccc6C5)CC=CC3	209
1063	O(C)c1c(c(O)c2C(=O)c3c(O)cc(C)cc3C(=O)c2c1)-c1c2c(c(O)c3C(=O)CC(O)(C)Cc13)c(O)cc(OC)c2	EANPD	LEGU_00137	c1ccc2cc3c(cc2c1)CCCC3	c1ccc2cc3c(cc2c1)CCCC3	c1ccc2c(c1)cc3c(c2-c4ccc5c(c4)Cc6ccccc6C5)CCCC3	206
1064	O(C)c1c(c(O)c2C(=O)c3c(O)cc(C)cc3Cc2c1)-c1c2c(c(O)c3C(=O)CC(O)(C)Cc13)c(O)cc(OC)c2	EANPD	LEGU_00121	c1ccc2cc3c(cc2c1)CCCC3	c1ccc2cc3c(cc2c1)CCCC3	c1ccc2c(c1)cc3c(c2-c4ccc5c(c4)Cc6ccccc6C5)CCCC3	206
1065	O(C)c1c(c(O)c2c(O)c3C(=O)CC(O)(C)Cc3cc2c1)-c1c2c(c(O)c3C(=O)C=C(OC)C(=O)c13)c(O)cc(C)c2	EANPD	LEGU_00098	c1ccc2cc3c(cc2c1)CC=CC3	c1ccc2cc3c(cc2c1)CC=CC3	c1ccc2c(c1)cc3c(c2-c4ccc5cc6c(cc5c4)CCCC6)CC=CC3	209
1066	O(C)c1c(c(OC)cc2OC(c3ccccc3)=CC(=O)c12)C=1C(=O)C(OC)=C(C)OC=1	EANPD	COMP_00151	O1C=CCc2ccccc12	O1C=CCC=C1	O1C=CCC(=C1)c2ccc3OC(=CCc3c2)c4ccccc4	10
1067	O(C)c1c(c(OC)ccc1OC)C=1Nc2c(c(OC)c(OC)cc2)C(=O)C=1	NANPDB	3594	c1ccccc1	c1ccc2c(c1)NC=CC2	c1ccc(cc1)C2=CCc3ccccc3N2	3
1068	O(C)c1c(C)c(O)c2[C@@H]3Oc4c([C@@H]3COc2c1)ccc(O)c4	EANPD	LEGU_00489	O1c2ccccc2C3Oc4ccccc4C3C1	O1c2ccccc2C3Oc4ccccc4C3C1	NA	210
1069	O(C)c1c(C)c(O)c2C(=O)c3c(c(O)ccc3)C(=O)c2c1OC	NANPDB	3850	c1ccc2c(c1)Cc3ccccc3C2	c1ccc2c(c1)Cc3ccccc3C2	NA	137
1070	O(C)c1c(C)c(O)c2c(c1O)C(=O)C(=O)C=C2	EANPD	ASPH_00004	c1ccc2c(c1)C=CCC2	c1ccc2c(c1)C=CCC2	NA	59
1071	O(C)c1c(C)c(O)c2C(O)(c3c(O)c4C(=O)c5c(O)cc(C)cc5C(=O)c4cc3OC)c3c(O)cc(C)cc3C(=O)c2c1	EANPD	LEGU_00116	c1ccc2c(c1)Cc3ccccc3C2	c1ccc2c(c1)Cc3ccccc3C2	c1ccc2c(c1)Cc3ccc(cc3C2)C4c5ccccc5Cc6ccccc64	137
1072	O(C)c1c(C)c(O)cc(O)c1	EANPD	ROSA_00022	c1ccccc1	c1ccccc1	NA	3
1073	O(C)c1c(C)c(O)cc2C(=O)c3c(C(=O)c12)cccc3	EANPD	RUBI_00018	c1ccc2c(c1)Cc3ccccc3C2	c1ccc2c(c1)Cc3ccccc3C2	NA	137
1074	O(C)c1c(C)c(OC2[C@H](O)[C@@H](O)[C@H](O)[C@@H](COC3[C@H](O)[C@@H](O)[C@H](O)CO3)O2)cc2C(=O)c3c(C(=O)c12)cccc3	EANPD	RUBI_00011	O1CCCCC1	c1ccc2c(c1)Cc3ccccc3C2	O(c1ccc2c(c1)Cc3ccccc3C2)C4OC(COC5OCCCC5)CCC4	148
1075	O(C)c1c(C)c(Oc2c(C(C)C)cc(OC)c(C)c2)c(O)c(C(C)C)c1	NANPDB	4969	c1ccccc1	c1ccccc1	O(c1ccccc1)c2ccccc2	3
1076	O(C)c1c(C)c2c(-c3c(cc(C)c(O)c3)CC2)cc1O	EANPD	EUPH_00010	c1ccc2c(c1)-c3ccccc3CC2	c1ccc2c(c1)-c3ccccc3CC2	NA	211
1077	O(C)c1c(C)c2C(OC)=CC(=O)Oc2cc1	EANPD	MELI_00023	O1c2ccccc2C=CC1	O1c2ccccc2C=CC1	NA	12
1078	O(C)c1c(C)c2OC(c3ccc(O)cc3)CCc2cc1	NANPDB	225	c1ccccc1	O1c2ccccc2CCC1	O1c2ccccc2CCC1c3ccccc3	3
1079	O(C)c1c(C)c2OC(c3ccccc3)CC(O)c2c(OC)c1	NANPDB	192	c1ccccc1	O1c2ccccc2CCC1	O1c2ccccc2CCC1c3ccccc3	3
1080	O(C)c1c(C)cc(O)c(C(C)C)c1	NANPDB	4951	c1ccccc1	c1ccccc1	NA	3
1081	O(C)c1c(C)cc2C(=O)c3c(C(=O)c2c1)cccc3	EANPD	RUBI_00078	c1ccc2c(c1)Cc3ccccc3C2	c1ccc2c(c1)Cc3ccccc3C2	NA	137
1082	O(C)c1c(C)cc2C(=O)CC3C(C)(C)C(=O)C=C[C@]3(C)c2c1	EANPD	LILI_00009	c1ccc2c(c1)CCC3CCC=CC23	c1ccc2c(c1)CCC3CCC=CC23	NA	212
1083	O(C)c1c(C)ccc(C(C)C)c1	NANPDB	4933	c1ccccc1	c1ccccc1	NA	3
1084	O(C)c1c(C)cccc1	EANPD	BURS_00179	c1ccccc1	c1ccccc1	NA	3
1085	O(C)c1c(C/C=C(/CC2=C(CC(O)(C)C)C(=O)[C@@]3(C)[C@@](C)(C2)CCC3)\C)cc(OC)cc1C	NANPDB	3673	C1=CCC2CCCC2C1	c1ccccc1	c1ccc(cc1)CC=CCC2=CCC3CCCC3C2	142
1086	O(C)c1c(C=2C(=O)C(C)(C)OC=2)c2OC(c3ccccc3)=CC(=O)c2c(OC)c1	EANPD	LEGU_00224	O1C=CCc2ccccc12	c1ccccc1	O1C=C(c2cccc3c2OC(=CC3)c4ccccc4)CC1	10
1087	O(C)c1c(C=2C(=O)c3c(O)c(C)c(OC)cc3OC=2)ccc(O)c1	EANPD	LEGU_00493	c1ccccc1	O1C=CCc2ccccc12	O1C=C(c2ccccc2)Cc3ccccc13	3
1088	O(C)c1c(C=2C(=O)c3c(OC=2)c2c(OC(C)(C)C=C2)cc3)cc(OC)c2OCOc12	EANPD	LEGU_00336	O1C=CCc2ccc3OCC=Cc3c12	O1c2ccccc2OC1	O1C=C(c2ccc3OCOc3c2)Cc4ccc5OCC=Cc5c14	213
1089	O(C)c1c(C=2C(=O)c3c(OC=2)c2c(OC(C)(C)C=C2)cc3)cc2OCOc2c1	EANPD	LEGU_00337	O1C=CCc2ccc3OCC=Cc3c12	O1c2ccccc2OC1	O1C=C(c2ccc3OCOc3c2)Cc4ccc5OCC=Cc5c14	213
1090	O(C)c1c(C=2C(=O)c3c(OC=2)cc(O)cc3)cc2OCOc2c1	EANPD	LEGU_00036_6	O1c2ccccc2OC1	O1C=CCc2ccccc12	O1C=C(c2ccc3OCOc3c2)Cc4ccccc14	5
1091	O(C)c1c(C=2C(=O)c3c(OC=2)cc(OC)cc3)cc2OCOc2c1	EANPD	LEGU_00372	O1c2ccccc2OC1	O1C=CCc2ccccc12	O1C=C(c2ccc3OCOc3c2)Cc4ccccc14	5
1092	O(C)c1c(C=2C(=O)c3c(OC=2)cc2occc2c3)cc2OCOc2c1	EANPD	FABA_00117	O1c2ccccc2OC1	o1ccc2cc3c(OC=CC3)cc12	o1ccc2cc3c(OC=C(c4ccc5OCOc5c4)C3)cc12	5
1093	O(C)c1c(C=2C(=O)Oc3c(cc4c(occ4)c3)C=2)cc2OCOc2c1	EANPD	FABA_00001	O1c2ccccc2OC1	o1ccc2cc3C=CCOc3cc12	o1ccc2cc3C=C(c4ccc5OCOc5c4)COc3cc12	5
1094	O(C)c1c(C=2c3c(OCC=2)c2c(OC(C)(C)C=C2)cc3)ccc(O)c1	EANPD	LEGU_00050	O1c2ccc3C=CCOc3c2C=CC1	c1ccccc1	O1c2ccc3c(OCC=C3c4ccccc4)c2C=CC1	214
1095	O(C)c1c(C2=Cc3c(c(CC=C(C)C)c(O)cc3)OC2)ccc(O)c1	EANPD	LEGU_00052	c1ccccc1	O1c2ccccc2C=CC1	O1c2ccccc2C=C(c3ccccc3)C1	3
1096	O(C)c1c(C2=Cc3c(OC2)cc(O)c(C(C=C)(C)C)c3)ccc(O)c1	EANPD	LEGU_00048	c1ccccc1	O1c2ccccc2C=CC1	O1c2ccccc2C=C(c3ccccc3)C1	3
1097	O(C)c1c(C2C(=O)c3c(O)c4c(OC(C(=C)C)C4)cc3OC2)ccc(O)c1	EANPD	FAB_LEG_00003	c1ccccc1	O1c2cc3OCCCc3cc2CC1	O1c2cc3OCC(c4ccccc4)Cc3cc2CC1	3
1098	O(C)c1c(C2C(=O)c3c(OC2)cc2occc2c3)cc2OCOc2c1	EANPD	FABA_00002	O1c2ccccc2OC1	o1ccc2cc3c(OCCC3)cc12	o1ccc2cc3c(OCC(c4ccc5OCOc5c4)C3)cc12	5
1099	O(C)c1c(CC(O)C(=C)C)cc(C=2C(=O)c3c(O)cc(O)cc3OC=2)cc1	EANPD	LEGU_00232	c1ccccc1	O1C=CCc2ccccc12	O1C=C(c2ccccc2)Cc3ccccc13	3
1100	O(C)c1c(CC(O)C(O)(C)C)c2O[C@@H]3[C@H](c2cc1)COc1c3ccc(O)c1	EANPD	LEGU_00232-1	O1c2ccccc2C3Oc4ccccc4C3C1	O1c2ccccc2C3Oc4ccccc4C3C1	NA	210
1101	O(C)c1c(CC(O)C(O)(C)C)cc(C=2C(=O)c3c(O)cc(O)cc3OC=2)cc1	EANPD	LEGU_00235	c1ccccc1	O1C=CCc2ccccc12	O1C=C(c2ccccc2)Cc3ccccc13	3
1102	O(C)c1c(CC=C(C)C)c(O)c([C@@H]2C(=O)c3c(O)cc(O)cc3OC2)cc1	EANPD	LEGU_00303	c1ccccc1	O1c2ccccc2CCC1	O1c2ccccc2CC(c3ccccc3)C1	3
1103	O(C)c1c(CC=C(C)C)c(O)c2C(=O)C(c3c(O)cc(O)cc3)=COc2c1	EANPD	LEGU_00065	c1ccccc1	O1C=CCc2ccccc12	O1C=C(c2ccccc2)Cc3ccccc13	3
1104	O(C)c1c(CC=C(C)C)c(O)c2C(=O)c3c(c(C(C=C)(C)C)c(O)cc3)Oc2c1O	EANPD	CLUS_00001	O1c2ccccc2Cc3ccccc13	O1c2ccccc2Cc3ccccc13	NA	215
1105	O(C)c1c(CC=C(C)C)c(O)cc2OCC3c4c(OC3c12)cc(O)cc4	EANPD	LEGU_00499	O1c2ccccc2C3Oc4ccccc4C3C1	O1c2ccccc2C3Oc4ccccc4C3C1	NA	210
1106	O(C)c1c(CC=C(C)C)c(O)ccc1[C@@]1(O)C(=O)c2c(O)cc(OC)cc2OC1	EANPD	LEGU_00502	c1ccccc1	O1c2ccccc2CCC1	O1c2ccccc2CC(c3ccccc3)C1	3
1107	O(C)c1c(CC=C(C)C)c(O)ccc1C1=Cc2c(OC1)cc(O)cc2	EANPD	LEGU_00058	c1ccccc1	O1c2ccccc2C=CC1	O1c2ccccc2C=C(c3ccccc3)C1	3
1108	O(C)c1c(CC=C(C)C)c(O)ccc1C1C(=O)c2c(O)cc(O)cc2OC1	EANPD	LEGU_00309	c1ccccc1	O1c2ccccc2CCC1	O1c2ccccc2CC(c3ccccc3)C1	3
1109	O(C)c1c(CC=C(C)C)c(OC)ccc1[C@@H]1C(=O)c2c(O)cc(O)cc2OC1	EANPD	LEGU_00301	c1ccccc1	O1c2ccccc2CCC1	O1c2ccccc2CC(c3ccccc3)C1	3
1110	O(C)c1c(CC=C(C)C)c2O[C@@H]3[C@](O)(c2cc1)COc1c3ccc(O)c1	EANPD	LEGU_20011	O1c2ccccc2C3Oc4ccccc4C3C1	O1c2ccccc2C3Oc4ccccc4C3C1	NA	210
1111	O(C)c1c(CC=C(C)C)c2O[C@H]3[C@](O)(C(=O)c2cc1)c1c(OC3)cc2OCOc2c1	EANPD	LEGU_00023	O1c2cc3OCC4Oc5ccccc5CC4c3cc2OC1	O1c2cc3OCC4Oc5ccccc5CC4c3cc2OC1	NA	216
1112	O(C)c1c(CC=C(C)C)cc([C@H]2Oc3c(c(O)cc(O)c3)C(=O)C2)cc1CC=C(C)C	EANPD	LEGU_00037	c1ccccc1	O1c2ccccc2CCC1	O1c2ccccc2CCC1c3ccccc3	3
1113	O(C)c1c(CC=C(C)C)cc(c(O)c1)C1C(=O)c2c(O)cc(O)cc2OC1	EANPD	LEGU_20003	c1ccccc1	O1c2ccccc2CCC1	O1c2ccccc2CC(c3ccccc3)C1	3
1115	O(C)c1c(CC=C(C)C)cc(c(O)c1)C1C(=O)c2c(O)cc(O)cc2OC1	NANPDB	2865	c1ccccc1	O1c2ccccc2CCC1	O1c2ccccc2CC(c3ccccc3)C1	3
1121	O(C)c1c(CC=C(C)C)cc(C=2C(=O)c3c(O)cc(O)cc3OC=2)cc1	EANPD	LEGU_00239	c1ccccc1	O1C=CCc2ccccc12	O1C=C(c2ccccc2)Cc3ccccc13	3
1122	O(C)c1c(CC=C(C)C)cc(C=2C(=O)c3c(OC=2)cc(O)cc3)cc1	EANPD	LEGU_00340	c1ccccc1	O1C=CCc2ccccc12	O1C=C(c2ccccc2)Cc3ccccc13	3
1123	O(C)c1c(CC=C(C)C)cc(C2C(=O)c3c(O)cc(O)cc3OC2)cc1	EANPD	LEGU_00092	c1ccccc1	O1c2ccccc2CCC1	O1c2ccccc2CC(c3ccccc3)C1	3
1124	O(C)c1c(CC=C(C)C)cc(C2Oc3c(c(O)cc(O)c3)C(=O)C2)cc1CC=C(C)C	NANPDB	2869	c1ccccc1	O1c2ccccc2CCC1	O1c2ccccc2CCC1c3ccccc3	3
1125	O(C)c1c(CC=C(C)C)cc2[C@@H]3Oc4c([C@@H]3COc2c1)ccc(O)c4	EANPD	LEGU_00070	O1c2ccccc2C3Oc4ccccc4C3C1	O1c2ccccc2C3Oc4ccccc4C3C1	NA	210
1126	O(C)c1c(CC=C)c(OC)c2OCOc2c1OC	NANPDB	4390	O1c2ccccc2OC1	O1c2ccccc2OC1	NA	5
1127	O(C)c1c(CC=C)cc(OC)c2OCOc12	NANPDB	4199	O1c2ccccc2OC1	O1c2ccccc2OC1	NA	5
1128	O(C)c1c(CO)c(O)cc2C(=O)c3c(C(=O)c12)cccc3	EANPD	RUBI_00016	c1ccc2c(c1)Cc3ccccc3C2	c1ccc2c(c1)Cc3ccccc3C2	NA	137
1129	O(C)c1c(CO)c(OC)cc2C(=O)c3c(C(=O)c12)cccc3	EANPD	RUBI_00026	c1ccc2c(c1)Cc3ccccc3C2	c1ccc2c(c1)Cc3ccccc3C2	NA	137
1130	O(C)c1c(CO)c(OC2[C@H](O)[C@@H](O)[C@H](O)[C@@H](COC3[C@H](O)[C@@H](O)[C@H](O)CO3)O2)cc2C(=O)c3c(C(=O)c12)cccc3	EANPD	RUBI_00012	O1CCCCC1	c1ccc2c(c1)Cc3ccccc3C2	O(c1ccc2c(c1)Cc3ccccc3C2)C4OC(COC5OCCCC5)CCC4	148
1131	O(C)c1c(O)c([C@H]2SS[C@]34C(=O)N(C)[C@H]2C(=O)N3O[C@H]2[C@H](O)C=C[C@@H](O)[C@@]2(O)C4)ccc1OC	NANPDB	4094	O1N2CC3NCC2(SSC3)CC4CC=CCC14	c1ccccc1	O1N2CC3NCC2(SSC3c4ccccc4)CC5CC=CCC15	125
1132	O(C)c1c(O)c(C)c2c(c1O)COC2	NANPDB	2721	O1Cc2ccccc2C1	O1Cc2ccccc2C1	NA	217
1133	O(C)c1c(O)c(C)c2OC(C)=CC(=O)c2c1O	NANPDB	189	O1C=CCc2ccccc12	O1C=CCc2ccccc12	NA	10
1134	O(C)c1c(O)c(C)cc(OC)c1C(C)C	EANPD	ANNO_00020	c1ccccc1	c1ccccc1	NA	3
1135	O(C)c1c(O)c(CC=C(C)C)cc([C@H]2Oc3c(C(=O)C2)ccc(O)c3)c1	EANPD	LEGU_00157	c1ccccc1	O1c2ccccc2CCC1	O1c2ccccc2CCC1c3ccccc3	3
1136	O(C)c1c(O)c(CC=C(C)C)cc([C@H]2Oc3c(c(O)cc(O)c3)C(=O)C2)c1	EANPD	LEGU_00175	c1ccccc1	O1c2ccccc2CCC1	O1c2ccccc2CCC1c3ccccc3	3
1137	O(C)c1c(O)c(O)c(O)c2Oc3c(Oc4c(O)cc(C)c5C(=O)c6c(O)cc(CO)cc6Oc45)c(O)cc(C)c3C(=O)c12	NANPDB	2547	O1c2ccccc2Cc3ccccc13	O1c2ccccc2Cc3ccccc13	O(c1cccc2c1Oc3ccccc3C2)c4cccc5c4Oc6ccccc6C5	215
1138	O(C)c1c(O)c(O)c2C(=O)C(OC)=C(c3cc(O)c(O)cc3)Oc2c1	NANPDB	5646	c1ccccc1	O1C=CCc2ccccc12	O1c2ccccc2CC=C1c3ccccc3	3
1139	O(C)c1c(O)c(O)c2C(=O)C(OC)=C(c3cc(O)c(OC)cc3)Oc2c1	EANPD	COMP_00128	c1ccccc1	O1C=CCc2ccccc12	O1c2ccccc2CC=C1c3ccccc3	3
1140	O(C)c1c(O)c(O)c2C(=O)C=C(c3ccc(OC)cc3)Oc2c1	NANPDB	3423	c1ccccc1	O1C=CCc2ccccc12	O1c2ccccc2CC=C1c3ccccc3	3
1141	O(C)c1c(O)c(O)c2OC(c3ccc(OC)cc3)=CC(=O)c2c1O	NANPDB	3422	c1ccccc1	O1C=CCc2ccccc12	O1c2ccccc2CC=C1c3ccccc3	3
1142	O(C)c1c(O)c(O)cc(-c2c(O[C@H]3[C@H](O)[C@@H](O)[C@@H](O)CO3)cc3c(O)cc(O)cc3[o+]2)c1	NANPDB	2897	c1ccccc1	O=1C=CC=c2ccccc12	O=1c=2ccccc2C=C(OC3OCCCC3)C1c4ccccc4	3
1143	O(C)c1c(O)c(O)cc(C2=C(O)C(=O)c3c(O)cc(OC4[C@H](O)[C@@H](O)[C@H](O)[C@@H](CO)O4)cc3O2)c1	NANPDB	5129	O1C=CCc2ccccc12	O1CCCCC1	O1c2cc(OC3OCCCC3)ccc2CC=C1c4ccccc4	10
1144	O(C)c1c(O)c(OC)c(C=2Oc3c(c(O)cc(O)c3)C(=O)C=2)cc1OC	EANPD	COMP_00068	c1ccccc1	O1C=CCc2ccccc12	O1c2ccccc2CC=C1c3ccccc3	3
1145	O(C)c1c(O)c(OC)c2OC(c3cc(O)c(O)cc3)=C(OC)C(=O)c2c1O	NANPDB	5981	c1ccccc1	O1C=CCc2ccccc12	O1c2ccccc2CC=C1c3ccccc3	3
1146	O(C)c1c(O)c(OC)c2OC(c3cc(O)c(OC)cc3)=CC(=O)c2c1O	NANPDB	5996	c1ccccc1	O1C=CCc2ccccc12	O1c2ccccc2CC=C1c3ccccc3	3
1147	O(C)c1c(O)c(OC)c2OC(c3ccc(O)cc3)=CC(=O)c2c1O	NANPDB	3242	c1ccccc1	O1C=CCc2ccccc12	O1c2ccccc2CC=C1c3ccccc3	3
1148	O(C)c1c(O)c(OC)c2OC(c3ccc(OC)cc3)=CC(=O)c2c1O	NANPDB	5992	c1ccccc1	O1C=CCc2ccccc12	O1c2ccccc2CC=C1c3ccccc3	3
1149	O(C)c1c(O)c(OC)c2OC(c3ccc(OC)cc3)CC(=O)c2c1OC	EANPD	ANNO_02050	c1ccccc1	O1c2ccccc2CCC1	O1c2ccccc2CCC1c3ccccc3	3
1150	O(C)c1c(O)c(OC)cc(-c2c(OC3[C@@H](O)[C@H](O)[C@H](O)CO3)cc3c(O)cc(O)cc3[o+]2)c1	NANPDB	2898	c1ccccc1	O=1C=CC=c2ccccc12	O=1c=2ccccc2C=C(OC3OCCCC3)C1c4ccccc4	3
1151	O(C)c1c(O)c(OC)cc([C@@H]2[C@]3(O[C@H]4[C@H](O)[C@@H](O)[C@H](O)[C@@H](CO)O4)[C@@H]([C@@H](c4cc(OC)c(O)cc4)OC3)CO2)c1	NANPDB	3137	O1CC2COCC2C1	O1CCCCC1	O1CCCCC1OC23COC(c4ccccc4)C3COC2c5ccccc5	218
1152	O(C)c1c(O)c(OC)cc([C@@H]2[C@@H](CO)Oc3c(c(OC)cc4c3OC(=O)C=C4)O2)c1	NANPDB	2518	c1ccccc1	O1c2ccc3C=CCOc3c2OCC1	O1c2c(ccc3OC(c4ccccc4)COc32)C=CC1	3
1153	O(C)c1c(O)c(OC)cc([C@H]2OC[C@@H]3[C@@H](c4cc(OC)c(O)c(OC)c4)OC[C@H]23)c1	EANPD	RUTA_00054	c1ccccc1	O1CC2COCC2C1	O1CC2C(OCC2C1c3ccccc3)c4ccccc4	3
1157	O(C)c1c(O)c(OC)cc([C@H]2OC[C@@H]3[C@@H](c4cc(OC)c(O)c(OC)c4)OC[C@H]23)c1	NANPDB	399	c1ccccc1	O1CC2COCC2C1	O1CC2C(OCC2C1c3ccccc3)c4ccccc4	3
1161	O(C)c1c(O)c(OC)cc(/C=C/CO)c1	NANPDB	6780	c1ccccc1	c1ccccc1	NA	3
1162	O(C)c1c(O)c(OC)cc(C=2Oc3c(c(O)cc([C@H]4[C@@H](O)C(O)[C@H](O)C(CO)O4)c3)C(=O)C=2)c1	NANPDB	679	O1C=CCc2ccccc12	O1CCCCC1	O1C(=CCc2ccc(cc12)C3OCCCC3)c4ccccc4	10
1163	O(C)c1c(O)c(OC)cc(C=2Oc3c(c(O)cc(O)c3)C(=O)C=2)c1	NANPDB	684	c1ccccc1	O1C=CCc2ccccc12	O1c2ccccc2CC=C1c3ccccc3	3
1164	O(C)c1c(O)c(OC)cc(C=2Oc3c(c(O)cc(O[C@H]4C(O)[C@@H](O)[C@H](O)C(CO)O4)c3)C(=O)C=2)c1	NANPDB	3324	O1C=CCc2ccccc12	O1CCCCC1	O1c2cc(OC3OCCCC3)ccc2CC=C1c4ccccc4	10
1165	O(C)c1c(O)c(OC)cc(C=2Oc3c(c(O)cc(OC)c3)C(=O)C=2)c1	NANPDB	5126	c1ccccc1	O1C=CCc2ccccc12	O1c2ccccc2CC=C1c3ccccc3	3
1166	O(C)c1c(O)c(OC)cc(C=2Oc3c(c(O[C@H]4[C@H](O)[C@@H](O)[C@H](O)[C@@H](CO)O4)cc(O)c3)C(=O)C=2)c1	NANPDB	6135	O1C=CCc2ccccc12	O1CCCCC1	O1c2cccc(OC3OCCCC3)c2CC=C1c4ccccc4	10
1167	O(C)c1c(O)c(OC)cc(C=2Oc3c(c(O[C@H]4C(O)[C@@H](O)[C@H](O)C(CO)O4)cc(O)c3)C(=O)C=2)c1	NANPDB	3323	O1C=CCc2ccccc12	O1CCCCC1	O1c2cccc(OC3OCCCC3)c2CC=C1c4ccccc4	10
1168	O(C)c1c(O)c(OC)cc(C2=C(O)C(=O)c3c(O[C@@H]4[C@@H](O)C(O)[C@H](O)C(CO)O4)cc(O)cc3O2)c1	NANPDB	706	O1C=CCc2ccccc12	O1CCCCC1	O1c2cccc(OC3OCCCC3)c2CC=C1c4ccccc4	10
1169	O(C)c1c(O)c(OC)cc2c1OC(=O)C=C2	NANPDB	1743	O1c2ccccc2C=CC1	O1c2ccccc2C=CC1	NA	12
1170	O(C)c1c(O)c(OC)cc2OC(c3cc(O)c(O)cc3)=C(OC)C(=O)c12	NANPDB	6246	c1ccccc1	O1C=CCc2ccccc12	O1c2ccccc2CC=C1c3ccccc3	3
1171	O(C)c1c(O)c(OC)cc2OC(c3cc(O)c(OC)cc3)=C(OC)C(=O)c12	NANPDB	5828	c1ccccc1	O1C=CCc2ccccc12	O1c2ccccc2CC=C1c3ccccc3	3
1172	O(C)c1c(O)c(OC)cc2OC(c3cc(OC)c(O)cc3)=C(OC)C(=O)c12	NANPDB	5829	c1ccccc1	O1C=CCc2ccccc12	O1c2ccccc2CC=C1c3ccccc3	3
1173	O(C)c1c(O)c(OC)cc2OC(c3ccc(O)cc3)=C(OC)C(=O)c12	NANPDB	5827	c1ccccc1	O1C=CCc2ccccc12	O1c2ccccc2CC=C1c3ccccc3	3
1174	O(C)c1c(O)c(OC)cc2OC(c3ccc(OC)cc3)CC(=O)c12	EANPD	LEGU_00258	c1ccccc1	O1c2ccccc2CCC1	O1c2ccccc2CCC1c3ccccc3	3
1175	O(C)c1c(O)c2-c3c(O)c(OC)ccc3C[C@@H]3[N+](C)(C)CCc(c23)c1	NANPDB	2904	c1ccc2c(c1)-c3cccc4c3C(NCC4)C2	c1ccc2c(c1)-c3cccc4c3C(NCC4)C2	NA	219
1177	O(C)c1c(O)c2-c3c(O)c(OC)ccc3C[C@@H]3[N+](C)(C)CCc(c23)c1	EANPD	RUTA_00067	c1ccc2c(c1)-c3cccc4c3C(NCC4)C2	c1ccc2c(c1)-c3cccc4c3C(NCC4)C2	NA	219
1179	O(C)c1c(O)c2C(=O)C(C(O)c3ccccc3)COc2cc1O	EANPD	POLYG_00005	c1ccccc1	O1c2ccccc2CCC1	O1c2ccccc2CC(C1)Cc3ccccc3	3
1180	O(C)c1c(O)c2C(=O)C(c3cc(OC)c(OC)c(OC)c3)=COc2cc1O[C@H]1[C@H](O)[C@@H](O)[C@H](O)[C@@H](CO)O1	NANPDB	2732	O1C=CCc2ccccc12	O1CCCCC1	O1C=C(c2ccccc2)Cc3ccc(OC4OCCCC4)cc13	10
1181	O(C)c1c(O)c2C(=O)C(c3ccc(O)cc3)=COc2cc1O	NANPDB	2746	c1ccccc1	O1C=CCc2ccccc12	O1C=C(c2ccccc2)Cc3ccccc13	3
1182	O(C)c1c(O)c2C(=O)C(c3ccc(O[C@H]4[C@H](O)[C@@H](O)[C@H](O)[C@@H](CO)O4)cc3)=COc2cc1O	NANPDB	2745	O1C=CCc2ccccc12	O1CCCCC1	O1C=C(c2ccc(OC3OCCCC3)cc2)Cc4ccccc14	10
1183	O(C)c1c(O)c2C(=O)C(c3ccc(OC)cc3)=COc2cc1O[C@@H]1[C@@H](O)[C@H](O)[C@@H](O)[C@H](CO)O1	NANPDB	2724	O1C=CCc2ccccc12	O1CCCCC1	O1C=C(c2ccccc2)Cc3ccc(OC4OCCCC4)cc13	10
1184	O(C)c1c(O)c2C(=O)C(O)=C(c3cc(O)c(O)cc3)Oc2cc1O	NANPDB	5133	c1ccccc1	O1C=CCc2ccccc12	O1c2ccccc2CC=C1c3ccccc3	3
1185	O(C)c1c(O)c2C(=O)C(O)=C(c3cc(O)c(O)cc3)Oc2cc1O[C@H]1C(O)[C@@H](O)[C@@H](O)C(CO)O1	NANPDB	6133	O1C=CCc2ccccc12	O1CCCCC1	O1c2cc(OC3OCCCC3)ccc2CC=C1c4ccccc4	10
1186	O(C)c1c(O)c2C(=O)C(O)=C(c3cc(O)c(O)cc3)Oc2cc1O[C@H]1C(O)[C@@H](O)[C@H](O)C(CO)O1	NANPDB	5480	O1C=CCc2ccccc12	O1CCCCC1	O1c2cc(OC3OCCCC3)ccc2CC=C1c4ccccc4	10
1187	O(C)c1c(O)c2C(=O)C(O)=C(c3cc(O)c(O)cc3)Oc2cc1OC1[C@H](O)[C@@H](O)[C@H](O)[C@@H](CO)O1	NANPDB	5136	O1C=CCc2ccccc12	O1CCCCC1	O1c2cc(OC3OCCCC3)ccc2CC=C1c4ccccc4	10
1188	O(C)c1c(O)c2C(=O)C(O)=C(c3cc(OC)c(O)cc3)Oc2cc1O	NANPDB	1749	c1ccccc1	O1C=CCc2ccccc12	O1c2ccccc2CC=C1c3ccccc3	3
1189	O(C)c1c(O)c2C(=O)C(O)=C(c3cc(OC)c(O)cc3)Oc2cc1O[C@H]1C(O)[C@@H](O)[C@H](O)C(CO)O1	NANPDB	1750	O1C=CCc2ccccc12	O1CCCCC1	O1c2cc(OC3OCCCC3)ccc2CC=C1c4ccccc4	10
1190	O(C)c1c(O)c2C(=O)C(O)=C(c3ccc(O)cc3)Oc2cc1O	EANPD	SAPI_00022	c1ccccc1	O1C=CCc2ccccc12	O1c2ccccc2CC=C1c3ccccc3	3
1192	O(C)c1c(O)c2C(=O)C(O)=C(c3ccc(O)cc3)Oc2cc1O	NANPDB	5132	c1ccccc1	O1C=CCc2ccccc12	O1c2ccccc2CC=C1c3ccccc3	3
1198	O(C)c1c(O)c2C(=O)C(O[C@H]3[C@H](O)[C@@H](O)[C@@H](O)[C@@H](CO)O3)=C(c3cc(O)c(O)cc3)Oc2cc1O	NANPDB	6132	O1C=CCc2ccccc12	O1CCCCC1	O1c2ccccc2CC(OC3OCCCC3)=C1c4ccccc4	10
1199	O(C)c1c(O)c2C(=O)C(O[C@H]3[C@H](O)[C@@H](O)[C@@H](O)[C@@H](CO)O3)=C(c3cc(O)c(OC)cc3)Oc2cc1O	NANPDB	2084	O1C=CCc2ccccc12	O1CCCCC1	O1c2ccccc2CC(OC3OCCCC3)=C1c4ccccc4	10
1200	O(C)c1c(O)c2C(=O)C(O[C@H]3[C@H](O)[C@@H](O)[C@H](O)[C@@H](CO)O3)=C(c3cc(O)c(OC)cc3)Oc2cc1O	NANPDB	2083	O1C=CCc2ccccc12	O1CCCCC1	O1c2ccccc2CC(OC3OCCCC3)=C1c4ccccc4	10
1201	O(C)c1c(O)c2C(=O)C(O[C@H]3[C@H](O)[C@@H](O)[C@H](O)[C@@H](CO)O3)=C(c3ccc(O)cc3)Oc2cc1O	NANPDB	3606	O1C=CCc2ccccc12	O1CCCCC1	O1c2ccccc2CC(OC3OCCCC3)=C1c4ccccc4	10
1202	O(C)c1c(O)c2C(=O)C(O[C@H]3[C@H](O)[C@H](O)[C@@H](O)[C@@H](C)O3)=C(c3cc(O)c(O)cc3)Oc2cc1OC	NANPDB	1713	O1C=CCc2ccccc12	O1CCCCC1	O1c2ccccc2CC(OC3OCCCC3)=C1c4ccccc4	10
1203	O(C)c1c(O)c2C(=O)C(O[C@H]3C(O)C(O)[C@@H](O)C(CO)O3)=C(c3ccc(O)cc3)Oc2cc1O	NANPDB	1753	O1C=CCc2ccccc12	O1CCCCC1	O1c2ccccc2CC(OC3OCCCC3)=C1c4ccccc4	10
1204	O(C)c1c(O)c2C(=O)C(O[C@H]3C(O)C(O)[C@H](O)[C@@H](CO)O3)=C(c3cc(O)c(O)cc3)Oc2cc1O	NANPDB	1627	O1C=CCc2ccccc12	O1CCCCC1	O1c2ccccc2CC(OC3OCCCC3)=C1c4ccccc4	10
1205	O(C)c1c(O)c2C(=O)C(OC)=C(C)C(=O)c2cc1	EANPD	ASPH_00049	c1ccc2c(c1)CC=CC2	c1ccc2c(c1)CC=CC2	NA	200
1206	O(C)c1c(O)c2C(=O)C(OC)=C(c3cc(CCC(CO)C)c(O)cc3)Oc2cc1O	NANPDB	3649	c1ccccc1	O1C=CCc2ccccc12	O1c2ccccc2CC=C1c3ccccc3	3
1207	O(C)c1c(O)c2C(=O)C(OC)=C(c3cc(CCC(CO)C)c(OC)cc3)Oc2cc1O	NANPDB	3650	c1ccccc1	O1C=CCc2ccccc12	O1c2ccccc2CC=C1c3ccccc3	3
1208	O(C)c1c(O)c2C(=O)C(OC)=C(c3cc(O)c(O)cc3)Oc2cc1O	EANPD	COMP_00147	c1ccccc1	O1C=CCc2ccccc12	O1c2ccccc2CC=C1c3ccccc3	3
1212	O(C)c1c(O)c2C(=O)C(OC)=C(c3cc(O)c(O)cc3)Oc2cc1O	NANPDB	1072	c1ccccc1	O1C=CCc2ccccc12	O1c2ccccc2CC=C1c3ccccc3	3
1216	O(C)c1c(O)c2C(=O)C(OC)=C(c3cc(O)c(O)cc3)Oc2cc1OC	NANPDB	1744	c1ccccc1	O1C=CCc2ccccc12	O1c2ccccc2CC=C1c3ccccc3	3
1217	O(C)c1c(O)c2C(=O)C(OC)=C(c3cc(O)c(OC)cc3)Oc2cc1O	NANPDB	2081	c1ccccc1	O1C=CCc2ccccc12	O1c2ccccc2CC=C1c3ccccc3	3
1218	O(C)c1c(O)c2C(=O)C(OC)=C(c3cc(O)c(OC)cc3)Oc2cc1O[C@H]1[C@H](O)[C@@H](O)[C@H](O)[C@@H](CO)O1	NANPDB	2082	O1C=CCc2ccccc12	O1CCCCC1	O1c2cc(OC3OCCCC3)ccc2CC=C1c4ccccc4	10
1219	O(C)c1c(O)c2C(=O)C(OC)=C(c3cc(O)c(OC)cc3)Oc2cc1OC	NANPDB	1873	c1ccccc1	O1C=CCc2ccccc12	O1c2ccccc2CC=C1c3ccccc3	3
1220	O(C)c1c(O)c2C(=O)C(OC)=C(c3cc(OC)c(O)cc3)Oc2cc1O	NANPDB	1850	c1ccccc1	O1C=CCc2ccccc12	O1c2ccccc2CC=C1c3ccccc3	3
1222	O(C)c1c(O)c2C(=O)C(OC)=C(c3cc(OC)c(O)cc3)Oc2cc1O	EANPD	COMP_00162	c1ccccc1	O1C=CCc2ccccc12	O1c2ccccc2CC=C1c3ccccc3	3
1228	O(C)c1c(O)c2C(=O)C(OC)=C(c3cc(OC)c(O)cc3)Oc2cc1OC	NANPDB	1075	c1ccccc1	O1C=CCc2ccccc12	O1c2ccccc2CC=C1c3ccccc3	3
1229	O(C)c1c(O)c2C(=O)C(OC)=C(c3cc(OC)c(OC)c(O)c3)Oc2cc1OC	NANPDB	1077	c1ccccc1	O1C=CCc2ccccc12	O1c2ccccc2CC=C1c3ccccc3	3
1230	O(C)c1c(O)c2C(=O)C(OC)=C(c3cc(OC)c(OC)c(OC)c3)Oc2cc1OC	NANPDB	1079	c1ccccc1	O1C=CCc2ccccc12	O1c2ccccc2CC=C1c3ccccc3	3
1231	O(C)c1c(O)c2C(=O)C(OC)=C(c3cc(OC)c(OC)cc3)Oc2cc1OC	NANPDB	1648	c1ccccc1	O1C=CCc2ccccc12	O1c2ccccc2CC=C1c3ccccc3	3
1232	O(C)c1c(O)c2C(=O)C(OC)=C(c3ccc(O)cc3)Oc2cc1O	NANPDB	3645	c1ccccc1	O1C=CCc2ccccc12	O1c2ccccc2CC=C1c3ccccc3	3
1233	O(C)c1c(O)c2C(=O)C(OC)=C(c3ccc(O)cc3)Oc2cc1OC	NANPDB	1070	c1ccccc1	O1C=CCc2ccccc12	O1c2ccccc2CC=C1c3ccccc3	3
1237	O(C)c1c(O)c2C(=O)C(OC)=C(c3ccc(O)cc3)Oc2cc1OC	EANPD	SAPI_00009	c1ccccc1	O1C=CCc2ccccc12	O1c2ccccc2CC=C1c3ccccc3	3
1241	O(C)c1c(O)c2C(=O)C(OC)=C(c3ccc(OC)cc3)Oc2cc1O	NANPDB	1839	c1ccccc1	O1C=CCc2ccccc12	O1c2ccccc2CC=C1c3ccccc3	3
1245	O(C)c1c(O)c2C(=O)C(OC)=C(c3ccc(OC)cc3)Oc2cc1O	EANPD	SAPI_00017	c1ccccc1	O1C=CCc2ccccc12	O1c2ccccc2CC=C1c3ccccc3	3
1249	O(C)c1c(O)c2C(=O)C(OC)=C(c3ccc(OC)cc3)Oc2cc1OC	EANPD	COMP_00016	c1ccccc1	O1C=CCc2ccccc12	O1c2ccccc2CC=C1c3ccccc3	3
1251	O(C)c1c(O)c2C(=O)C(OC)=C(c3ccc(OC)cc3)Oc2cc1OC	NANPDB	3648	c1ccccc1	O1C=CCc2ccccc12	O1c2ccccc2CC=C1c3ccccc3	3
1257	O(C)c1c(O)c2C(=O)C=C(c3c(O)cccc3)Oc2cc1O	NANPDB	5608	c1ccccc1	O1C=CCc2ccccc12	O1c2ccccc2CC=C1c3ccccc3	3
1258	O(C)c1c(O)c2C(=O)C=C(c3cc(O)c(O)cc3)Oc2cc1O	NANPDB	1747	c1ccccc1	O1C=CCc2ccccc12	O1c2ccccc2CC=C1c3ccccc3	3
1259	O(C)c1c(O)c2C(=O)C=C(c3cc(O)c(O)cc3)Oc2cc1O[C@H]1[C@@H](O)C(O)[C@H](O)C(CO)O1	NANPDB	22	O1C=CCc2ccccc12	O1CCCCC1	O1c2cc(OC3OCCCC3)ccc2CC=C1c4ccccc4	10
1260	O(C)c1c(O)c2C(=O)C=C(c3cc(O)c(OC)cc3)Oc2cc1OC	NANPDB	5584	c1ccccc1	O1C=CCc2ccccc12	O1c2ccccc2CC=C1c3ccccc3	3
1261	O(C)c1c(O)c2C(=O)C=C(c3cc(OC)c(O)c(OC)c3)Oc2cc1O	NANPDB	1074	c1ccccc1	O1C=CCc2ccccc12	O1c2ccccc2CC=C1c3ccccc3	3
1262	O(C)c1c(O)c2C(=O)C=C(c3cc(OC)c(O)c(OC)c3)Oc2cc1OC	NANPDB	1780	c1ccccc1	O1C=CCc2ccccc12	O1c2ccccc2CC=C1c3ccccc3	3
1263	O(C)c1c(O)c2C(=O)C=C(c3cc(OC)c(O)cc3)Oc2cc1O	NANPDB	1068	c1ccccc1	O1C=CCc2ccccc12	O1c2ccccc2CC=C1c3ccccc3	3
1264	O(C)c1c(O)c2C(=O)C=C(c3cc(OC)c(O)cc3)Oc2cc1OC	NANPDB	1882	c1ccccc1	O1C=CCc2ccccc12	O1c2ccccc2CC=C1c3ccccc3	3
1265	O(C)c1c(O)c2C(=O)C=C(c3cc(OC)c(OC)c(O)c3)Oc2cc1OC	NANPDB	6291	c1ccccc1	O1C=CCc2ccccc12	O1c2ccccc2CC=C1c3ccccc3	3
1266	O(C)c1c(O)c2C(=O)C=C(c3cc(OC)c(OC)c(OC)c3)Oc2cc1OC	NANPDB	6292	c1ccccc1	O1C=CCc2ccccc12	O1c2ccccc2CC=C1c3ccccc3	3
1267	O(C)c1c(O)c2C(=O)C=C(c3cc(OC)c(OC)cc3)Cc2cc1OC	NANPDB	1712	c1ccccc1	c1ccc2c(c1)CC=CC2	c1ccc(cc1)C2=CCc3ccccc3C2	3
1268	O(C)c1c(O)c2C(=O)C=C(c3cc(OC)c(OC)cc3)Oc2cc1O	NANPDB	1881	c1ccccc1	O1C=CCc2ccccc12	O1c2ccccc2CC=C1c3ccccc3	3
1269	O(C)c1c(O)c2C(=O)C=C(c3cc(OC)c(OC)cc3)Oc2cc1OC	NANPDB	1785	c1ccccc1	O1C=CCc2ccccc12	O1c2ccccc2CC=C1c3ccccc3	3
1270	O(C)c1c(O)c2C(=O)C=C(c3ccc(O)cc3)Oc2cc1O	NANPDB	1746	c1ccccc1	O1C=CCc2ccccc12	O1c2ccccc2CC=C1c3ccccc3	3
1271	O(C)c1c(O)c2C(=O)C=C(c3ccc(O)cc3)Oc2cc1O[C@H]1[C@H](O)[C@@H](O)[C@H](O)[C@@H](CO)O1	NANPDB	5479	O1C=CCc2ccccc12	O1CCCCC1	O1c2cc(OC3OCCCC3)ccc2CC=C1c4ccccc4	10
1272	O(C)c1c(O)c2C(=O)C=C(c3ccc(O)cc3)Oc2cc1OC	NANPDB	1714	c1ccccc1	O1C=CCc2ccccc12	O1c2ccccc2CC=C1c3ccccc3	3
1273	O(C)c1c(O)c2C(=O)C=C(c3ccc(OC)cc3)Oc2cc1O	NANPDB	1877	c1ccccc1	O1C=CCc2ccccc12	O1c2ccccc2CC=C1c3ccccc3	3
1274	O(C)c1c(O)c2C(=O)C=C(c3ccc(OC)cc3)Oc2cc1O[C@H]1[C@@H](O)C(O)[C@H](O)C(CO)O1	NANPDB	19	O1C=CCc2ccccc12	O1CCCCC1	O1c2cc(OC3OCCCC3)ccc2CC=C1c4ccccc4	10
1275	O(C)c1c(O)c2C(=O)C=C(c3ccc(OC)cc3)Oc2cc1OC	NANPDB	5796	c1ccccc1	O1C=CCc2ccccc12	O1c2ccccc2CC=C1c3ccccc3	3
1276	O(C)c1c(O)c2C(=O)C=C(c3ccccc3)Oc2cc1O	NANPDB	5606	c1ccccc1	O1C=CCc2ccccc12	O1c2ccccc2CC=C1c3ccccc3	3
1277	O(C)c1c(O)c2C(=O)c3c(c(O)cc(C)c3)C(=O)c2c(O)c1	EANPD	LEGU_00102	c1ccc2c(c1)Cc3ccccc3C2	c1ccc2c(c1)Cc3ccccc3C2	NA	137
1278	O(C)c1c(O)c2C(=O)c3c(N(C)c2cc1OC)cccc3	EANPD	RUTA_00002	c1ccc2c(c1)Nc3ccccc3C2	c1ccc2c(c1)Nc3ccccc3C2	NA	220
1279	O(C)c1c(O)c2C(=O)c3c(O)cc(C)cc3C(=O)c2c(O)c1	EANPD	ASPH_00053	c1ccc2c(c1)Cc3ccccc3C2	c1ccc2c(c1)Cc3ccccc3C2	NA	137
1280	O(C)c1c(O)c2c(c(O)c1)ccc1c2OC(C)(C)C=C1	EANPD	RUBI_00006	O1c2c(ccc3ccccc32)C=CC1	O1c2c(ccc3ccccc32)C=CC1	NA	221
1281	O(C)c1c(O)c2c(c(O)c1)ccc1c2OC(CCC=C(C)C)(C)C=C1	EANPD	RUBI_00007	O1c2c(ccc3ccccc32)C=CC1	O1c2c(ccc3ccccc32)C=CC1	NA	221
1282	O(C)c1c(O)c2c(O)c(C/C=C(\CC/C=C(\CC/C=C(/CC/C=C(/CCC=C(C)C)\C)\C)/C)/C)ccc2c(O)c1	EANPD	RUBI_00036	c1ccc2ccccc2c1	c1ccc2ccccc2c1	NA	68
1283	O(C)c1c(O)c2C(OC)C3[C@@H]([C@H](c4cc5OCOc5cc4)c2cc1OC)C(=O)OC3	EANPD	APID_00006	O1CC2Cc3ccccc3CC2C1	O1c2ccccc2OC1	O1c2ccc(cc2OC1)C3c4ccccc4CC5COCC35	222
1284	O(C)c1c(O)cc([C@@H]2[C@@H](O)C(=O)c3c(O)c4c(OC(C)(C)C=C4)cc3O2)cc1O	EANPD	ANAC_00003	O1c2cc3OCCCc3cc2C=CC1	c1ccccc1	O1c2cc3OC(c4ccccc4)CCc3cc2C=CC1	223
1285	O(C)c1c(O)cc([C@@H]2[C@@H](O)Cc3c(O)cc(O)cc3O2)cc1O	EANPD	CELA_00011	c1ccccc1	O1c2ccccc2CCC1	O1c2ccccc2CCC1c3ccccc3	3
1286	O(C)c1c(O)cc([C@@H]2[C@H](O)Cc3c(O)cc(O)cc3O2)cc1O	EANPD	CELA_00010	c1ccccc1	O1c2ccccc2CCC1	O1c2ccccc2CCC1c3ccccc3	3
1287	O(C)c1c(O)cc([C@@H]2[C@H](O)Cc3c(O[C@H]4[C@H](O)[C@@H](O)[C@H](O)[C@@H](CO)O4)cc(O)cc3O2)cc1O	NANPDB	1244	O1c2ccccc2CCC1	O1CCCCC1	O(c1cccc2OC(c3ccccc3)CCc12)C4OCCCC4	152
1288	O(C)c1c(O)cc([C@@H]2[C@H](O)Cc3c(OC)cc(O)cc3O2)cc1O	NANPDB	1243	c1ccccc1	O1c2ccccc2CCC1	O1c2ccccc2CCC1c3ccccc3	3
1289	O(C)c1c(O)cc([C@H]2Oc3c(c(O)cc(O)c3)C(=O)C2)cc1	EANPD	RUTA_00051	c1ccccc1	O1c2ccccc2CCC1	O1c2ccccc2CCC1c3ccccc3	3
1290	O(C)c1c(O)cc([C@H]2Oc3c(c(O)cc(O)c3)C(=O)C2)cc1CC=C(C)C	EANPD	LEGU_00044	c1ccccc1	O1c2ccccc2CCC1	O1c2ccccc2CCC1c3ccccc3	3
1291	O(C)c1c(O)cc(C(O)Cc2ccccc2)cc1O	NANPDB	1271	c1ccccc1	c1ccccc1	c1ccc(cc1)CCc2ccccc2	3
1292	O(C)c1c(O)cc(C[C@H]2[C@H]3C(=O)C=CC(=C)[C@H]3[C@H](C=C)C2)cc1	NANPDB	2671	C1=CCC2CCCC2C1	c1ccccc1	c1ccc(cc1)CC2CCC3CC=CCC32	142
1293	O(C)c1c(O)cc(C=2C(=O)c3c(O)cc(O)cc3OC=2)cc1/C=C/C(=C)C	EANPD	LEGU_00233	c1ccccc1	O1C=CCc2ccccc12	O1C=C(c2ccccc2)Cc3ccccc13	3
1294	O(C)c1c(O)cc(C=2C(=O)c3c(O)cc(O)cc3OC=2)cc1/C=C/C(O)(C)C	EANPD	LEGU_00234	c1ccccc1	O1C=CCc2ccccc12	O1C=C(c2ccccc2)Cc3ccccc13	3
1295	O(C)c1c(O)cc(C=2C(=O)c3c(OC)cc(O)cc3OC=2)cc1CC=C(C)C	EANPD	LEGU_00347	c1ccccc1	O1C=CCc2ccccc12	O1C=C(c2ccccc2)Cc3ccccc13	3
1296	O(C)c1c(O)cc(C=2C(=O)c3c(OC=2)cc(O)cc3)cc1	EANPD	LEGU_00429	c1ccccc1	O1C=CCc2ccccc12	O1C=C(c2ccccc2)Cc3ccccc13	3
1297	O(C)c1c(O)cc(C=2Oc3c(c(O)cc(O[C@H]4[C@H](O)[C@@H](O)[C@H](O)[C@@H](CO)O4)c3)C(=O)C=2)cc1	NANPDB	4667	O1C=CCc2ccccc12	O1CCCCC1	O1c2cc(OC3OCCCC3)ccc2CC=C1c4ccccc4	10
1298	O(C)c1c(O)cc(C=2Oc3c(c(O)cc(OC4[C@H](O)[C@@H](O)[C@H](O)[C@@H](CO)O4)c3)C(=O)C=2)cc1	NANPDB	4654	O1C=CCc2ccccc12	O1CCCCC1	O1c2cc(OC3OCCCC3)ccc2CC=C1c4ccccc4	10
1299	O(C)c1c(O)cc(C=2Oc3c(c(O)cc(OC4C(O)C(O)(CO)CO4)c3)C(=O)C=2)cc1	NANPDB	697	O1C=CCc2ccccc12	c1ccccc1	O1c2cc(OC3OCCC3)ccc2CC=C1c4ccccc4	10
1300	O(C)c1c(O)cc(C2=C(O)C(=O)c3c(O)c4c(OC(C)(C)C=C4)cc3O2)cc1O	EANPD	ANAC_00001	O1C=CCc2cc3C=CCOc3cc12	c1ccccc1	O1c2cc3OCC=Cc3cc2CC=C1c4ccccc4	201
1301	O(C)c1c(O)cc(C2=C(O)C(=O)c3c(O)cc(O)c(O)c3O2)cc1	NANPDB	5178	c1ccccc1	O1C=CCc2ccccc12	O1c2ccccc2CC=C1c3ccccc3	3
1302	O(C)c1c(O)cc(C2=C(O)C(=O)c3c(O)cc(O)cc3O2)cc1	NANPDB	3869	c1ccccc1	O1C=CCc2ccccc12	O1c2ccccc2CC=C1c3ccccc3	3
1303	O(C)c1c(O)cc(C2=C(O)C(=O)c3c(O)cc(OC)cc3O2)cc1	EANPD	RUBI_00059	c1ccccc1	O1C=CCc2ccccc12	O1c2ccccc2CC=C1c3ccccc3	3
1304	O(C)c1c(O)cc(C2=C(OC)C(=O)c3c(O)cc(O)cc3O2)cc1	NANPDB	1849	c1ccccc1	O1C=CCc2ccccc12	O1c2ccccc2CC=C1c3ccccc3	3
1306	O(C)c1c(O)cc(C2=C(OC)C(=O)c3c(O)cc(O)cc3O2)cc1	EANPD	COMP_00021	c1ccccc1	O1C=CCc2ccccc12	O1c2ccccc2CC=C1c3ccccc3	3
1312	O(C)c1c(O)cc(C2=C(OC)C(=O)c3c(O)cc(O[C@H]4[C@@H](O)C(O)[C@H](O)C(CO)O4)cc3O2)cc1	NANPDB	23	O1C=CCc2ccccc12	O1CCCCC1	O1c2cc(OC3OCCCC3)ccc2CC=C1c4ccccc4	10
1313	O(C)c1c(O)cc(C2=C(OC)C(=O)c3c(O)cc(OC)cc3O2)cc1	EANPD	SAPI_00011	c1ccccc1	O1C=CCc2ccccc12	O1c2ccccc2CC=C1c3ccccc3	3
1314	O(C)c1c(O)cc(C2C(=O)c3c(O)cc(O)cc3OC2)cc1CC=C(C)C	EANPD	LEGU_00094	c1ccccc1	O1c2ccccc2CCC1	O1c2ccccc2CC(c3ccccc3)C1	3
1315	O(C)c1c(O)cc(C2Oc3c(c(O)cc(O)c3)C(=O)C2)cc1CC=C(C)C	EANPD	LEGU_00213	c1ccccc1	O1c2ccccc2CCC1	O1c2ccccc2CCC1c3ccccc3	3
1316	O(C)c1c(O)cc(Cc2n(C)c(NC=3C(=O)N(C)C(=O)N=3)nc2Cc2ccc(OC)cc2)cc1	NANPDB	2875	[N]1C=NC=C1	c1ccccc1	[N]1C(=NC(=C1Cc2ccccc2)Cc3ccccc3)NC4=NCNC4	23
1317	O(C)c1c(O)cc(O)c2C(=O)C(O)=C(c3cc(O)c(O)cc3)Oc12	NANPDB	5187	c1ccccc1	O1C=CCc2ccccc12	O1c2ccccc2CC=C1c3ccccc3	3
1318	O(C)c1c(O)cc(O)c2C(=O)C(O)=C(c3ccc(O)cc3)Oc12	NANPDB	3503	c1ccccc1	O1C=CCc2ccccc12	O1c2ccccc2CC=C1c3ccccc3	3
1319	O(C)c1c(O)cc(O)c2C(=O)C(OC)=C(c3cc(O)c(O)cc3)Oc12	NANPDB	5979	c1ccccc1	O1C=CCc2ccccc12	O1c2ccccc2CC=C1c3ccccc3	3
1320	O(C)c1c(O)cc(O)c2C(=O)C(OC)=C(c3cc(OC)c(O)c(OC)c3)Oc12	EANPD	COMP_00002	c1ccccc1	O1C=CCc2ccccc12	O1c2ccccc2CC=C1c3ccccc3	3
1321	O(C)c1c(O)cc(O)c2C(=O)C(OC)=C(c3cc(OC)c(O)cc3)Oc12	EANPD	COMP_00005	c1ccccc1	O1C=CCc2ccccc12	O1c2ccccc2CC=C1c3ccccc3	3
1322	O(C)c1c(O)cc(O)c2C(=O)C=C(c3cc(O)c(O)cc3)Oc12	NANPDB	5975	c1ccccc1	O1C=CCc2ccccc12	O1c2ccccc2CC=C1c3ccccc3	3
1323	O(C)c1c(O)cc(O)c2C(=O)C=C(c3ccc(O)cc3)Oc12	NANPDB	5972	c1ccccc1	O1C=CCc2ccccc12	O1c2ccccc2CC=C1c3ccccc3	3
1324	O(C)c1c(O)cc(O)c2C(=O)C=C(c3ccc(OC)cc3)Oc12	NANPDB	5973	c1ccccc1	O1C=CCc2ccccc12	O1c2ccccc2CC=C1c3ccccc3	3
1325	O(C)c1c(O)cc(OC)c(-c2oc3c(c2)ccc(O)c3)c1	EANPD	LEGU_00193	c1ccccc1	o1ccc2ccccc12	o1c2ccccc2cc1-c3ccccc3	3
1326	O(C)c1c(O)cc(OC)c(C2=Cc3c(OC2)cc(O)cc3)c1	EANPD	LEGU_00169	c1ccccc1	O1c2ccccc2C=CC1	O1c2ccccc2C=C(c3ccccc3)C1	3
1327	O(C)c1c(O)cc(OC)c2C(=O)C(O)=C(c3ccccc3)Oc12	EANPD	POLYG_00127	c1ccccc1	O1C=CCc2ccccc12	O1c2ccccc2CC=C1c3ccccc3	3
1328	O(C)c1c(O)cc(OC)c2C(=O)C(O)C(c3ccccc3)Oc12	EANPD	POLYG_00008	c1ccccc1	O1c2ccccc2CCC1	O1c2ccccc2CCC1c3ccccc3	3
1329	O(C)c1c(O)cc(OC)c2C(=O)C=C(c3ccccc3)Oc12	EANPD	POLYG_00128	c1ccccc1	O1C=CCc2ccccc12	O1c2ccccc2CC=C1c3ccccc3	3
1330	O(C)c1c(O)cc2-c3c4n(C(=O)c2c1)ccc4ccc3	NANPDB	237	c1ccc2c(c1)-c3cccc4ccn(c43)C2	c1ccc2c(c1)-c3cccc4ccn(c43)C2	NA	224
1331	O(C)c1c(O)cc2[C@@H]3[C@H](O)[C@@H](O)C=C4[C@@H]3N(Cc2c1)CC4	NANPDB	183	c1ccc2c(c1)CN3CCC4=CCCC2C43	c1ccc2c(c1)CN3CCC4=CCCC2C43	NA	225
1332	O(C)c1c(O)cc2[C@@H]3[C@H](O)[C@@H](O)C=C4[C@H]3N(Cc2c1)CC4	NANPDB	196	c1ccc2c(c1)CN3CCC4=CCCC2C43	c1ccc2c(c1)CN3CCC4=CCCC2C43	NA	225
1333	O(C)c1c(O)cc2[C@@H]3Oc4c([C@@H]3COc2c1)cc1OCOc1c4	EANPD	FABA_00119	O1c2cc3OC4c5ccccc5OCC4c3cc2OC1	O1c2cc3OC4c5ccccc5OCC4c3cc2OC1	NA	226
1334	O(C)c1c(O)cc2C(=O)n3c4c(cc3)cccc4-c2c1	NANPDB	236	c1ccc2c(c1)-c3cccc4ccn(c43)C2	c1ccc2c(c1)-c3cccc4ccn(c43)C2	NA	224
1335	O(C)c1c(O)cc2C(=O)O[C@H]3[C@H]([C@@H]4N(C)CCC4=CC3)c2c1	NANPDB	201	O1Cc2ccccc2C3C1CC=C4CCNC43	O1Cc2ccccc2C3C1CC=C4CCNC43	NA	227
1336	O(C)c1c(O)cc2C(=O)Oc3c(O)c(O)cc4C(=O)Oc1c2-c34	NANPDB	1406	O1c2cccc3c2-c4c(OC3)cccc4C1	O1c2cccc3c2-c4c(OC3)cccc4C1	NA	228
1338	O(C)c1c(O)cc2C(=O)Oc3c(O)c(O)cc4C(=O)Oc1c2-c34	EANPD	COMB_00005	O1c2cccc3c2-c4c(OC3)cccc4C1	O1c2cccc3c2-c4c(OC3)cccc4C1	NA	228
1340	O(C)c1c(O)cc2C(=O)Oc3c(O)c(O[C@@H]4[C@H](O)[C@H](O)[C@@H](O)CO4)cc4C(=O)Oc1c2-c34	NANPDB	1407	O1CCCCC1	O1c2cccc3c2-c4c(OC3)cccc4C1	O1c2cccc3c2-c4c(OC3)cc(OC5OCCCC5)cc4C1	148
1341	O(C)c1c(O)cc2C(=O)Oc3c(OC)c(O)cc4C(=O)Oc1c2-c34	NANPDB	1405	O1c2cccc3c2-c4c(OC3)cccc4C1	O1c2cccc3c2-c4c(OC3)cccc4C1	NA	228
1343	O(C)c1c(O)cc2C(=O)Oc3c(OC)c(O)cc4C(=O)Oc1c2-c34	EANPD	COMB_00013	O1c2cccc3c2-c4c(OC3)cccc4C1	O1c2cccc3c2-c4c(OC3)cccc4C1	NA	228
1345	O(C)c1c(O)cc2c(C(C)N(C)CC2)c1	NANPDB	857	c1ccc2c(c1)CNCC2	c1ccc2c(c1)CNCC2	NA	204
1346	O(C)c1c(O)cc2C(C)=CC(=O)Oc2c1	NANPDB	4435	O1c2ccccc2C=CC1	O1c2ccccc2C=CC1	NA	12
1347	O(C)c1c(O)cc2C(C)N(C)CCc2c1	NANPDB	856	c1ccc2c(c1)CNCC2	c1ccc2c(c1)CNCC2	NA	204
1348	O(C)c1c(O)cc2C(c3ccccc3)=CC(=O)Oc2c1	EANPD	LEGU_00506	c1ccccc1	O1c2ccccc2C=CC1	O1c2ccccc2C(=CC1)c3ccccc3	3
1349	O(C)c1c(O)cc2c(OC(=O)C(Oc3cc4OC(=O)C=Cc4cc3)=C2)c1	NANPDB	3620	O1c2ccccc2C=CC1	O1c2ccccc2C=CC1	O(c1ccc2C=CCOc2c1)C3=Cc4ccccc4OC3	12
1350	O(C)c1c(O)cc2c(OC(=O)C=C2)c1	EANPD	EUPH_00194	O1c2ccccc2C=CC1	O1c2ccccc2C=CC1	NA	12
1352	O(C)c1c(O)cc2c(OC(=O)C=C2)c1	NANPDB	3914	O1c2ccccc2C=CC1	O1c2ccccc2C=CC1	NA	12
1354	O(C)c1c(O)cc2C3(N(C)CCc2c1)C(O)c1c2OCOc2ccc1C3	NANPDB	2584	O1c2ccc3c(c2OC1)CC4(NCCc5ccccc54)C3	O1c2ccc3c(c2OC1)CC4(NCCc5ccccc54)C3	NA	229
1355	O(C)c1c(O)cc2C3(O)C(=O)c4c5OCOc5ccc4C3N(C)CCc2c1	NANPDB	2588	O1c2ccc3c(c2OC1)CC4c5ccccc5CCNC34	O1c2ccc3c(c2OC1)CC4c5ccccc5CCNC34	NA	230
1356	O(C)c1c(O)cc2c3c4[n+](cc2c1)CCc4cc([O-])c3	NANPDB	204	c1ccc2c(c1)cn3c4c2cccc4CC3	c1ccc2c(c1)cn3c4c2cccc4CC3	NA	231
1357	O(C)c1c(O)cc2c3c4c(c(OC)c(O)cc4cc2)ccc13	EANPD	ANNO_00099	c1cc2ccc3cccc4ccc(c1)c2c34	c1cc2ccc3cccc4ccc(c1)c2c34	NA	232
1358	O(C)c1c(O)cc2OC(=O)C(Oc3cc4OC(=O)C=Cc4cc3)=Cc2c1	NANPDB	3976	O1c2ccccc2C=CC1	O1c2ccccc2C=CC1	O(c1ccc2C=CCOc2c1)C3=Cc4ccccc4OC3	12
1359	O(C)c1c(O)cc2OC(=O)C=Cc2c1	EANPD	RUBI_00077	O1c2ccccc2C=CC1	O1c2ccccc2C=CC1	NA	12
1360	O(C)c1c(O)cc2OC(=O)C=Cc2c1	NANPDB	1332	O1c2ccccc2C=CC1	O1c2ccccc2C=CC1	NA	12
1363	O(C)c1c(O)cc2OC=C(c3ccc(OC)cc3)C(=O)c2c1	EANPD	LEGU_00398	c1ccccc1	O1C=CCc2ccccc12	O1C=C(c2ccccc2)Cc3ccccc13	3
1364	O(C)c1c(O)cc2OC3c4c(OCC3c2c1)cc1OC(C)(C)C=Cc1c4	EANPD	LEGU_00192	O1c2cc3OCC4c5ccccc5OC4c3cc2C=CC1	O1c2cc3OCC4c5ccccc5OC4c3cc2C=CC1	NA	233
1365	O(C)c1c(O)ccc([C@@H](O)[C@@H](CO)c2cc(OC)c(O)cc2)c1	NANPDB	1482	c1ccccc1	c1ccccc1	c1ccc(cc1)CCc2ccccc2	3
1366	O(C)c1c(O)ccc([C@@H](O)[C@H](CO)c2cc(OC)c(O)cc2)c1	NANPDB	1481	c1ccccc1	c1ccccc1	c1ccc(cc1)CCc2ccccc2	3
1367	O(C)c1c(O)ccc([C@@H]2[C@]3(O)[C@@H]([C@@H](c4cc(OC)c(O)cc4)OC3)CO2)c1	NANPDB	1351	c1ccccc1	O1CC2COCC2C1	O1CC2C(OCC2C1c3ccccc3)c4ccccc4	3
1368	O(C)c1c(O)ccc([C@@H]2[C@@H](CO)[C@](O)(CO)Cc3c2cc(O)c(OC)c3)c1	NANPDB	1352	c1ccccc1	c1ccc2c(c1)CCCC2	c1ccc(cc1)C2c3ccccc3CCC2	3
1369	O(C)c1c(O)ccc([C@@H]2[C@@H](CO)c3c(c(O)cc([C@@H]4[C@@H](O)C(=O)c5c(O)cc(O)cc5O4)c3)O2)c1	NANPDB	1459	O1c2ccccc2CC1	c1ccccc1	O1c2ccc(cc2CC1c3ccccc3)C4Oc5ccccc5CC4	159
1370	O(C)c1c(O)ccc([C@@H]2[C@@H](CO)c3c(c(OC)cc(/C=C/CO)c3)O2)c1	NANPDB	1477	c1ccccc1	O1c2ccccc2CC1	O1c2ccccc2CC1c3ccccc3	3
1371	O(C)c1c(O)ccc([C@@H]2[C@@H](CO)Oc3c(O2)cc([C@@H]2[C@@H](O)C(=O)c4c(O)cc(O)cc4O2)cc3)c1	NANPDB	1460	O1c2ccccc2CCC1	c1ccccc1	O1c2ccc(cc2OC(c3ccccc3)C1)C4Oc5ccccc5CC4	152
1372	O(C)c1c(O)ccc([C@@H]2[C@@H](O)C(=O)c3c(O)cc(O)cc3O2)c1	NANPDB	1468	c1ccccc1	O1c2ccccc2CCC1	O1c2ccccc2CCC1c3ccccc3	3
1373	O(C)c1c(O)ccc([C@@H]2OC[C@H]3[C@@H](c4cc(OC)c(O)cc4)OC[C@@H]23)c1	NANPDB	4633	c1ccccc1	O1CC2COCC2C1	O1CC2C(OCC2C1c3ccccc3)c4ccccc4	3
1374	O(C)c1c(O)ccc([C@@H]2OC[C@H]3[C@H](c4cc(OC)c(O)cc4)OC[C@@H]23)c1	NANPDB	4634	c1ccccc1	O1CC2COCC2C1	O1CC2C(OCC2C1c3ccccc3)c4ccccc4	3
1375	O(C)c1c(O)ccc([C@H]2[C@@H]3C(=O)[C@]4(O)OC[C@H]2[C@@H]4C([C@@H]2[C@@H](O)C(=O)c4c(O)cc(O)cc4O2)=C3)c1	NANPDB	6331	O1c2ccccc2CCC1	O1CC2CC3C=CC2C1C3	O1c2ccccc2CCC1C3=CC4CC5OCC(C4c6ccccc6)C35	152
1376	O(C)c1c(O)ccc([C@H]2[C@H](CO)[C@@H](CO)[C@H](c3cc(OC)c(O)cc3)O2)c1	NANPDB	4632	c1ccccc1	O1CCCC1	O1C(c2ccccc2)CCC1c3ccccc3	3
1377	O(C)c1c(O)ccc([C@H]2[C@H](CO)[C@@H](CO)Cc3c2cc(O)c(OC)c3)c1	NANPDB	4638	c1ccccc1	c1ccc2c(c1)CCCC2	c1ccc(cc1)C2c3ccccc3CCC2	3
1378	O(C)c1c(O)ccc([C@H]2[C@H](CO)c3c(c(O)cc([C@@H]4[C@@H](O)C(=O)c5c(O)cc(O)cc5O4)c3)O2)c1	NANPDB	1458	O1c2ccccc2CC1	c1ccccc1	O1c2ccc(cc2CC1c3ccccc3)C4Oc5ccccc5CC4	159
1379	O(C)c1c(O)ccc([C@H]2[C@H](CO)Oc3c(O2)cc([C@@H]2[C@@H](O)C(=O)c4c(O)cc(O)cc4O2)cc3)c1	NANPDB	1461	O1c2ccccc2CCC1	c1ccccc1	O1c2ccc(cc2OC(c3ccccc3)C1)C4Oc5ccccc5CC4	152
1380	O(C)c1c(O)ccc([C@H]2[C@H](CO)Oc3c(O2)ccc([C@@H]2[C@@H](O)C(=O)c4c(O)cc(O)cc4O2)c3)c1	NANPDB	1463	O1c2ccccc2CCC1	c1ccccc1	O1c2cc(ccc2OC(c3ccccc3)C1)C4Oc5ccccc5CC4	152
1381	O(C)c1c(O)ccc([C@H]2OC[C@@H]3[C@@H](c4cc(OC)c(O)cc4)OC[C@H]23)c1	NANPDB	398	c1ccccc1	O1CC2COCC2C1	O1CC2C(OCC2C1c3ccccc3)c4ccccc4	3
1382	O(C)c1c(O)ccc(/C=C/C)c1	EANPD	BURS_00028	c1ccccc1	c1ccccc1	NA	3
1383	O(C)c1c(O)ccc(/C=C/CO)c1	NANPDB	6781	c1ccccc1	c1ccccc1	NA	3
1384	O(C)c1c(O)ccc(C(O)[C@](O)(CO)c2c(OC)cc(/C=C/CO)cc2)c1	NANPDB	1484	c1ccccc1	c1ccccc1	c1ccc(cc1)CCc2ccccc2	3
1385	O(C)c1c(O)ccc(C[C@@H]2[C@@H](Cc3cc(OC)c(O)cc3)COC2)c1	NANPDB	4643	c1ccccc1	O1CCCC1	O1CC(Cc2ccccc2)C(C1)Cc3ccccc3	3
1386	O(C)c1c(O)ccc(C[C@@H]2[C@@H](Cc3cc(OC)c(O)cc3)COC2=O)c1	EANPD	THYM_00016	c1ccccc1	O1CCCC1	O1CC(Cc2ccccc2)C(C1)Cc3ccccc3	3
1387	O(C)c1c(O)ccc(C[C@@H]2[C@H](CO)[C@@H](c3cc(OC)c(O)cc3)OC2)c1	NANPDB	1480	c1ccccc1	O1CCCC1	O1CC(Cc2ccccc2)CC1c3ccccc3	3
1389	O(C)c1c(O)ccc(C[C@@H]2[C@H](CO)[C@@H](c3cc(OC)c(O)cc3)OC2)c1	EANPD	VERB_00014	c1ccccc1	O1CCCC1	O1CC(Cc2ccccc2)CC1c3ccccc3	3
1395	O(C)c1c(O)ccc(C[C@H]([C@H](CO)Cc2cc(OC)c(O)cc2)CO)c1	NANPDB	4636	c1ccccc1	c1ccccc1	c1ccc(cc1)CCCCc2ccccc2	3
1396	O(C)c1c(O)ccc(C[C@H]2[C@@H]3C(=O)C=CC(=C)[C@H]3[C@H](C=C)C2)c1	NANPDB	2672	C1=CCC2CCCC2C1	c1ccccc1	c1ccc(cc1)CC2CCC3CC=CCC32	142
1397	O(C)c1c(O)ccc(C=2Oc3c(c(O)cc(O)c3)C(=O)C=2)c1	NANPDB	1438	c1ccccc1	O1C=CCc2ccccc12	O1c2ccccc2CC=C1c3ccccc3	3
1398	O(C)c1c(O)ccc(C=2Oc3c(c(O)cc(O[C@@H]4[C@@H](O)C(O)[C@H](O)C(CO)O4)c3)C(=O)C=2)c1	NANPDB	734	O1C=CCc2ccccc12	O1CCCCC1	O1c2cc(OC3OCCCC3)ccc2CC=C1c4ccccc4	10
1399	O(C)c1c(O)ccc(C=2Oc3c(c(O)cc(O[C@H]4[C@H](O)[C@@H](O)[C@H](O)[C@@H](CO)O4)c3)C(=O)C=2)c1	NANPDB	1857	O1C=CCc2ccccc12	O1CCCCC1	O1c2cc(OC3OCCCC3)ccc2CC=C1c4ccccc4	10
1400	O(C)c1c(O)ccc(C=2Oc3c(c(O)cc(OC)c3)C(=O)C=2)c1	NANPDB	5844	c1ccccc1	O1C=CCc2ccccc12	O1c2ccccc2CC=C1c3ccccc3	3
1401	O(C)c1c(O)ccc(C=2Oc3c(c(O)cc(OC4[C@H](O)[C@@H](O)[C@H](O)[C@@H](CO)O4)c3)C(=O)C=2)c1	NANPDB	4656	O1C=CCc2ccccc12	O1CCCCC1	O1c2cc(OC3OCCCC3)ccc2CC=C1c4ccccc4	10
1402	O(C)c1c(O)ccc(C2=C(C[C@H]3[C@H](O)[C@@H](O)[C@H](O)[C@@H](CO)O3)C(=O)c3c(O)cc(O)cc3O2)c1	NANPDB	3509	O1C=CCc2ccccc12	O1CCCCC1	O1c2ccccc2CC(=C1c3ccccc3)CC4OCCCC4	10
1403	O(C)c1c(O)ccc(C2=C(O)C(=O)c3c(O)cc(O)cc3O2)c1	NANPDB	1719	c1ccccc1	O1C=CCc2ccccc12	O1c2ccccc2CC=C1c3ccccc3	3
1404	O(C)c1c(O)ccc(C2=C(O)C(=O)c3c(O)cc(O[C@H]4[C@H](O)[C@@H](O)[C@H](O)[C@@H](CO)O4)cc3O2)c1	NANPDB	4458	O1C=CCc2ccccc12	O1CCCCC1	O1c2cc(OC3OCCCC3)ccc2CC=C1c4ccccc4	10
1405	O(C)c1c(O)ccc(C2=C(O)C(=O)c3c(O)cc(OC)cc3O2)c1	NANPDB	324	c1ccccc1	O1C=CCc2ccccc12	O1c2ccccc2CC=C1c3ccccc3	3
1407	O(C)c1c(O)ccc(C2=C(O)C(=O)c3c(O)cc(OC)cc3O2)c1	EANPD	COMP_00013	c1ccccc1	O1C=CCc2ccccc12	O1c2ccccc2CC=C1c3ccccc3	3
1413	O(C)c1c(O)ccc(C2=C(O)C(=O)c3c(O[C@H]4C(O)[C@@H](O)[C@H](O)C(CC)O4)cc(O)cc3O2)c1	NANPDB	1626	O1C=CCc2ccccc12	O1CCCCC1	O1c2cccc(OC3OCCCC3)c2CC=C1c4ccccc4	10
1414	O(C)c1c(O)ccc(C2=C(O[C@@H]3C(O)C(O)[C@H](O)[C@@H](CO)O3)C(=O)c3c(O)cc(OC)cc3O2)c1	NANPDB	4457	O1C=CCc2ccccc12	O1CCCCC1	O1c2ccccc2CC(OC3OCCCC3)=C1c4ccccc4	10
1415	O(C)c1c(O)ccc(C2=C(O[C@H]3[C@H](O)[C@@H](O)[C@H](O)[C@@H](CO)O3)C(=O)c3c(O)cc(O)cc3O2)c1	EANPD	LEGU_00272	O1C=CCc2ccccc12	O1CCCCC1	O1c2ccccc2CC(OC3OCCCC3)=C1c4ccccc4	10
1417	O(C)c1c(O)ccc(C2=C(O[C@H]3[C@H](O)[C@@H](O)[C@H](O)[C@@H](CO)O3)C(=O)c3c(O)cc(O)cc3O2)c1	NANPDB	406	O1C=CCc2ccccc12	O1CCCCC1	O1c2ccccc2CC(OC3OCCCC3)=C1c4ccccc4	10
1423	O(C)c1c(O)ccc(C2=C(OC)C(=O)c3c(O)cc(O)cc3O2)c1	NANPDB	1067	c1ccccc1	O1C=CCc2ccccc12	O1c2ccccc2CC=C1c3ccccc3	3
1424	O(C)c1c(O)ccc(C2=C(OC)C(=O)c3c(O)cc(OC)cc3O2)c1	NANPDB	5855	c1ccccc1	O1C=CCc2ccccc12	O1c2ccccc2CC=C1c3ccccc3	3
1426	O(C)c1c(O)ccc(C2=C(OC)C(=O)c3c(O)cc(OC)cc3O2)c1	EANPD	COMP_00011	c1ccccc1	O1C=CCc2ccccc12	O1c2ccccc2CC=C1c3ccccc3	3
1432	O(C)c1c(O)ccc(C2=C(OC)C(=O)c3c(OC)cc(O)cc3O2)c1	NANPDB	2771	c1ccccc1	O1C=CCc2ccccc12	O1c2ccccc2CC=C1c3ccccc3	3
1433	O(C)c1c(O)ccc(C2=C(OC)C(=O)c3c(OC)cc(O[C@H]4[C@H](O)[C@@H](O)[C@H](O)[C@@H](CO)O4)cc3O2)c1	NANPDB	2775	O1C=CCc2ccccc12	O1CCCCC1	O1c2cc(OC3OCCCC3)ccc2CC=C1c4ccccc4	10
1434	O(C)c1c(O)ccc(C2=C(OC3[C@@H](O)[C@@H](O)[C@H](O)[C@@H](CO)O3)C(=O)c3c(O)cc(O)cc3O2)c1	NANPDB	3074	O1C=CCc2ccccc12	O1CCCCC1	O1c2ccccc2CC(OC3OCCCC3)=C1c4ccccc4	10
1435	O(C)c1c(O)ccc(C2=C(OC3[C@H](O)[C@@H](O)[C@@H](O)[C@@H](CO)O3)C(=O)c3c(O)cc(O)cc3O2)c1	NANPDB	158	O1C=CCc2ccccc12	O1CCCCC1	O1c2ccccc2CC(OC3OCCCC3)=C1c4ccccc4	10
1436	O(C)c1c(O)ccc(C2=C(OC3[C@H](O)[C@@H](O)[C@H](O)[C@@H](CO)O3)C(=O)c3c(O)cc(O)cc3O2)c1	EANPD	MYRS_00028	O1C=CCc2ccccc12	O1CCCCC1	O1c2ccccc2CC(OC3OCCCC3)=C1c4ccccc4	10
1437	O(C)c1c(O)ccc(C2=C(OC3C(O)C(O)C(O)C(CO)O3)C(=O)c3c(O)cc(O)cc3O2)c1	EANPD	LEGU_00271	O1C=CCc2ccccc12	O1CCCCC1	O1c2ccccc2CC(OC3OCCCC3)=C1c4ccccc4	10
1438	O(C)c1c(O)ccc(C2C(CO)c3c(c(OC)cc(/C=C/CO)c3)O2)c1	NANPDB	4637	c1ccccc1	O1c2ccccc2CC1	O1c2ccccc2CC1c3ccccc3	3
1439	O(C)c1c(O)ccc(C2C(CO)Oc3c(O2)ccc(C2C(O)C(=O)c4c(O)cc(O)cc4O2)c3)c1	NANPDB	1462	O1c2ccccc2CCC1	c1ccccc1	O1c2cc(ccc2OC(c3ccccc3)C1)C4Oc5ccccc5CC4	152
1440	O(C)c1c(O)ccc(C2C3(O)C(C(c4cc(OC)c(O)cc4)OC3)CO2)c1	EANPD	VERB_00013	c1ccccc1	O1CC2COCC2C1	O1CC2C(OCC2C1c3ccccc3)c4ccccc4	3
1441	O(C)c1c(O)ccc(CC=C)c1	EANPD	LAMI_00043	c1ccccc1	c1ccccc1	NA	3
1442	O(C)c1c(O)ccc(CC2(O)C(=O)OCC2Cc2cc(OC)c(O)cc2)c1	NANPDB	3995	c1ccccc1	O1CCCC1	O1CC(Cc2ccccc2)C(C1)Cc3ccccc3	3
1443	O(C)c1c(O)ccc(CC2C(Cc3cc(OC)c(O)cc3)COC2)c1	NANPDB	4644	c1ccccc1	O1CCCC1	O1CC(Cc2ccccc2)C(C1)Cc3ccccc3	3
1444	O(C)c1c(O)ccc(O[C@H]2[C@H](O)[C@@H](O)[C@H](O)[C@@H](CO)O2)c1	NANPDB	3578	O1CCCCC1	c1ccccc1	O(c1ccccc1)C2OCCCC2	148
1445	O(C)c1c(O)ccc2C([C@H]3[C@H](O)[C@@H](O)[C@H](O)[C@@H](CO)O3)c3c(c(O)cc(C)c3)C(=O)c12	EANPD	ASPH_00175	O1CCCCC1	c1ccc2c(c1)Cc3ccccc3C2	O1CCCCC1C2c3ccccc3Cc4ccccc42	148
1446	O(C)c1c(O)ccc2C(=O)[C@](O)(Cc3cc4OCOc4cc3)COc12	NANPDB	2197	O1c2ccccc2OC1	O1c2ccccc2CCC1	O1c2ccc(cc2OC1)CC3COc4ccccc4C3	5
1447	O(C)c1c(O)ccc2C(=O)C(C)=C(OC)C(=O)c12	EANPD	ASPH_00001	c1ccc2c(c1)CC=CC2	c1ccc2c(c1)CC=CC2	NA	200
1448	O(C)c1c(O)ccc2C(=O)C(c3cc(OC)c(OC)cc3)=COc12	EANPD	LEGU_00373	c1ccccc1	O1C=CCc2ccccc12	O1C=C(c2ccccc2)Cc3ccccc13	3
1449	O(C)c1c(O)ccc2C(=O)C(c3ccc(OC)cc3)=COc12	EANPD	LEGU_00391	c1ccccc1	O1C=CCc2ccccc12	O1C=C(c2ccccc2)Cc3ccccc13	3
1450	O(C)c1c(O)ccc2C(=O)C[C@@H](c3ccccc3)Oc12	NANPDB	173	c1ccccc1	O1c2ccccc2CCC1	O1c2ccccc2CCC1c3ccccc3	3
1451	O(C)c1c(O)ccc2C(=O)c3c(c(O)cc(C)c3)C(=O)c12	EANPD	ASPH_00150	c1ccc2c(c1)Cc3ccccc3C2	c1ccc2c(c1)Cc3ccccc3C2	NA	137
1452	O(C)c1c(O)ccc2C(=O)c3c(c(O)cc(CO)c3)C(=O)c12	NANPDB	4728	c1ccc2c(c1)Cc3ccccc3C2	c1ccc2c(c1)Cc3ccccc3C2	NA	137
1453	O(C)c1c(O)ccc2C(=O)c3c(O)cc(OC)cc3Oc12	NANPDB	2614	O1c2ccccc2Cc3ccccc13	O1c2ccccc2Cc3ccccc13	NA	215
1454	O(C)c1c(O)ccc2C(C3C(O)C(O)C(O)C(CO)O3)c3c(c(O)cc(CO)c3)C(=O)c12	EANPD	ASPH_00183	O1CCCCC1	c1ccc2c(c1)Cc3ccccc3C2	O1CCCCC1C2c3ccccc3Cc4ccccc42	148
1455	O(C)c1c(O)ccc2c1oc(Cc1ccc(O)cc1)c2	EANPD	MORA_X_00003	c1ccccc1	o1ccc2ccccc12	o1c2ccccc2cc1Cc3ccccc3	3
1456	O(C)c1c(O)ccc2c1OCC(C=1C(=O)C(OC)=C(OC)C(=O)C=1)C2	EANPD	LEGU_00509	C1=CCC=CC1	O1c2ccccc2CCC1	O1c2ccccc2CC(C3=CCC=CC3)C1	65
1457	O(C)c1c(O)cccc1	EANPD	BOVI_00013	c1ccccc1	c1ccccc1	NA	3
1458	O(C)c1c(O[C@@H]2[C@@H](O)[C@H](O)[C@H](O)[C@H](CO)O2)c(C=2Oc3c(c(O)cc(O)c3)C(=O)C=2)ccc1O	NANPDB	5792	O1C=CCc2ccccc12	O1CCCCC1	O1c2ccccc2CC=C1c3ccccc3OC4OCCCC4	10
1459	O(C)c1c(O[C@@H]2[C@@H](O)C(O)[C@H](O)C(CO)O2)c2OC(=O)c3c-4c(c(O)c(OC)c3)OC(=O)c(c2-4)c1	NANPDB	312	O1CCCCC1	O1c2cccc3c2-c4c(OC3)cccc4C1	O1c2cccc3c2-c4c(OC3)c(OC5OCCCC5)ccc4C1	148
1460	O(C)c1c(O[C@@H]2[C@H](O)[C@H](O)[C@@H](O)CO2)cc2C(=O)Oc3c(OC)c(O)cc4C(=O)Oc1c2-c34	NANPDB	1404	O1CCCCC1	O1c2cccc3c2-c4c(OC3)cccc4C1	O1c2cccc3c2-c4c(OC3)cc(OC5OCCCC5)cc4C1	148
1461	O(C)c1c(O[C@H]2[C@@H](O)C(O)[C@@H](O)C(CO)O2)c2OC(=O)c3c-4c(c(O)c(O)c3)OC(=O)c(c2-4)c1	NANPDB	313	O1CCCCC1	O1c2cccc3c2-c4c(OC3)cccc4C1	O1c2cccc3c2-c4c(OC3)c(OC5OCCCC5)ccc4C1	148
1462	O(C)c1c(O[C@H]2[C@@H](O)C(O)[C@H](O)C(CO)O2)c(OC)cc2c1[C@@H]([C@@H](CO)[C@H](CO)C2)c1cc(OC)c(O)c(OC)c1	NANPDB	18	c1ccc2c(c1)CCCC2	O1CCCCC1	O(c1ccc2c(c1)C(c3ccccc3)CCC2)C4OCCCC4	48
1463	O(C)c1c(O[C@H]2[C@@H](O)C(O)[C@H](O)C(CO)O2)ccc([C@@H]2[C@@H](CO)c3c(c(OC)cc(/C=C/CO)c3)O2)c1	NANPDB	4	O1c2ccccc2CC1	O1CCCCC1	O(c1ccc(cc1)C2Oc3ccccc3C2)C4OCCCC4	159
1464	O(C)c1c(O[C@H]2[C@H](O)[C@@H](O)[C@H](O)[C@@H](CO)O2)c(C=2Oc3c(c(O)cc(O)c3)C(=O)C=2)ccc1O	NANPDB	5791	O1C=CCc2ccccc12	O1CCCCC1	O1c2ccccc2CC=C1c3ccccc3OC4OCCCC4	10
1465	O(C)c1c(O[C@H]2[C@H](O)[C@@H](O)[C@H](O)[C@@H](CO)O2)c(OC)cc(/C=C/CO)c1	NANPDB	3	O1CCCCC1	c1ccccc1	O(c1ccccc1)C2OCCCC2	148
1466	O(C)c1c(O[C@H]2[C@H](O)[C@@H](O)[C@H](O)[C@@H](CO)O2)cc([C@@H]2[C@@H](O)Cc3c(O)cc(O)cc3O2)cc1O	NANPDB	1246	O1c2ccccc2CCC1	O1CCCCC1	O(c1cccc(c1)C2Oc3ccccc3CC2)C4OCCCC4	152
1467	O(C)c1c(O[C@H]2[C@H](O)[C@@H](O)[C@H](O)[C@@H](CO)O2)cc2OC=C(c3ccc(OC)cc3)C(=O)c2c1	EANPD	LEGU_00399	O1C=CCc2ccccc12	O1CCCCC1	O1C=C(c2ccccc2)Cc3ccc(OC4OCCCC4)cc13	10
1468	O(C)c1c(O[C@H]2[C@H](O)[C@@H](O)[C@H](O)[C@@H](CO)O2)ccc([C@@H]2[C@]3(O)[C@@H]([C@@H](c4cc(OC)c(O)cc4)OC3)CO2)c1	NANPDB	3138	O1CC2COCC2C1	O1CCCCC1	O(c1ccc(cc1)C2OCC3C(OCC23)c4ccccc4)C5OCCCC5	218
1469	O(C)c1c(O[C@H]2[C@H](O)[C@@H](O)[C@H](O)[C@@H](CO)O2)ccc([C@@H]2[C@@H](CO)c3c(c(OC)cc(/C=C/CO)c3)O2)c1	NANPDB	1105	O1c2ccccc2CC1	O1CCCCC1	O(c1ccc(cc1)C2Oc3ccccc3C2)C4OCCCC4	159
1470	O(C)c1c(O[C@H]2[C@H](O)[C@@H](O)[C@H](O)[C@@H](CO)O2)ccc([C@H]2OC[C@@H]3[C@@H](c4cc(OC)c(O)cc4)OC[C@H]23)c1	NANPDB	3136	O1CC2COCC2C1	O1CCCCC1	O(c1ccc(cc1)C2OCC3C(OCC23)c4ccccc4)C5OCCCC5	218
1471	O(C)c1c(O[C@H]2[C@H](O)[C@@H](O)[C@H](O)[C@@H](CO)O2)ccc(/C=C/CO)c1	NANPDB	2749	O1CCCCC1	c1ccccc1	O(c1ccccc1)C2OCCCC2	148
1472	O(C)c1c(O[C@H]2[C@H](O)[C@@H](O)[C@H](O)[C@@H](CO)O2)ccc(C2Oc3c(c(O)cc(OC)c3)C(=O)C2)c1	NANPDB	3317	O1c2ccccc2CCC1	O1CCCCC1	O(c1ccc(cc1)C2Oc3ccccc3CC2)C4OCCCC4	152
1473	O(C)c1c(O[C@H]2[C@H](O)[C@H](O)[C@@H](O)[C@H](C)O2)cc2C(=O)Oc3c(O)c(O)cc4C(=O)Oc1c2-c34	EANPD	COMB_00016	O1CCCCC1	O1c2cccc3c2-c4c(OC3)cccc4C1	O1c2cccc3c2-c4c(OC3)cc(OC5OCCCC5)cc4C1	148
1474	O(C)c1c(OC)c(C=2C(=O)c3c(O)c(CC=C(C)C)c(O)cc3OC=2)ccc1OC	EANPD	LEGU_00491	c1ccccc1	O1C=CCc2ccccc12	O1C=C(c2ccccc2)Cc3ccccc13	3
1475	O(C)c1c(OC)c(C=2Oc3c(c(O)cc(O)c3)C(=O)C=2)cc(OC)c1O	EANPD	COMP_00066	c1ccccc1	O1C=CCc2ccccc12	O1c2ccccc2CC=C1c3ccccc3	3
1476	O(C)c1c(OC)c(C=2Oc3c(c(O)cc(OC)c3)C(=O)C=2)cc(OC)c1O	EANPD	COMP_00065	c1ccccc1	O1C=CCc2ccccc12	O1c2ccccc2CC=C1c3ccccc3	3
1477	O(C)c1c(OC)c(C2C(=O)c3c(OC2)cc2occc2c3)ccc1OC	EANPD	FABA_00005	c1ccccc1	o1ccc2cc3c(OCCC3)cc12	o1ccc2cc3c(OCC(c4ccccc4)C3)cc12	3
1478	O(C)c1c(OC)c(O)c2C(=O)C(OC)=C(c3cc(O)c(O)cc3)Oc2c1OC	NANPDB	5982	c1ccccc1	O1C=CCc2ccccc12	O1c2ccccc2CC=C1c3ccccc3	3
1479	O(C)c1c(OC)c(O)c2C(=O)C(OC)=C(c3cc(OC)c(O)cc3)Oc2c1OC	NANPDB	1078	c1ccccc1	O1C=CCc2ccccc12	O1c2ccccc2CC=C1c3ccccc3	3
1480	O(C)c1c(OC)c(O)c2C(=O)C(OC)=C(c3ccc(O)cc3)Oc2c1OC	NANPDB	1539	c1ccccc1	O1C=CCc2ccccc12	O1c2ccccc2CC=C1c3ccccc3	3
1481	O(C)c1c(OC)c(O)c2C(=O)C=C(c3cc(O)c(O)cc3)Oc2c1OC	NANPDB	5976	c1ccccc1	O1C=CCc2ccccc12	O1c2ccccc2CC=C1c3ccccc3	3
1482	O(C)c1c(OC)c(O)c2C(=O)C=C(c3cc(OC)c(O)cc3)Oc2c1OC	NANPDB	6019	c1ccccc1	O1C=CCc2ccccc12	O1c2ccccc2CC=C1c3ccccc3	3
1483	O(C)c1c(OC)c(O)c2C(=O)C=C(c3cc(OC)c(OC)c(O)c3)Oc2c1OC	NANPDB	6289	c1ccccc1	O1C=CCc2ccccc12	O1c2ccccc2CC=C1c3ccccc3	3
1484	O(C)c1c(OC)c(O)c2C(=O)C=C(c3ccc(O)cc3)Oc2c1OC	NANPDB	820	c1ccccc1	O1C=CCc2ccccc12	O1c2ccccc2CC=C1c3ccccc3	3
1485	O(C)c1c(OC)c(O)c2C(=O)C=C(c3ccc(OC)cc3)Oc2c1OC	NANPDB	6288	c1ccccc1	O1C=CCc2ccccc12	O1c2ccccc2CC=C1c3ccccc3	3
1486	O(C)c1c(OC)c(O)c2C(=O)c3c(N(C)c2c1OC)cccc3	EANPD	RUTA_00001	c1ccc2c(c1)Nc3ccccc3C2	c1ccc2c(c1)Nc3ccccc3C2	NA	220
1487	O(C)c1c(OC)c(O)c2Oc3c(c(O)cc(OC)c3)C(=O)c2c1O	NANPDB	2609	O1c2ccccc2Cc3ccccc13	O1c2ccccc2Cc3ccccc13	NA	215
1488	O(C)c1c(OC)c(OC)c2C(=O)c3c(N(C)c2c1OC)cccc3	EANPD	RUTA_00003	c1ccc2c(c1)Nc3ccccc3C2	c1ccc2c(c1)Nc3ccccc3C2	NA	220
1489	O(C)c1c(OC)c(OC)c2c(c1OC)c(OC)cc(OC)c2	NANPDB	2577	c1ccc2ccccc2c1	c1ccc2ccccc2c1	NA	68
1490	O(C)c1c(OC)c(OC)c2OC(c3cc(OC)c(OC)cc3)=CC(=O)c2c1OC	NANPDB	62	c1ccccc1	O1C=CCc2ccccc12	O1c2ccccc2CC=C1c3ccccc3	3
1491	O(C)c1c(OC)c(OC)c2Oc3c(c(O)cc(OC)c3)C(=O)c2c1OC	NANPDB	2612	O1c2ccccc2Cc3ccccc13	O1c2ccccc2Cc3ccccc13	NA	215
1492	O(C)c1c(OC)c(OC)cc(c1OC)C=1Oc2c(c(O)cc(O)c2)C(=O)C=1	EANPD	COMP_00064	c1ccccc1	O1C=CCc2ccccc12	O1c2ccccc2CC=C1c3ccccc3	3
1493	O(C)c1c(OC)c(OC)cc(c1OC)C=1Oc2c(c(O)cc(OC)c2)C(=O)C=1	EANPD	COMP_00067	c1ccccc1	O1C=CCc2ccccc12	O1c2ccccc2CC=C1c3ccccc3	3
1494	O(C)c1c(OC)c2[C@@H]3[C@H](Oc2cc1OC)c1c(OC3)cc(O)cc1	EANPD	LEGU_00365	O1c2ccccc2C3Oc4ccccc4C3C1	O1c2ccccc2C3Oc4ccccc4C3C1	NA	210
1495	O(C)c1c(OC)c2c([C@@H](c3cc4OCOc4cc3)[C@H]3C(=O)OCC3C2)cc1OC	EANPD	APID_00007	O1CC2Cc3ccccc3CC2C1	O1c2ccccc2OC1	O1c2ccc(cc2OC1)C3c4ccccc4CC5COCC35	222
1496	O(C)c1c(OC)c2C(=O)C(OC)=C(c3cc(OC)c(O)cc3)Oc2cc1OC	NANPDB	5845	c1ccccc1	O1C=CCc2ccccc12	O1c2ccccc2CC=C1c3ccccc3	3
1497	O(C)c1c(OC)c2C(=O)C(OC)=C(c3cc(OC)c(OC)cc3)Oc2cc1OC	NANPDB	5846	c1ccccc1	O1C=CCc2ccccc12	O1c2ccccc2CC=C1c3ccccc3	3
1498	O(C)c1c(OC)c2C(=O)C=C(c3cc(OC)c(OC)cc3)Oc2cc1OC	EANPD	LEGU_00263	c1ccccc1	O1C=CCc2ccccc12	O1c2ccccc2CC=C1c3ccccc3	3
1499	O(C)c1c(OC)c2C(=O)C=C(c3ccc(OC)cc3)Oc2cc1OC	EANPD	ANNO_00169_2	c1ccccc1	O1C=CCc2ccccc12	O1c2ccccc2CC=C1c3ccccc3	3
1500	O(C)c1c(OC)c2C(=O)CC(c3ccc(OC)cc3)Oc2cc1OC	EANPD	LEGU_00260	c1ccccc1	O1c2ccccc2CCC1	O1c2ccccc2CCC1c3ccccc3	3
1501	O(C)c1c(OC)c2C(O)C3[C@@H]([C@H](c4cc5OCOc5cc4)c2cc1OC)C(=O)OC3	EANPD	APID_00003	O1CC2Cc3ccccc3CC2C1	O1c2ccccc2OC1	O1c2ccc(cc2OC1)C3c4ccccc4CC5COCC35	222
1502	O(C)c1c(OC)c2c(OC)c3c(occ3)nc2cc1OC	EANPD	RUTA_00072	n1c2occc2cc3ccccc13	n1c2occc2cc3ccccc13	NA	150
1503	O(C)c1c(OC)c2OCOc2cc1CC=C	NANPDB	4389	O1c2ccccc2OC1	O1c2ccccc2OC1	NA	5
1504	O(C)c1c(OC)cc([C@@H]2[C@@H](C)[C@@]3(OC)C(=O)C2[C@H](O)C(CC=C)=C3)cc1OC	EANPD	MYRS_00094	C1=CC2CCC(C1)C2	c1ccccc1	c1ccc(cc1)C2CC3C=CCC2C3	234
1505	O(C)c1c(OC)cc([C@@H]2c3c(cc4OCOc4c3)C[C@@H]3C2C(=O)OC3)cc1OC	NANPDB	5018	c1ccccc1	O1c2cc3c(cc2OC1)CC4COCC4C3	O1c2cc3c(cc2OC1)C(c4ccccc4)C5COCC5C3	3
1506	O(C)c1c(OC)cc([C@@H]2OC[C@@H]3[C@H](c4cc(OC)c(OC)c(OC)c4)OC[C@H]23)cc1OC	NANPDB	1650	c1ccccc1	O1CC2COCC2C1	O1CC2C(OCC2C1c3ccccc3)c4ccccc4	3
1507	O(C)c1c(OC)cc([C@H]2[C@@H]3C(=O)OC[C@@H]3[C@@H](O)c3c2cc2OCOc2c3)cc1OC	NANPDB	5019	c1ccccc1	O1c2cc3c(cc2OC1)CC4COCC4C3	O1c2cc3c(cc2OC1)C(c4ccccc4)C5COCC5C3	3
1508	O(C)c1c(OC)cc([C@H]2[C@H]3C(=O)OC[C@@H]3[C@@H](O)c3c2cc2OCOc2c3)cc1OC	NANPDB	5017	c1ccccc1	O1c2cc3c(cc2OC1)CC4COCC4C3	O1c2cc3c(cc2OC1)C(c4ccccc4)C5COCC5C3	3
1509	O(C)c1c(OC)cc([C@H]2[C@H]3C(=O)OC[C@@H]3Cc3c(O)c4OCOc4cc23)cc1OC	NANPDB	4961	c1ccccc1	O1c2cc3c(cc2OC1)CC4COCC4C3	O1c2cc3c(cc2OC1)C(c4ccccc4)C5COCC5C3	3
1510	O(C)c1c(OC)cc([C@H]2[C@H]3C(=O)OC[C@@H]3Cc3c2cc2OCOc2c3)cc1OC	NANPDB	4960	c1ccccc1	O1c2cc3c(cc2OC1)CC4COCC4C3	O1c2cc3c(cc2OC1)C(c4ccccc4)C5COCC5C3	3
1511	O(C)c1c(OC)cc([C@H]2C(=O)c3c(O)c4c(OC(C)(C)C=C4)cc3OC2)c(OC)c1	EANPD	LEGU_00082	O1c2cc3OCCCc3cc2C=CC1	c1ccccc1	O1c2cc3OCC(c4ccccc4)Cc3cc2C=CC1	223
1512	O(C)c1c(OC)cc([C@H]2C(=O)c3c(O)cc(O)cc3OC2)c(OC)c1	EANPD	LEGU_00080	c1ccccc1	O1c2ccccc2CCC1	O1c2ccccc2CC(c3ccccc3)C1	3
1513	O(C)c1c(OC)cc([C@H]2OC[C@@H]3[C@@H](c4cc(OC)c(O)c(OC)c4)OC[C@H]23)cc1OC	NANPDB	1098	c1ccccc1	O1CC2COCC2C1	O1CC2C(OCC2C1c3ccccc3)c4ccccc4	3
1514	O(C)c1c(OC)cc([C@H]2OC[C@@H]3[C@@H](c4cc(OC)c(OC)c(OC)c4)OC[C@H]23)cc1OC	NANPDB	1936	c1ccccc1	O1CC2COCC2C1	O1CC2C(OCC2C1c3ccccc3)c4ccccc4	3
1515	O(C)c1c(OC)cc([C@H]2OC[C@@H]3[C@@H](c4cc(OC)c5OCOc5c4)OC[C@H]23)cc1OC	NANPDB	1939	O1CC2COCC2C1	O1c2ccccc2OC1	O1c2ccc(cc2OC1)C3OCC4C(OCC34)c5ccccc5	218
1516	O(C)c1c(OC)cc(/C=C/CO)cc1O	NANPDB	4288	c1ccccc1	c1ccccc1	NA	3
1517	O(C)c1c(OC)cc(C(C)c2cc(O)c(OC)cc2)cc1OC	NANPDB	2011	c1ccccc1	c1ccccc1	c1ccc(cc1)Cc2ccccc2	3
1518	O(C)c1c(OC)cc(c(OC)c1)C=1C(=O)c2c(O)cc(O)cc2OC=1	EANPD	LEGU_00090	c1ccccc1	O1C=CCc2ccccc12	O1C=C(c2ccccc2)Cc3ccccc13	3
1519	O(C)c1c(OC)cc(c(OC)c1)C=1C(=O)c2c(OC=1)c1c(OC(C)(C)C=C1)cc2	EANPD	LEGU_00028	O1C=CCc2ccc3OCC=Cc3c12	c1ccccc1	O1C=C(c2ccccc2)Cc3ccc4OCC=Cc4c13	213
1520	O(C)c1c(OC)cc(c(OC)c1)C=1C(=O)c2c(OC=1)cc1occc1c2	EANPD	FABA_00118	c1ccccc1	o1ccc2cc3c(OC=CC3)cc12	o1ccc2cc3c(OC=C(c4ccccc4)C3)cc12	3
1521	O(C)c1c(OC)cc(C)c2C(OC)=C(C)C(=O)Oc12	EANPD	LAMI_00088	O1c2ccccc2C=CC1	O1c2ccccc2C=CC1	NA	12
1522	O(C)c1c(OC)cc(C[C@@H]2[C@@H](Cc3cc4OCOc4cc3)COC2=O)cc1OC	NANPDB	5016	O1CCCC1	O1c2ccccc2OC1	O1c2ccc(cc2OC1)CC3COCC3Cc4ccccc4	41
1523	O(C)c1c(OC)cc(C=2C(=O)c3c(O)c4OCOc4cc3OC=2)cc1O	NANPDB	2723	c1ccccc1	O1C=CCc2cc3OCOc3cc12	O1C=C(c2ccccc2)Cc3cc4OCOc4cc13	3
1524	O(C)c1c(OC)cc(C=2C(=O)c3c(O)cc(O)cc3OC=2)cc1CC=C(C)C	EANPD	LEGU_00237	c1ccccc1	O1C=CCc2ccccc12	O1C=C(c2ccccc2)Cc3ccccc13	3
1525	O(C)c1c(OC)cc(C=2C(=O)c3c(O)cc(O)cc3OC=2)cc1OC	EANPD	LEGU_00241	c1ccccc1	O1C=CCc2ccccc12	O1C=C(c2ccccc2)Cc3ccccc13	3
1526	O(C)c1c(OC)cc(C=2C(=O)c3c(O)cc(O[C@@H]4[C@@H](O)[C@H](O)[C@@H](O)[C@H](CO)O4)cc3OC=2)cc1O	NANPDB	2725	O1C=CCc2ccccc12	O1CCCCC1	O1C=C(c2ccccc2)Cc3ccc(OC4OCCCC4)cc13	10
1527	O(C)c1c(OC)cc(C=2Oc3c(c(O)c(OC)cc3)C(=O)C=2)cc1O	NANPDB	1915	c1ccccc1	O1C=CCc2ccccc12	O1c2ccccc2CC=C1c3ccccc3	3
1528	O(C)c1c(OC)cc(C=2Oc3c(c(O)cc(OC)c3)C(=O)C=2)cc1OC	NANPDB	5125	c1ccccc1	O1C=CCc2ccccc12	O1c2ccccc2CC=C1c3ccccc3	3
1529	O(C)c1c(OC)cc(C2=C(OC)C(=O)c3c(O)cc(O)c(OC)c3O2)cc1O	EANPD	COMP_00003	c1ccccc1	O1C=CCc2ccccc12	O1c2ccccc2CC=C1c3ccccc3	3
1530	O(C)c1c(OC)cc(C2=C(OC)C(=O)c3c(O)cc(OC)cc3O2)cc1O	NANPDB	3445	c1ccccc1	O1C=CCc2ccccc12	O1c2ccccc2CC=C1c3ccccc3	3
1531	O(C)c1c(OC)cc(C2C(=O)c3c(OC2)cc2occc2c3)cc1OC	EANPD	FABA_00003	c1ccccc1	o1ccc2cc3c(OCCC3)cc12	o1ccc2cc3c(OCC(c4ccccc4)C3)cc12	3
1532	O(C)c1c(OC)cc(C2OC[C@@H]3C(c4cc(OC)c(O)cc4)OC[C@H]23)cc1OC	NANPDB	1932	c1ccccc1	O1CC2COCC2C1	O1CC2C(OCC2C1c3ccccc3)c4ccccc4	3
1533	O(C)c1c(OC)cc(C2OCC3C(c4cc(OC)c(OC)c(OC)c4)OCC23)cc1OC	NANPDB	1937	c1ccccc1	O1CC2COCC2C1	O1CC2C(OCC2C1c3ccccc3)c4ccccc4	3
1534	O(C)c1c(OC)cc(C2OCC3C(c4cc5OCOc5cc4)OCC23)cc1OC	NANPDB	1938	O1CC2COCC2C1	O1c2ccccc2OC1	O1c2ccc(cc2OC1)C3OCC4C(OCC34)c5ccccc5	218
1535	O(C)c1c(OC)cc(CC=C)cc1OC	NANPDB	4344	c1ccccc1	c1ccccc1	NA	3
1537	O(C)c1c(OC)cc(CC=C)cc1OC	EANPD	COMP_00150_02	c1ccccc1	c1ccccc1	NA	3
1539	O(C)c1c(OC)cc(O)c2C(=O)C(O)=C(c3ccc(O)cc3)Oc12	NANPDB	2219	c1ccccc1	O1C=CCc2ccccc12	O1c2ccccc2CC=C1c3ccccc3	3
1540	O(C)c1c(OC)cc(O)c2C(=O)C(OC)=C(c3cc(O)c(O)cc3)Oc12	EANPD	COMP_00006	c1ccccc1	O1C=CCc2ccccc12	O1c2ccccc2CC=C1c3ccccc3	3
1544	O(C)c1c(OC)cc(O)c2C(=O)C(OC)=C(c3cc(O)c(O)cc3)Oc12	NANPDB	5980	c1ccccc1	O1C=CCc2ccccc12	O1c2ccccc2CC=C1c3ccccc3	3
1548	O(C)c1c(OC)cc(O)c2C(=O)C(OC)=C(c3cc(O)c(OC)cc3)Oc12	NANPDB	5184	c1ccccc1	O1C=CCc2ccccc12	O1c2ccccc2CC=C1c3ccccc3	3
1549	O(C)c1c(OC)cc(O)cc1OC	EANPD	ANNO_00008	c1ccccc1	c1ccccc1	NA	3
1550	O(C)c1c(OC)cc(OC)c2[C@@H](/C=C/c3ccccc3)[C@@H]3[C@@H](c4ccccc4)Oc4c(OC)c(OC)cc(OC)c4[C@@H]3Oc12	EANPD	ANNO_02009	O1c2ccccc2C3Oc4ccccc4CC3C1	c1ccccc1	O1c2ccccc2C3Oc4ccccc4C(C=Cc5ccccc5)C3C1c6ccccc6	235
1551	O(C)c1c(OC)cc(OC)c2C(=O)C=C(c3ccc(OC)cc3)Oc12	EANPD	LEGU_00261	c1ccccc1	O1C=CCc2ccccc12	O1c2ccccc2CC=C1c3ccccc3	3
1552	O(C)c1c(OC)cc(OC)c2c1OC(c1ccccc1)C=C2	EANPD	ANNO_02010	c1ccccc1	O1c2ccccc2C=CC1	O1c2ccccc2C=CC1c3ccccc3	3
1553	O(C)c1c(OC)cc(OC2[C@@H](O)[C@H](O)[C@@H](O)[C@H](CO)O2)cc1OC	NANPDB	1266	O1CCCCC1	c1ccccc1	O(c1ccccc1)C2OCCCC2	148
1554	O(C)c1c(OC)cc2-c3c4n(C(=O)c2c1)ccc4ccc3	NANPDB	238	c1ccc2c(c1)-c3cccc4ccn(c43)C2	c1ccc2c(c1)-c3cccc4ccn(c43)C2	NA	224
1555	O(C)c1c(OC)cc2[C@@H]3C(=O)c4c(O)cc5O[C@@H](C(=C)C)Cc5c4O[C@@H]3COc2c1	EANPD	LEGU_00220	O1c2ccc3c(OC4COc5ccccc5C4C3)c2CC1	O1c2ccc3c(OC4COc5ccccc5C4C3)c2CC1	NA	236
1556	O(C)c1c(OC)cc2[C@@H]3C(=O)c4c(O)cc5OC(C)(C)C=Cc5c4O[C@@H]3[C@H](O)Oc2c1	EANPD	LEGU_00217	O1c2ccc3c(OC4COc5ccccc5C4C3)c2C=CC1	O1c2ccc3c(OC4COc5ccccc5C4C3)c2C=CC1	NA	237
1557	O(C)c1c(OC)cc2[C@@H]3C(=O)c4c(O)cc5OC(C)(C)C=Cc5c4O[C@@H]3COc2c1	EANPD	LEGU_00146	O1c2ccc3c(OC4COc5ccccc5C4C3)c2C=CC1	O1c2ccc3c(OC4COc5ccccc5C4C3)c2C=CC1	NA	237
1558	O(C)c1c(OC)cc2[C@@H]3C(=O)c4c(O[C@@H]3COc2c1)c1c(O[C@@H](C(=C)C)C1)cc4	EANPD	LEGU_00150	O1c2ccc3c(OC4COc5ccccc5C4C3)c2CC1	O1c2ccc3c(OC4COc5ccccc5C4C3)c2CC1	NA	236
1559	O(C)c1c(OC)cc2[C@@H]3C(=O)c4c(O[C@@H]3COc2c1)c1c(OC(C)(C)C=C1)cc4	EANPD	LEGU_00138	O1c2ccc3c(OC4COc5ccccc5C4C3)c2C=CC1	O1c2ccc3c(OC4COc5ccccc5C4C3)c2C=CC1	NA	237
1560	O(C)c1c(OC)cc2[C@H]3[C@@H]4N(C)CCC4=CC[C@H]3OC(=O)c2c1	NANPDB	4718	O1Cc2ccccc2C3C1CC=C4CCNC43	O1Cc2ccccc2C3C1CC=C4CCNC43	NA	227
1561	O(C)c1c(OC)cc2c(-c3c(N(C)C2)c2c(cc4OCOc4c2)cc3)c1	EANPD	RUTA_00027	O1c2cc3ccc4-c5ccccc5CNc4c3cc2OC1	O1c2cc3ccc4-c5ccccc5CNc4c3cc2OC1	NA	238
1562	O(C)c1c(OC)cc2c(-c3cc4OCOc4cc3)c3C(=O)OCc3c(O)c2c1	EANPD	APID_00005	O1Cc2cc3ccccc3cc2C1	O1c2ccccc2OC1	O1c2ccc(cc2OC1)-c3c4ccccc4cc5c3COC5	239
1564	O(C)c1c(OC)cc2c(-c3cc4OCOc4cc3)c3C(=O)OCc3c(O)c2c1	NANPDB	3612	O1Cc2cc3ccccc3cc2C1	O1c2ccccc2OC1	O1c2ccc(cc2OC1)-c3c4ccccc4cc5c3COC5	239
1570	O(C)c1c(OC)cc2c(-c3cc4OCOc4cc3)c3C(=O)OCc3c(O[C@H]3[C@H](O)[C@@](O)(CO)CO3)c2c1	NANPDB	3610	O1CCCC1	O1Cc2cc3ccccc3cc2C1	O1c2ccc(cc2OC1)-c3c4ccccc4c(OC5OCCC5)c6c3COC6	41
1571	O(C)c1c(OC)cc2c([C@]3(O)C(=O)c4c(O[C@@H]3CC2)cc2occc2c4)c1	EANPD	FABA_00116	o1ccc2cc3c(OC4CCc5ccccc5C4C3)cc12	o1ccc2cc3c(OC4CCc5ccccc5C4C3)cc12	NA	240
1572	O(C)c1c(OC)cc2c([C@@]3(N(C)CC2)[C@@H](O)c2c4OCOc4ccc2C3)c1	NANPDB	2585	O1c2ccc3c(c2OC1)CC4(NCCc5ccccc54)C3	O1c2ccc3c(c2OC1)CC4(NCCc5ccccc54)C3	NA	229
1573	O(C)c1c(OC)cc2c([C@@H](c3cc4OCOc4cc3)[C@H]3C(=O)OCC3C2)c1	EANPD	APID_00001	O1CC2Cc3ccccc3CC2C1	O1c2ccccc2OC1	O1c2ccc(cc2OC1)C3c4ccccc4CC5COCC35	222
1574	O(C)c1c(OC)cc2c([C@H](C)N(C)CC2)c1	NANPDB	1336	c1ccc2c(c1)CNCC2	c1ccc2c(c1)CNCC2	NA	204
1575	O(C)c1c(OC)cc2C(=O)Oc3c(O)c(OC)cc4C(=O)Oc1c2-c34	EANPD	COMB_00014	O1c2cccc3c2-c4c(OC3)cccc4C1	O1c2cccc3c2-c4c(OC3)cccc4C1	NA	228
1576	O(C)c1c(OC)cc2C(=O)Oc3c(OC)c(O)cc4C(=O)Oc1c2-c34	NANPDB	319	O1c2cccc3c2-c4c(OC3)cccc4C1	O1c2cccc3c2-c4c(OC3)cccc4C1	NA	228
1577	O(C)c1c(OC)cc2C(=O)Oc3c(OC)c(O[C@H]4[C@H](O)[C@@H](O)[C@H](O)[C@@H](CO)O4)cc4C(=O)Oc1c2-c34	NANPDB	3028	O1CCCCC1	O1c2cccc3c2-c4c(OC3)cccc4C1	O1c2cccc3c2-c4c(OC3)cc(OC5OCCCC5)cc4C1	148
1578	O(C)c1c(OC)cc2C(=O)Oc3c(OC)c(OC)cc4C(=O)Oc1c2-c34	NANPDB	2359	O1c2cccc3c2-c4c(OC3)cccc4C1	O1c2cccc3c2-c4c(OC3)cccc4C1	NA	228
1579	O(C)c1c(OC)cc2c(c(-c3cc4OCOc4cc3)c3C(=O)OCc3c2)c1	NANPDB	3614	O1Cc2cc3ccccc3cc2C1	O1c2ccccc2OC1	O1c2ccc(cc2OC1)-c3c4ccccc4cc5c3COC5	239
1580	O(C)c1c(OC)cc2c(C(=O)Cc3c(c4OCOc4cc3)CN(C)CC2)c1	NANPDB	2580	O1c2ccc3c(c2OC1)CNCCc4ccccc4CC3	O1c2ccc3c(c2OC1)CNCCc4ccccc4CC3	NA	241
1581	O(C)c1c(OC)cc2c(C(C)N(C)CC2)c1	NANPDB	855	c1ccc2c(c1)CNCC2	c1ccc2c(c1)CNCC2	NA	204
1582	O(C)c1c(OC)cc2c(C(Cc3cc(O)c(OC)cc3)N(C)CC2)c1	EANPD	ANNO_00133	c1ccc2c(c1)CNCC2	c1ccccc1	c1ccc(cc1)CC2NCCc3ccccc32	204
1583	O(C)c1c(OC)cc2c(C(N(C)CC2)C2OC(=O)c3c2cc2OCOc2c3)c1	NANPDB	2582	c1ccc2c(c1)CNCC2	O1c2cc3c(cc2OC1)COC3	O1c2cc3c(cc2OC1)C(OC3)C4NCCc5ccccc54	204
1584	O(C)c1c(OC)cc2c(c1)C1C(O)C(OC)C=C3C1N(C2)CC3	NANPDB	185	c1ccc2c(c1)CN3CCC4=CCCC2C43	c1ccc2c(c1)CN3CCC4=CCCC2C43	NA	225
1585	O(C)c1c(OC)cc2c(c3c([n+](C)c2)c2c(cc4OCOc4c2)cc3)c1	EANPD	RUTA_00026	n1cc2ccccc2c3ccc4cc5OCOc5cc4c13	n1cc2ccccc2c3ccc4cc5OCOc5cc4c13	NA	242
1586	O(C)c1c(OC)cc2c(OC(=O)C=C2)c1	EANPD	RUTA_00052	O1c2ccccc2C=CC1	O1c2ccccc2C=CC1	NA	12
1588	O(C)c1c(OC)cc2c(OC(=O)C=C2)c1	NANPDB	1742	O1c2ccccc2C=CC1	O1c2ccccc2C=CC1	NA	12
1590	O(C)c1c(OC)cc2c(OCC=3Oc4c(C(=O)C2=3)ccc2OC(C)(C)C=Cc42)c1	EANPD	LEGU_00152	O1c2c3C=CCOc3ccc2CC4=C1COc5ccccc54	O1c2c3C=CCOc3ccc2CC4=C1COc5ccccc54	NA	243
1591	O(C)c1c(OC)cc2c3[C@@H]([N+]([O-])(C)CC2)Cc2c(c(O)c(OC)cc2)-c13	NANPDB	3220	c1ccc2c(c1)-c3cccc4c3C(NCC4)C2	c1ccc2c(c1)-c3cccc4c3C(NCC4)C2	NA	219
1592	O(C)c1c(OC)cc2c3[C@@H](N(C)CC2)Cc2c(-c13)cc(OC)c(OC)c2	NANPDB	3215	c1ccc2c(c1)-c3cccc4c3C(NCC4)C2	c1ccc2c(c1)-c3cccc4c3C(NCC4)C2	NA	219
1593	O(C)c1c(OC)cc2c3[C@@H](N(C)CC2)Cc2c(c(O)c(OC)cc2)-c13	NANPDB	2685	c1ccc2c(c1)-c3cccc4c3C(NCC4)C2	c1ccc2c(c1)-c3cccc4c3C(NCC4)C2	NA	219
1594	O(C)c1c(OC)cc2c3c(C(=O)c4c(-c13)cccc4)ncc2	EANPD	ANNO_T0001	n1ccc2cccc3-c4ccccc4Cc1c23	n1ccc2cccc3-c4ccccc4Cc1c23	NA	244
1595	O(C)c1c(OC)cc2c3c1c1c(c(-c4c5nccc6c5c(C(=O)C(OC)=C6)c5c4cccc5)c3N(C)CC2)cccc1	EANPD	ANNO_T0002	n1ccc2C=CCc3c4ccccc4cc1c23	n1ccc2C=CCc3c4ccccc4cc1c23	n1ccc2C=CCc3c4ccccc4c(c1c23)-c5c6ccccc6c7cccc8c7c5NCC8	245
1596	O(C)c1c(OC)cc2c3c4c(c(OC)c(O)cc4cc2)ccc13	EANPD	ANNO_00100	c1cc2ccc3cccc4ccc(c1)c2c34	c1cc2ccc3cccc4ccc(c1)c2c34	NA	232
1597	O(C)c1c(OC)cc2OC[C@@H]3[C@@](O)(C(=O)c4c(O)cc5OC(C)(C)C=Cc5c4O3)c2c1	EANPD	LEGU_00221	O1c2ccc3c(OC4COc5ccccc5C4C3)c2C=CC1	O1c2ccc3c(OC4COc5ccccc5C4C3)c2C=CC1	NA	237
1598	O(C)c1c(OC)cc2OC[C@@H]3[C@@](O)(C(=O)c4c(O3)c3c(OC(C)(C)C=C3)cc4)c2c1	EANPD	LEGU_00139	O1c2ccc3c(OC4COc5ccccc5C4C3)c2C=CC1	O1c2ccc3c(OC4COc5ccccc5C4C3)c2C=CC1	NA	237
1599	O(C)c1c(OC)cc2OC[C@@H]3[C@@](O)(C(=O)c4c(O3)c3c(OC5C(C)(C)C35)cc4)c2c1	EANPD	LEGU_00268	O1c2ccccc2C3Cc4ccc5OC6CC6c5c4OC3C1	O1c2ccccc2C3Cc4ccc5OC6CC6c5c4OC3C1	NA	246
1600	O(C)c1c(OC)cc2OC[C@H]3[C@](O)(C(=O)c4c(O3)c3c(O[C@@H](C(=C)C)C3)cc4)c2c1	EANPD	FABA_00115	O1c2ccc3c(OC4COc5ccccc5C4C3)c2CC1	O1c2ccc3c(OC4COc5ccccc5C4C3)c2CC1	NA	236
1601	O(C)c1c(OC)cc2OC=C(c3c(OC)cc4OCOc4c3)C(=O)c2c1	EANPD	LEGU_00408	O1c2ccccc2OC1	O1C=CCc2ccccc12	O1C=C(c2ccc3OCOc3c2)Cc4ccccc14	5
1602	O(C)c1c(OC)cc2OCC=3Oc4c(C(=O)C=3Oc2c1)ccc1OC(C)(C)C=Cc41	EANPD	LEGU_00381	O1c2ccccc2OCC=3Oc4c5C=CCOc5ccc4CC13	O1c2ccccc2OCC=3Oc4c5C=CCOc5ccc4CC13	NA	247
1603	O(C)c1c(OC)cc2OCC3C(O)(C(=O)c4c(O)cc5OC(C(=C)C)Cc5c4O3)c2c1	EANPD	LEGU_00222	O1c2ccc3c(OC4COc5ccccc5C4C3)c2CC1	O1c2ccc3c(OC4COc5ccccc5C4C3)c2CC1	NA	236
1604	O(C)c1c(OC)cc2OCCC(=O)c2c1	EANPD	LEGU_00149	O1c2ccccc2CCC1	O1c2ccccc2CCC1	NA	152
1605	O(C)c1c(OC)cc2OCCC3(C(=O)c4c(O3)c3c(occ3)cc4)Oc2c1	EANPD	LEGU_00148	o1ccc2c1ccc3c2OC4(Oc5ccccc5OCC4)C3	o1ccc2c1ccc3c2OC4(Oc5ccccc5OCC4)C3	NA	248
1606	O(C)c1c(OC)ccc-2c1C(=O)N(C)c1c3c(cc4OCOc4c3)ccc-21	EANPD	RUTA_00011	O1c2cc3ccc4-c5ccccc5CNc4c3cc2OC1	O1c2cc3ccc4-c5ccccc5CNc4c3cc2OC1	NA	238
1607	O(C)c1c(OC)ccc-2c1C(CO)N(C)c1c3c(cc4OCOc4c3)ccc-21	NANPDB	3213	O1c2cc3ccc4-c5ccccc5CNc4c3cc2OC1	O1c2cc3ccc4-c5ccccc5CNc4c3cc2OC1	NA	238
1608	O(C)c1c(OC)ccc([C@@H]2[C@@H](CO)c3c(c(OC)cc(/C=C/CO)c3)O2)c1	NANPDB	1479	c1ccccc1	O1c2ccccc2CC1	O1c2ccccc2CC1c3ccccc3	3
1609	O(C)c1c(OC)ccc(/C=C/O)c1	NANPDB	5012	c1ccccc1	c1ccccc1	NA	3
1610	O(C)c1c(OC)ccc(C(O)C(O)COC2[C@H](O)[C@@H](O)[C@H](O)[C@@H](CO)O2)c1	NANPDB	2417	O1CCCCC1	c1ccccc1	O(CCCc1ccccc1)C2OCCCC2	148
1611	O(C)c1c(OC)ccc(C(O)C(OC2[C@H](O)[C@@H](O)[C@H](O)[C@@H](CO)O2)CO)c1	NANPDB	2418	O1CCCCC1	c1ccccc1	O(CCc1ccccc1)C2OCCCC2	148
1612	O(C)c1c(OC)ccc(C[C@@H]2[C@@](O)(Cc3cc(OC)c(O)cc3)C(=O)OC2)c1	NANPDB	1513	c1ccccc1	O1CCCC1	O1CC(Cc2ccccc2)C(C1)Cc3ccccc3	3
1613	O(C)c1c(OC)ccc(C[C@@H]2[C@@](O)(Cc3cc(OC)c(O[C@H]4[C@H](O)[C@@H](O)[C@H](O)[C@@H](CO)O4)cc3)C(=O)OC2)c1	NANPDB	5385	O1CCCC1	O1CCCCC1	O1CC(Cc2ccccc2)C(C1)Cc3ccc(OC4OCCCC4)cc3	41
1614	O(C)c1c(OC)ccc(C[C@@H]2[C@@H](Cc3cc(OC)c(O)cc3)C(=O)OC2)c1	NANPDB	5384	c1ccccc1	O1CCCC1	O1CC(Cc2ccccc2)C(C1)Cc3ccccc3	3
1615	O(C)c1c(OC)ccc(C[C@@H]2/C(=C\c3cc(OC)c(O)cc3)/C(=O)OC2)c1	NANPDB	5578	c1ccccc1	O1CCCC1	O1CC(=Cc2ccccc2)C(C1)Cc3ccccc3	3
1616	O(C)c1c(OC)ccc(C=2C(=O)c3c(c(CC=C(C)C)c(O)c(OC)c3)OC=2)c1	EANPD	LEGU_00008	c1ccccc1	O1C=CCc2ccccc12	O1C=C(c2ccccc2)Cc3ccccc13	3
1617	O(C)c1c(OC)ccc(C=2C(=O)c3c(O)cc(O)cc3OC=2)c1	EANPD	LEGU_00254	c1ccccc1	O1C=CCc2ccccc12	O1C=C(c2ccccc2)Cc3ccccc13	3
1618	O(C)c1c(OC)ccc(C=2C(=O)c3c(OC=2)c2c(c(O)c3)OC(C)(C)C=C2)c1	EANPD	LEGU_00007	O1C=CCc2ccc3OCC=Cc3c12	c1ccccc1	O1C=C(c2ccccc2)Cc3ccc4OCC=Cc4c13	213
1619	O(C)c1c(OC)ccc(C=2C(=O)c3c(OC=2)c2c(c(OC)c3)OC(C)(C)C=C2)c1	EANPD	LEGU_00005	O1C=CCc2ccc3OCC=Cc3c12	c1ccccc1	O1C=C(c2ccccc2)Cc3ccc4OCC=Cc4c13	213
1620	O(C)c1c(OC)ccc(C=2Oc3c(c(O[C@H]4C(O)[C@@H](O)[C@H](O)C(CO)O4)cc(OC)c3)C(=O)C=2)c1	NANPDB	841	O1C=CCc2ccccc12	O1CCCCC1	O1c2cccc(OC3OCCCC3)c2CC=C1c4ccccc4	10
1621	O(C)c1c(OC)ccc(C2=C(CCC)C(=O)c3c(OC)ccc(OC)c3N2)c1	NANPDB	3593	c1ccccc1	c1ccc2c(c1)NC=CC2	c1ccc(cc1)C2=CCc3ccccc3N2	3
1622	O(C)c1c(OC)ccc(C2=C(O)C(=O)c3c(O)cc(OC)cc3O2)c1	EANPD	COMP_00012	c1ccccc1	O1C=CCc2ccccc12	O1c2ccccc2CC=C1c3ccccc3	3
1623	O(C)c1c(OC)ccc(C2=C(OC)C(=O)c3c(O)cc(O)cc3O2)c1	NANPDB	1718	c1ccccc1	O1C=CCc2ccccc12	O1c2ccccc2CC=C1c3ccccc3	3
1624	O(C)c1c(OC)ccc(C2=C(OC)C(=O)c3c(O)cc(OC)cc3O2)c1	EANPD	COMP_00017	c1ccccc1	O1C=CCc2ccccc12	O1c2ccccc2CC=C1c3ccccc3	3
1625	O(C)c1c(OC)ccc(CC=C)c1	NANPDB	1549	c1ccccc1	c1ccccc1	NA	3
1626	O(C)c1c(OC)ccc(CC2C(Cc3cc(OC)c(OC4[C@H](O)[C@@H](O)[C@H](O)[C@@H](CO)O4)cc3)C(=O)OC2)c1	NANPDB	5580	O1CCCC1	O1CCCCC1	O1CC(Cc2ccccc2)C(C1)Cc3ccc(OC4OCCCC4)cc3	41
1627	O(C)c1c(OC)ccc2-c3c(N(C)Cc12)c1c(cc2OCOc2c1)cc3	EANPD	RUTA_X_00002	O1c2cc3ccc4-c5ccccc5CNc4c3cc2OC1	O1c2cc3ccc4-c5ccccc5CNc4c3cc2OC1	NA	238
1628	O(C)c1c(OC)ccc2C(=O)[C@@]3(O)[C@H](Oc12)COc1c3cc2OCOc2c1	EANPD	LEGU_00033	O1c2cc3OCC4Oc5ccccc5CC4c3cc2OC1	O1c2cc3OCC4Oc5ccccc5CC4c3cc2OC1	NA	216
1629	O(C)c1c(OC)ccc2C(=O)c3c(OC)c4OCOc4cc3N(C)c12	EANPD	RUTA_00005	O1c2cc3Nc4ccccc4Cc3cc2OC1	O1c2cc3Nc4ccccc4Cc3cc2OC1	NA	249
1630	O(C)c1c(OC)ccc2C(O)=C(C)C(=O)C(=O)c12	EANPD	ASPH_00002	c1ccc2c(c1)C=CCC2	c1ccc2c(c1)C=CCC2	NA	59
1631	O(C)c1c(OC)ccc2c(OC)c3c(occ3)nc12	NANPDB	3601	n1c2occc2cc3ccccc13	n1c2occc2cc3ccccc13	NA	150
1633	O(C)c1c(OC)ccc2c(OC)c3c(occ3)nc12	EANPD	RUTA_00006	n1c2occc2cc3ccccc13	n1c2occc2cc3ccccc13	NA	150
1635	O(C)c1c(OC)ccc2c1-c1c(O)c(OC)cc3c1[C@@H]([N+](C)(C)CC3)C2	NANPDB	3221	c1ccc2c(c1)-c3cccc4c3C(NCC4)C2	c1ccc2c(c1)-c3cccc4c3C(NCC4)C2	NA	219
1636	O(C)c1c(OC)ccc2c1-c1c(O)c(OC)cc3c1[C@@H](N(C)CC3)C2	NANPDB	3217	c1ccc2c(c1)-c3cccc4c3C(NCC4)C2	c1ccc2c(c1)-c3cccc4c3C(NCC4)C2	NA	219
1637	O(C)c1c(OC)ccc2c1-c1c(O)c(OC)cc3c1[C@H]([N+]([O-])(C)CC3)C2	NANPDB	3219	c1ccc2c(c1)-c3cccc4c3C(NCC4)C2	c1ccc2c(c1)-c3cccc4c3C(NCC4)C2	NA	219
1638	O(C)c1c(OC)ccc2c1c[n+]1c(-c3c(cc(O)c(OC)c3)CC1)c2	EANPD	ANNO_T0004	c1ccc2cn3c(cc2c1)-c4ccccc4CC3	c1ccc2cn3c(cc2c1)-c4ccccc4CC3	NA	250
1639	O(C)c1c(OC)ccc2c1c[n+]1c(-c3c(cc(OC)c(O)c3)CC1)c2	EANPD	ANNO_T0005	c1ccc2cn3c(cc2c1)-c4ccccc4CC3	c1ccc2cn3c(cc2c1)-c4ccccc4CC3	NA	250
1640	O(C)c1c(OC)ccc2c1c[n+]1c(-c3c(cc(OC)c(OC)c3)CC1)c2	EANPD	ANNO_T0003	c1ccc2cn3c(cc2c1)-c4ccccc4CC3	c1ccc2cn3c(cc2c1)-c4ccccc4CC3	NA	250
1641	O(C)c1c(OC)ccc2c1c[n+]1c(-c3c(cc4OCOc4c3)CC1)c2	NANPDB	749	O1c2cc3-c4cc5ccccc5cn4CCc3cc2OC1	O1c2cc3-c4cc5ccccc5cn4CCc3cc2OC1	NA	251
1642	O(C)c1c(OC)ccc2c1CN(C)CCc1c(C(=O)C2)cc2OCOc2c1	NANPDB	2686	O1c2cc3c(cc2OC1)CCc4ccccc4CNCC3	O1c2cc3c(cc2OC1)CCc4ccccc4CNCC3	NA	252
1643	O(C)c1c(OC)ccc2c1CN1[C@H](c3c(cc(OC)c(OC)c3)CC1)C2	EANPD	ANNO_T0006	c1ccc2c(c1)CN3CCc4ccccc4C3C2	c1ccc2c(c1)CN3CCc4ccccc4C3C2	NA	253
1644	O(C)c1c(OC)ccc2c1cnc1c3c(cc4OCOc4c3)ccc21	EANPD	RUTA_00013	n1cc2ccccc2c3ccc4cc5OCOc5cc4c13	n1cc2ccccc2c3ccc4cc5OCOc5cc4c13	NA	242
1645	O(C)c1c(OC)ccc2c1N(C)C(=O)C1=C2OC(C)(C)C=C1	EANPD	RUTA_00020	O1C=2c3ccccc3NCC2C=CC1	O1C=2c3ccccc3NCC2C=CC1	NA	254
1646	O(C)c1c(OC2[C@@H](O)C(O)[C@@H](O)C(C)O2)ccc(C2=C(O)C(=O)c3c(O)cc(O)cc3O2)c1	NANPDB	3516	O1C=CCc2ccccc12	O1CCCCC1	O1c2ccccc2CC=C1c3ccc(OC4OCCCC4)cc3	10
1647	O(C)c1c(OC2[C@H](O)[C@@H](O)[C@H](O)[C@@H](CO)O2)ccc([C@H]2OC[C@@H]3[C@@H](c4cc(OC)c(O)cc4)OC[C@H]23)c1	NANPDB	1100	O1CC2COCC2C1	O1CCCCC1	O(c1ccc(cc1)C2OCC3C(OCC23)c4ccccc4)C5OCCCC5	218
1648	O(C)c1c(OC2[C@H](O)[C@@H](O)[C@H](O)[C@@H](CO)O2)ccc(C=2Oc3c(c(O)cc(O)c3)C(=O)C=2)c1	NANPDB	1859	O1C=CCc2ccccc12	O1CCCCC1	O1c2ccccc2CC=C1c3ccc(OC4OCCCC4)cc3	10
1649	O(C)c1c(OC2C(O)C(O)C(O)C(CO)O2)cc2C(=O)Oc3c(OC)c(O)cc4C(=O)Oc1c2-c34	NANPDB	3863	O1CCCCC1	O1c2cccc3c2-c4c(OC3)cccc4C1	O1c2cccc3c2-c4c(OC3)cc(OC5OCCCC5)cc4C1	148
1650	O(C)c1c(OC2C(OC3C(O)C(O)C(O)C(CO)O3)C(O)C(O)C(CO)O2)cc2OC(=O)C=Cc2c1	NANPDB	60	O1CCCCC1	O1c2ccccc2C=CC1	O1c2cc(OC3OCCCC3OC4OCCCC4)ccc2C=CC1	148
1651	O(C)c1c2C(=O)[C@H]([C@@H]3[C@@H](c4ccc(OC)cc4)Oc4c(c(OC)cc(O)c4)C3=O)[C@@H](c3ccc(OC)cc3)Oc2cc(O)c1	EANPD	LEGU_00535_5	c1ccccc1	O1c2ccccc2CCC1	O1c2ccccc2CC(C1c3ccccc3)C4Cc5ccccc5OC4c6ccccc6	3
1652	O(C)c1c2C(=O)[C@H](O)[C@@H](c3ccccc3)Oc2c2c(OC(C)(C)C=C2)c1	EANPD	LEGU_00283	O1c2ccc3c(OCCC3)c2C=CC1	c1ccccc1	O1c2ccc3c(OC(c4ccccc4)CC3)c2C=CC1	255
1653	O(C)c1c2C(=O)C(c3c(O)cccc3)=COc2cc2OCOc12	NANPDB	2738	c1ccccc1	O1C=CCc2cc3OCOc3cc12	O1C=C(c2ccccc2)Cc3cc4OCOc4cc13	3
1654	O(C)c1c2C(=O)C(c3cc(O)c(OC)cc3)=COc2cc2OCOc12	NANPDB	2729	c1ccccc1	O1C=CCc2cc3OCOc3cc12	O1C=C(c2ccccc2)Cc3cc4OCOc4cc13	3
1655	O(C)c1c2C(=O)C(c3ccc(O)cc3)=COc2cc(O)c1	NANPDB	2736	c1ccccc1	O1C=CCc2ccccc12	O1C=C(c2ccccc2)Cc3ccccc13	3
1656	O(C)c1c2C(=O)C(c3ccc(O)cc3)=COc2cc(O[C@H]2C(O)[C@@H](O)[C@H](O)C(CO)O2)c1	NANPDB	2737	O1C=CCc2ccccc12	O1CCCCC1	O1C=C(c2ccccc2)Cc3ccc(OC4OCCCC4)cc13	10
1657	O(C)c1c2C(=O)C(c3ccc(OC)cc3)=COc2cc2OCOc12	NANPDB	2728	c1ccccc1	O1C=CCc2cc3OCOc3cc12	O1C=C(c2ccccc2)Cc3cc4OCOc4cc13	3
1658	O(C)c1c2C(=O)C(CCC)=C(c3c(O)cc(OC)cc3)Nc2c(OC)cc1	NANPDB	3591	c1ccccc1	c1ccc2c(c1)NC=CC2	c1ccc(cc1)C2=CCc3ccccc3N2	3
1659	O(C)c1c2C(=O)C(CCC)=C(c3cc(OC)ccc3)Nc2c(OC)cc1	NANPDB	3592	c1ccccc1	c1ccc2c(c1)NC=CC2	c1ccc(cc1)C2=CCc3ccccc3N2	3
1660	O(C)c1c2C(=O)C(O)=C(C)C(=O)c2ccc1	EANPD	ASPH_00006	c1ccc2c(c1)CC=CC2	c1ccc2c(c1)CC=CC2	NA	200
1661	O(C)c1c2C(=O)C(O)=C(c3cc(O)c(O)cc3)Oc2cc(O)c1	NANPDB	2772	c1ccccc1	O1C=CCc2ccccc12	O1c2ccccc2CC=C1c3ccccc3	3
1662	O(C)c1c2C(=O)C(O[C@H]3[C@@H](O)C(O)[C@@H](O)C(C)O3)=C(c3cc(O)c(O)cc3)Oc2cc(O)c1	NANPDB	2763	O1C=CCc2ccccc12	O1CCCCC1	O1c2ccccc2CC(OC3OCCCC3)=C1c4ccccc4	10
1663	O(C)c1c2C(=O)C(O[C@H]3C(O)C(O)[C@H](O)[C@@H](CO)O3)=C(c3cc(O)c(O)cc3)Oc2cc(O)c1	NANPDB	2759	O1C=CCc2ccccc12	O1CCCCC1	O1c2ccccc2CC(OC3OCCCC3)=C1c4ccccc4	10
1664	O(C)c1c2C(=O)C(OC)=C(c3cc(O)c(O)cc3)Oc2cc(O)c1	NANPDB	2773	c1ccccc1	O1C=CCc2ccccc12	O1c2ccccc2CC=C1c3ccccc3	3
1665	O(C)c1c2C(=O)C(OC)=C(c3ccc(O)cc3)Oc2cc(OC)c1	NANPDB	842	c1ccccc1	O1C=CCc2ccccc12	O1c2ccccc2CC=C1c3ccccc3	3
1666	O(C)c1c2C(=O)C[C@@H](c3ccc(O)cc3)Oc2c2c(OC(C)(C)C=C2)c1	EANPD	LEGU_00275	O1c2ccc3c(OCCC3)c2C=CC1	c1ccccc1	O1c2ccc3c(OC(c4ccccc4)CC3)c2C=CC1	255
1667	O(C)c1c2C(=O)C[C@@H](c3ccccc3)Oc2c(CC=C(C)C)c(O)c1	EANPD	LEGU_00282	c1ccccc1	O1c2ccccc2CCC1	O1c2ccccc2CCC1c3ccccc3	3
1668	O(C)c1c2C(=O)C[C@@H](c3ccccc3)Oc2c2c(OC3C(C)(C)C23)c1	EANPD	LEGU_00276	c1ccccc1	O1c2c(ccc3OC4CC4c32)CCC1	O1c2ccc3c(OC(c4ccccc4)CC3)c2C5CC15	3
1669	O(C)c1c2C(=O)C=C(C)Oc2cc(O)c1	NANPDB	261	O1C=CCc2ccccc12	O1C=CCc2ccccc12	NA	10
1670	O(C)c1c2C(=O)c3c(c(O)cc(C)c3)C(=O)c2ccc1	NANPDB	4731	c1ccc2c(c1)Cc3ccccc3C2	c1ccc2c(c1)Cc3ccccc3C2	NA	137
1671	O(C)c1c2C(=O)c3c(c(O)cc(CO)c3)C(=O)c2c(O)cc1	NANPDB	2356	c1ccc2c(c1)Cc3ccccc3C2	c1ccc2c(c1)Cc3ccccc3C2	NA	137
1672	O(C)c1c2C(=O)c3c(N(C)c2cc2OCOc12)c(OC)ccc3	EANPD	RUTA_00004	O1c2cc3Nc4ccccc4Cc3cc2OC1	O1c2cc3Nc4ccccc4Cc3cc2OC1	NA	249
1673	O(C)c1c2C(=O)c3c(O)cc(C)cc3C(=O)c2ccc1	EANPD	ASPH_00014	c1ccc2c(c1)Cc3ccccc3C2	c1ccc2c(c1)Cc3ccccc3C2	NA	137
1674	O(C)c1c2C(=O)c3c(O)cc(C)cc3OC(=O)c2cc(O)c1	EANPD	ASPH_00026	O1c2ccccc2Cc3ccccc3C1	O1c2ccccc2Cc3ccccc3C1	NA	256
1675	O(C)c1c2C(=O)c3c(O)cc(C)cc3OC(=O)c2cc(OC)c1	EANPD	ASPH_00025	O1c2ccccc2Cc3ccccc3C1	O1c2ccccc2Cc3ccccc3C1	NA	256
1676	O(C)c1c2C(=O)c3c(O)cc(C)cc3OC(=O)c2ccc1	EANPD	ASPH_00023	O1c2ccccc2Cc3ccccc3C1	O1c2ccccc2Cc3ccccc3C1	NA	256
1677	O(C)c1c2C(=O)c3c(O)cc(O)cc3C(=O)c2cc(C)c1	NANPDB	4106	c1ccc2c(c1)Cc3ccccc3C2	c1ccc2c(c1)Cc3ccccc3C2	NA	137
1678	O(C)c1c2C(=O)c3c(O)cc(O)cc3C(=O)c2cc(CO)c1	NANPDB	4104	c1ccc2c(c1)Cc3ccccc3C2	c1ccc2c(c1)Cc3ccccc3C2	NA	137
1679	O(C)c1c2C(=O)c3c(O)cc(OC)cc3Oc2c(OC)cc1	NANPDB	2611	O1c2ccccc2Cc3ccccc13	O1c2ccccc2Cc3ccccc13	NA	215
1680	O(C)c1c2C(=O)CC(c3ccccc3)Oc2c2c(OC(C)(C)C=C2)c1	EANPD	LEGU_00225	O1c2ccc3c(OCCC3)c2C=CC1	c1ccccc1	O1c2ccc3c(OC(c4ccccc4)CC3)c2C=CC1	255
1681	O(C)c1c2C(=O)CC(c3ccccc3)Oc2cc(O)c1	EANPD	POLYG_00019	c1ccccc1	O1c2ccccc2CCC1	O1c2ccccc2CCC1c3ccccc3	3
1682	O(C)c1c2C(=O)O[C@H](c3ccccc3)Cc2cc2OCOc12	NANPDB	159	c1ccccc1	O1c2cc3c(cc2OC1)CCOC3	O1c2cc3c(cc2OC1)CC(OC3)c4ccccc4	3
1683	O(C)c1c2c(c(-c3cc4OCOc4cc3)c3C(=O)OCc13)cc(OC)c(OC)c2	NANPDB	3605	O1Cc2cc3ccccc3cc2C1	O1c2ccccc2OC1	O1c2ccc(cc2OC1)-c3c4ccccc4cc5c3COC5	239
1684	O(C)c1c2c(c([C@@H]3C(=O)c4c(O)cc(O)cc4OC3)cc1)OC(C(O)(C)C)C2	EANPD	LEGU_00305	O1c2ccccc2CCC1	O1c2ccccc2CC1	O1c2ccccc2CC(c3cccc4c3OCC4)C1	152
1685	O(C)c1c2c(c(C)c(O)c1)C[C@H](C)OC2	NANPDB	4128	O1Cc2ccccc2CC1	O1Cc2ccccc2CC1	NA	257
1686	O(C)c1c2c(c(C)c(O)c1)cc(C)nc2	NANPDB	4116	n1ccc2ccccc2c1	n1ccc2ccccc2c1	NA	258
1687	O(C)c1c2c(c(O)c3OC(=O)C=Cc13)occ2	NANPDB	4218	o1ccc2cc3C=CCOc3cc12	o1ccc2cc3C=CCOc3cc12	NA	259
1688	O(C)c1c2c(c(OC)c3OC(CO)=CC(=O)c13)occ2	NANPDB	4222	o1ccc2cc3c(OC=CC3)cc12	o1ccc2cc3c(OC=CC3)cc12	NA	260
1689	O(C)c1c2c(c(OC)c3OCOc3c2)nc2occc12	EANPD	RUTA_00037	n1c2occc2cc3cc4OCOc4cc13	n1c2occc2cc3cc4OCOc4cc13	NA	261
1690	O(C)c1c2c(c(OC)cc(OC)c2)nc2occc12	EANPD	RUTA_00061	n1c2occc2cc3ccccc13	n1c2occc2cc3ccccc13	NA	150
1691	O(C)c1c2c(c(OC)ccc2)nc2occc12	NANPDB	3607	n1c2occc2cc3ccccc13	n1c2occc2cc3ccccc13	NA	150
1692	O(C)c1c2c(c3c(c(C)cc(O)c3)c1)cc(O)c(C)c2	EANPD	EUPH_00071	c1ccc2c(c1)ccc3ccccc32	c1ccc2c(c1)ccc3ccccc32	NA	262
1693	O(C)c1c2C(c3n4C(=O)C=5C(=O)c6c(NC=5c4cc3)cccc6)O[C@@H](C)Cc2c(C)c(O)c1	NANPDB	4112	O1Cc2ccccc2CC1	c1ccc2c(c1)NC=3c4cccn4CC3C2	O1CCc2ccccc2C1c3ccc4C=5Nc6ccccc6CC5Cn43	257
1694	O(C)c1c2c(cc(O)c1)CC(C)OC2	NANPDB	4127	O1Cc2ccccc2CC1	O1Cc2ccccc2CC1	NA	257
1695	O(C)c1c2c(cc(OC)c3C(=O)CC(C)Oc23)cc(OC)c1	NANPDB	1408	O1c2c3ccccc3ccc2CCC1	O1c2c3ccccc3ccc2CCC1	NA	263
1696	O(C)c1c2c(nc3occc13)cc(OC)c(OC)c2	EANPD	RUTA_00045	n1c2occc2cc3ccccc13	n1c2occc2cc3ccccc13	NA	150
1697	O(C)c1c2c(nc3occc13)cc1OCOc1c2	EANPD	RUTA_00044	n1c2occc2cc3cc4OCOc4cc13	n1c2occc2cc3cc4OCOc4cc13	NA	261
1698	O(C)c1c2c(O)c3[C@H](C)OC(=O)c3cc2ccc1	EANPD	ASPH_00195	O1Cc2cc3ccccc3cc2C1	O1Cc2cc3ccccc3cc2C1	NA	239
1699	O(C)c1c2c(O)c3C(=O)C[C@@](O)(C)Cc3cc2ccc1	EANPD	ASPH_00102	c1ccc2cc3c(cc2c1)CCCC3	c1ccc2cc3c(cc2c1)CCCC3	NA	206
1700	O(C)c1c2c(O)c3C(=O)C=C(C)Oc3cc2cc(OC)c1	NANPDB	2141	O1C=CCc2cc3ccccc3cc12	O1C=CCc2cc3ccccc3cc12	NA	207
1701	O(C)c1c2c(O)c3C(=O)CC(O)(C)Oc3cc2cc(O)c1	NANPDB	2142	O1c2cc3ccccc3cc2CCC1	O1c2cc3ccccc3cc2CCC1	NA	208
1702	O(C)c1c2c(O)c3C(=O)CC(O)(C)Oc3cc2cc(OC)c1	NANPDB	2143	O1c2cc3ccccc3cc2CCC1	O1c2cc3ccccc3cc2CCC1	NA	208
1703	O(C)c1c2c(O)c3C(=O)CCC(O)c3cc2cc(C)c1	EANPD	ASPH_00080	c1ccc2cc3c(cc2c1)CCCC3	c1ccc2cc3c(cc2c1)CCCC3	NA	206
1704	O(C)c1c2c(O)cccc2cc2c1C(=O)OC2	EANPD	RHAM_00024	O1Cc2cc3ccccc3cc2C1	O1Cc2cc3ccccc3cc2C1	NA	239
1705	O(C)c1c2c(OC)ccc(-c3c(O)cc(OC)c4[C@H](C)N(C)[C@@H](C)Cc34)c2cc(C)c1	EANPD	ANCI_00007	c1ccc2c(c1)CNCC2	c1ccc2ccccc2c1	c1ccc2c(c1)cccc2-c3cccc4c3CCNC4	204
1706	O(C)c1c2c(OC)ccc(-c3c(O)cc(OC)c4[C@H](C)N[C@@H](C)Cc34)c2cc(C)c1	EANPD	ANCI_00010	c1ccc2c(c1)CNCC2	c1ccc2ccccc2c1	c1ccc2c(c1)cccc2-c3cccc4c3CCNC4	204
1707	O(C)c1c2c(OC)cccc2c(-c2c(O)cc(OC)c3[C@H](C)N[C@@H](C)Cc23)c(C)c1	EANPD	ANCI_00008	c1ccc2c(c1)CNCC2	c1ccc2ccccc2c1	c1ccc2c(c1)cccc2-c3cccc4c3CCNC4	204
1708	O(C)c1c2c(OC)cccc2c(c(C)c1)C1=C(OC)C2=C(C)N[C@@H](C)CC2=CC1=O	EANPD	ANCI_00017	C1=CCC=C2C1=CNCC2	c1ccc2ccccc2c1	c1ccc2c(c1)cccc2C3=CC4=CNCCC4=CC3	264
1709	O(C)c1c2c(OC)cccc2cc2C(=O)OC(C)(C)c12	EANPD	ASPH_00089	O1Cc2cc3ccccc3cc2C1	O1Cc2cc3ccccc3cc2C1	NA	239
1710	O(C)c1c2c(occ2)cc2OC(=O)C=Cc12	NANPDB	2999	o1ccc2cc3C=CCOc3cc12	o1ccc2cc3C=CCOc3cc12	NA	259
1712	O(C)c1c2c(occ2)cc2OC(=O)C=Cc12	EANPD	MORA_X_00007	o1ccc2cc3C=CCOc3cc12	o1ccc2cc3C=CCOc3cc12	NA	259
1714	O(C)c1c2c(occ2)nc2c1ccc(OC)c2	NANPDB	3630	n1c2occc2cc3ccccc13	n1c2occc2cc3ccccc13	NA	150
1715	O(C)c1c2c(occ2)nc2c1cccc2	EANPD	RUTA_00007	n1c2occc2cc3ccccc13	n1c2occc2cc3ccccc13	NA	150
1716	O(C)c1c2c3c4c5N(C(=O)C(=O)c5c2ccc1)C=Cc4cc1OCOc31	EANPD	ANNO_00002	O1c2cc3C=CN4c5c3c(c2OC1)c6ccccc6c5CC4	O1c2cc3C=CN4c5c3c(c2OC1)c6ccccc6c5CC4	NA	265
1717	O(C)c1c2N=C3[C@@]4([C@H]5N(CC[C@@H]6OCC[C@]56CC3)CC4)c2ccc1	NANPDB	397	N=1c2ccccc2C34C1CCC56CCOC6CCN(CC3)C45	N=1c2ccccc2C34C1CCC56CCOC6CCN(CC3)C45	NA	266
1718	O(C)c1c2NC3C4(c2ccc1)C1N(CC4)CCC2OCCC12CC3	NANPDB	396	O1CCC23CCC4Nc5ccccc5C64CCN(CCC12)C63	O1CCC23CCC4Nc5ccccc5C64CCN(CCC12)C63	NA	267
1719	O(C)c1c2O[C@@]3(C)[C@@H](C(C)(C)[C@H](O)[C@H](O)C3)Cc2cc(/C=C/c2cc(O)c(C/C=C(/CCC=C(C)C)\C)c(O)c2)c1	EANPD	APID_00010	c1ccccc1	O1c2ccccc2CC3CCCCC13	O1c2ccc(C=Cc3ccccc3)cc2CC4CCCCC14	3
1720	O(C)c1c2O[C@@H]3[C@]4(c2c(cc1)CN(C)CC4)C=C[C@H](O)C3	NANPDB	184	O1c2cccc3c2C4(C=CCCC14)CCNC3	O1c2cccc3c2C4(C=CCCC14)CCNC3	NA	268
1721	O(C)c1c2O[C@@H]3[C@]4(c2c(cc1)CN(C)CC4)CC[C@H](O)C3	NANPDB	4712	O1c2cccc3c2C4(CCNC3)CCCCC14	O1c2cccc3c2C4(CCNC3)CCCCC14	NA	269
1722	O(C)c1c2OC(=O)c3c(O)ccc4c3c2c(cc1)cc4	EANPD	ANNO_00108	O1c2cccc3ccc4cccc(c4c23)C1	O1c2cccc3ccc4cccc(c4c23)C1	NA	270
1723	O(C)c1c2OC(C)(C)C=Cc2c2OC=C(c3cc4OCOc4cc3)C(=O)c2c1	EANPD	LEGU_00371	O1C=CCc2ccc3OCC=Cc3c12	O1c2ccccc2OC1	O1C=C(c2ccc3OCOc3c2)Cc4ccc5OCC=Cc5c14	213
1724	O(C)c1c2OC(C)(C)C=Cc2c2OC=C(c3ccc(OC)cc3)C(=O)c2c1	EANPD	LEGU_00333	O1C=CCc2ccc3OCC=Cc3c12	c1ccccc1	O1C=C(c2ccccc2)Cc3ccc4OCC=Cc4c13	213
1725	O(C)c1c2OC(C)(C)C=Cc2cc(C2Oc3c(c(O)cc(O)c3)C(=O)C2)c1	EANPD	LEGU_00180	O1c2ccccc2CCC1	O1c2ccccc2CCC1	O1c2ccc(cc2C=CC1)C3Oc4ccccc4CC3	152
1726	O(C)c1c2Oc3c(C(=O)c2c(O)cc1)cc(O)cc3	EANPD	POLY_00002	O1c2ccccc2Cc3ccccc13	O1c2ccccc2Cc3ccccc13	NA	215
1727	O(C)c1c2Oc3c(c(O)cc(OC)c3)C(=O)c2c(O)cc1	NANPDB	2615	O1c2ccccc2Cc3ccccc13	O1c2ccccc2Cc3ccccc13	NA	215
1728	O(C)c1c2occc2c(OC)c2c1OC(=O)C=C2	NANPDB	3599	o1ccc2cc3C=CCOc3cc12	o1ccc2cc3C=CCOc3cc12	NA	259
1729	O(C)c1c2occc2c(OC2[C@H](O)[C@@H](O)[C@H](O)[C@@H](CO)O2)c2c1OC(=O)C=C2	NANPDB	4609	O1CCCCC1	o1ccc2cc3C=CCOc3cc12	o1ccc2c1cc3OCC=Cc3c2OC4OCCCC4	148
1730	O(C)c1c2occc2cc2c1OC(=O)C=C2	NANPDB	3624	o1ccc2cc3C=CCOc3cc12	o1ccc2cc3C=CCOc3cc12	NA	259
1731	O(C)c1c2occc2cc2c1OCC1c3c(OC21)cc1OCOc1c3	EANPD	FABA_00006	o1ccc2cc3c(OCC4c5cc6OCOc6cc5OC34)cc12	o1ccc2cc3c(OCC4c5cc6OCOc6cc5OC34)cc12	NA	271
1732	O(C)c1c2OCOc2c2OC(=O)C=Cc2c1	NANPDB	1946	O1c2ccc3C=CCOc3c2OC1	O1c2ccc3C=CCOc3c2OC1	NA	272
1733	O(C)c1c2OCOc2cc([C@@H](O)[C@H](O)C)c1	NANPDB	4622	O1c2ccccc2OC1	O1c2ccccc2OC1	NA	5
1734	O(C)c1c2OCOc2cc([C@H]2OC[C@@H]3[C@@H](c4cc5OCOc5cc4)OC[C@H]23)c1	NANPDB	1941	O1c2ccccc2OC1	O1CC2COCC2C1	O1c2ccc(cc2OC1)C3OCC4C(OCC34)c5ccc6OCOc6c5	5
1735	O(C)c1c2OCOc2cc(C[C@H](O)C)c1	NANPDB	4623	O1c2ccccc2OC1	O1c2ccccc2OC1	NA	5
1736	O(C)c1c2OCOc2cc(C=2C(=O)c3c(OC=2)c2c(OC(C)(C)C=C2)cc3)c1	EANPD	LEGU_00003	O1C=CCc2ccc3OCC=Cc3c12	O1c2ccccc2OC1	O1C=C(c2ccc3OCOc3c2)Cc4ccc5OCC=Cc5c14	213
1737	O(C)c1c2OCOc2cc(C=2C(=O)c3c(OC=2)cc(OC)cc3)c1	EANPD	LEGU_00409	O1c2ccccc2OC1	O1C=CCc2ccccc12	O1C=C(c2ccc3OCOc3c2)Cc4ccccc14	5
1738	O(C)c1c2OCOc2cc(C2C(=O)c3c(OC2)cc(OC)cc3)c1	EANPD	LEGU_00001	O1c2ccccc2OC1	O1c2ccccc2CCC1	O1c2ccc(cc2OC1)C3COc4ccccc4C3	5
1739	O(C)c1c2OCOc2cc(CC=C)c1	NANPDB	4197	O1c2ccccc2OC1	O1c2ccccc2OC1	NA	5
1740	O(C)c1cc(c(O)cc1)C=1C(=O)c2c(O)c3OCOc3cc2OC=1	NANPDB	1272	c1ccccc1	O1C=CCc2cc3OCOc3cc12	O1C=C(c2ccccc2)Cc3cc4OCOc4cc13	3
1741	O(C)c1cc(C)c2C(=O)c3c(C(=O)c2c1)cccc3	EANPD	RUBI_00043	c1ccc2c(c1)Cc3ccccc3C2	c1ccc2c(c1)Cc3ccccc3C2	NA	137
1742	O(C)c1cc(C)c2c(O)c3C(=O)CC(O)Cc3cc2c1	EANPD	ASPH_00016	c1ccc2cc3c(cc2c1)CCCC3	c1ccc2cc3c(cc2c1)CCCC3	NA	206
1743	O(C)c1cc(C)c2C(OC)=C(C)C(=O)Oc2c1	EANPD	LAMI_00087	O1c2ccccc2C=CC1	O1c2ccccc2C=CC1	NA	12
1744	O(C)c1cc(C)c2C(OC)=CC(=O)Oc2c1	EANPD	LAMI_00086	O1c2ccccc2C=CC1	O1c2ccccc2C=CC1	NA	12
1745	O(C)c1cc(C)c2O[C@](CC3=C(CC(O)(C)C)C(=O)[C@]4(C)[C@@](C)(C3)CCC4)(C)C=Cc2c1	NANPDB	3662	C1=CCC2CCCC2C1	O1c2ccccc2C=CC1	O1c2ccccc2C=CC1CC3=CCC4CCCC4C3	142
1746	O(C)c1cc(C)c2O[C@](CC3=C(CC(O)(C)C)C(=O)[C@@]4(C)[C@@](C)(C3)CCC4)(C)CCc2c1	NANPDB	3674	C1=CCC2CCCC2C1	O1c2ccccc2CCC1	O1c2ccccc2CCC1CC3=CCC4CCCC4C3	142
1747	O(C)c1cc(C)c2O[C@@](CC3=C(CC(O)(C)C)C(=O)[C@]4(C)[C@@](C)(C3)CCC4)(C)C=Cc2c1	NANPDB	3661	C1=CCC2CCCC2C1	O1c2ccccc2C=CC1	O1c2ccccc2C=CC1CC3=CCC4CCCC4C3	142
1748	O(C)c1cc(C)c2O[C@@](CC3=C(CC(O)(C)C)C(=O)[C@@]4(C)[C@@](C)(C3)CCC4)(C)CCc2c1	NANPDB	3675	C1=CCC2CCCC2C1	O1c2ccccc2CCC1	O1c2ccccc2CCC1CC3=CCC4CCCC4C3	142
1749	O(C)c1cc(C/C=C(/C[C@@]2(O)[C@@H](CC(O)(C)C)C(=O)[C@]3(C)[C@@](C)(C2)CCC3)\C)c(O)c(C)c1	NANPDB	3660	C1CCC2CCCC2C1	c1ccccc1	c1ccc(cc1)CC=CCC2CCC3CCCC3C2	273
1750	O(C)c1cc(C/C=C(/CC2=C(CC(O)(C)C)[C@@H](O)[C@]3(C)[C@@](C)(C2)CCC3)\C)c(O)c(C)c1	NANPDB	3666	C1=CCC2CCCC2C1	c1ccccc1	c1ccc(cc1)CC=CCC2=CCC3CCCC3C2	142
1751	O(C)c1cc(C/C=C(/CC2=C(CC(O)(C)C)C(=O)[C@]3(C)[C@@](C)(C2)CCC3)\C)c(O)c(C)c1	NANPDB	3659	C1=CCC2CCCC2C1	c1ccccc1	c1ccc(cc1)CC=CCC2=CCC3CCCC3C2	142
1752	O(C)c1cc(C/C=C(/CC2=C(CC(O)(C)C)C(=O)[C@@]3(C)[C@@](C)(C2)CCC3)\C)c(O)c(C)c1	NANPDB	3672	C1=CCC2CCCC2C1	c1ccccc1	c1ccc(cc1)CC=CCC2=CCC3CCCC3C2	142
1753	O(C)c1cc(NCCCC)cc(CCCCC)c1	EANPD	CAES_00010	c1ccccc1	c1ccccc1	NA	3
1754	O(C)c1cc(O)c(-c2oc3c(c2)ccc(O)c3)cc1	EANPD	LEGU_00420	c1ccccc1	o1ccc2ccccc12	o1c2ccccc2cc1-c3ccccc3	3
1755	O(C)c1cc(O)c(C2=Cc3c(OC2)cc(O)cc3)cc1	EANPD	LEGU_00418	c1ccccc1	O1c2ccccc2C=CC1	O1c2ccccc2C=C(c3ccccc3)C1	3
1756	O(C)c1cc(O)c2[C@H](O)[C@@H]3[C@@H](C(=O)c2c1)C[C@@](O)(C)[C@H](O)C3	NANPDB	3236	c1ccc2c(c1)CC3CCCCC3C2	c1ccc2c(c1)CC3CCCCC3C2	NA	274
1757	O(C)c1cc(O)c2C(=O)[C@@H]3[C@@H]([C@@H](O)c2c1)C[C@@](O)(C)[C@H](O)C3	NANPDB	3274	c1ccc2c(c1)CC3CCCCC3C2	c1ccc2c(c1)CC3CCCCC3C2	NA	274
1758	O(C)c1cc(O)c2C(=O)[C@@H]3[C@@H](O)[C@H](O)[C@@](O)(C)[C@@H](O)[C@H]3[C@H](O)c2c1	NANPDB	3275	c1ccc2c(c1)CC3CCCCC3C2	c1ccc2c(c1)CC3CCCCC3C2	NA	274
1759	O(C)c1cc(O)c2C(=O)[C@H](O)[C@@H](c3ccc(O)cc3)Oc2c1	EANPD	RUTA_00036	c1ccccc1	O1c2ccccc2CCC1	O1c2ccccc2CCC1c3ccccc3	3
1760	O(C)c1cc(O)c2C(=O)[C@H]3[C@H](O)[C@@H](O)[C@](O)(C)[C@H](O)[C@@H]3[C@@H](O)c2c1	NANPDB	3233	c1ccc2c(c1)CC3CCCCC3C2	c1ccc2c(c1)CC3CCCCC3C2	NA	274
1761	O(C)c1cc(O)c2C(=O)C(O)=C(c3cc(O)c(O)cc3)Oc2c1	NANPDB	4452	c1ccccc1	O1C=CCc2ccccc12	O1c2ccccc2CC=C1c3ccccc3	3
1762	O(C)c1cc(O)c2C(=O)C(O)=C(c3ccc(O)cc3)Oc2c1	EANPD	COMP_00014	c1ccccc1	O1C=CCc2ccccc12	O1c2ccccc2CC=C1c3ccccc3	3
1763	O(C)c1cc(O)c2C(=O)C(O)=C(c3ccc(OC)cc3)Oc2c1	EANPD	COMP_00010	c1ccccc1	O1C=CCc2ccccc12	O1c2ccccc2CC=C1c3ccccc3	3
1764	O(C)c1cc(O)c2C(=O)C(O)C(c3ccc(O)cc3)Oc2c1	NANPDB	6201	c1ccccc1	O1c2ccccc2CCC1	O1c2ccccc2CCC1c3ccccc3	3
1765	O(C)c1cc(O)c2C(=O)C(O[C@H]3[C@@H](O)C(O)[C@H](O)C(CO)O3)=C(c3cc(O)c(O)cc3)Oc2c1	NANPDB	405	O1C=CCc2ccccc12	O1CCCCC1	O1c2ccccc2CC(OC3OCCCC3)=C1c4ccccc4	10
1766	O(C)c1cc(O)c2C(=O)C(O[C@H]3[C@H](O)[C@@H](O)[C@H](O)[C@@H](CO)O3)=C(c3cc(O)c(O)cc3)Oc2c1	NANPDB	4455	O1C=CCc2ccccc12	O1CCCCC1	O1c2ccccc2CC(OC3OCCCC3)=C1c4ccccc4	10
1768	O(C)c1cc(O)c2C(=O)C(O[C@H]3[C@H](O)[C@@H](O)[C@H](O)[C@@H](CO)O3)=C(c3cc(O)c(O)cc3)Oc2c1	EANPD	CAPP_00004	O1C=CCc2ccccc12	O1CCCCC1	O1c2ccccc2CC(OC3OCCCC3)=C1c4ccccc4	10
1774	O(C)c1cc(O)c2C(=O)C(O[C@H]3[C@H](O)[C@@H](O)[C@H](O)[C@@H](CO)O3)=C(c3ccc(O)cc3)Oc2c1	EANPD	CAPP_00003	O1C=CCc2ccccc12	O1CCCCC1	O1c2ccccc2CC(OC3OCCCC3)=C1c4ccccc4	10
1775	O(C)c1cc(O)c2C(=O)C(OC)=C(c3cc(O)c(O)cc3)Oc2c1	NANPDB	2054	c1ccccc1	O1C=CCc2ccccc12	O1c2ccccc2CC=C1c3ccccc3	3
1776	O(C)c1cc(O)c2C(=O)C(OC)=C(c3ccc(O)cc3)Oc2c1	EANPD	LEGU_00312	c1ccccc1	O1C=CCc2ccccc12	O1c2ccccc2CC=C1c3ccccc3	3
1777	O(C)c1cc(O)c2C(=O)C(OC)=C(c3ccc(O[C@H]4[C@H](O)[C@@H](O)[C@H](O)[C@@H](CO)O4)cc3)Oc2c1	NANPDB	432	O1C=CCc2ccccc12	O1CCCCC1	O1c2ccccc2CC=C1c3ccc(OC4OCCCC4)cc3	10
1778	O(C)c1cc(O)c2C(=O)C(OC)=C(c3ccc(OC)cc3)Oc2c1	EANPD	COMP_00009	c1ccccc1	O1C=CCc2ccccc12	O1c2ccccc2CC=C1c3ccccc3	3
1779	O(C)c1cc(O)c2C(=O)C[C@@H](c3cc(O)c(O)cc3)Oc2c1	NANPDB	2053	c1ccccc1	O1c2ccccc2CCC1	O1c2ccccc2CCC1c3ccccc3	3
1780	O(C)c1cc(O)c2C(=O)C[C@@H](c3ccc(O)cc3)Oc2c1	NANPDB	323	c1ccccc1	O1c2ccccc2CCC1	O1c2ccccc2CCC1c3ccccc3	3
1781	O(C)c1cc(O)c2C(=O)C=3[C@H](O)[C@@H](O)[C@](O)(C)[C@H](O)C=3C(=O)c2c1	NANPDB	3232	c1ccc2c(c1)CC3=C(C2)CCCC3	c1ccc2c(c1)CC3=C(C2)CCCC3	NA	275
1782	O(C)c1cc(O)c2C(=O)C=C(C)Oc2c1	NANPDB	191	O1C=CCc2ccccc12	O1C=CCc2ccccc12	NA	10
1783	O(C)c1cc(O)c2C(=O)C=C(c3cc(O)c(O)cc3)Oc2c1	NANPDB	326	c1ccccc1	O1C=CCc2ccccc12	O1c2ccccc2CC=C1c3ccccc3	3
1784	O(C)c1cc(O)c2C(=O)C=C(c3cc(O[C@H]4[C@@H](O)C(O)[C@@H](O)C(CO)O4)c(O)cc3)Oc2c1	NANPDB	732	O1C=CCc2ccccc12	O1CCCCC1	O1c2ccccc2CC=C1c3cccc(OC4OCCCC4)c3	10
1785	O(C)c1cc(O)c2C(=O)C=C(c3ccc(O)cc3)Oc2c1	NANPDB	325	c1ccccc1	O1C=CCc2ccccc12	O1c2ccccc2CC=C1c3ccccc3	3
1786	O(C)c1cc(O)c2C(=O)C=C(c3ccccc3)Oc2c1	NANPDB	3461	c1ccccc1	O1C=CCc2ccccc12	O1c2ccccc2CC=C1c3ccccc3	3
1787	O(C)c1cc(O)c2C(=O)c3c(C(=O)c2c1)cc(C)c(O)c3	NANPDB	3228	c1ccc2c(c1)Cc3ccccc3C2	c1ccc2c(c1)Cc3ccccc3C2	NA	137
1788	O(C)c1cc(O)c2C(=O)c3c(c(O)c4OC(C)(C)C=Cc4c3)Oc2c1	EANPD	CLUS_00002	O1c2ccccc2Cc3cc4C=CCOc4cc13	O1c2ccccc2Cc3cc4C=CCOc4cc13	NA	276
1789	O(C)c1cc(O)c2C(=O)c3c(c(O)ccc3)Oc2c1	NANPDB	2613	O1c2ccccc2Cc3ccccc13	O1c2ccccc2Cc3ccccc13	NA	215
1790	O(C)c1cc(O)c2C(=O)c3c(O)c(O)c(C)cc3C(=O)c2c1	NANPDB	3230	c1ccc2c(c1)Cc3ccccc3C2	c1ccc2c(c1)Cc3ccccc3C2	NA	137
1791	O(C)c1cc(O)c2C(=O)c3c(O)cc(C)cc3C(=O)c2c1	EANPD	LEGU_00100	c1ccc2c(c1)Cc3ccccc3C2	c1ccc2c(c1)Cc3ccccc3C2	NA	137
1792	O(C)c1cc(O)c2C(=O)c3c(O)cc(C)cc3C(C3c4c(c(O)cc(OC)c4)C(=O)c4c(O)cc(C)cc34)c2c1	EANPD	LEGU_00101	c1ccc2c(c1)Cc3ccccc3C2	c1ccc2c(c1)Cc3ccccc3C2	c1ccc2c(c1)Cc3ccccc3C2C4c5ccccc5Cc6ccccc64	137
1793	O(C)c1cc(O)c2C(=O)c3c(O)cc(C)cc3OC(=O)c2c1	EANPD	ASPH_00024	O1c2ccccc2Cc3ccccc3C1	O1c2ccccc2Cc3ccccc3C1	NA	256
1794	O(C)c1cc(O)c2C(=O)c3c(O)cc(CO)cc3C(=O)c2c1	EANPD	LEGU_00547	c1ccc2c(c1)Cc3ccccc3C2	c1ccc2c(c1)Cc3ccccc3C2	NA	137
1795	O(C)c1cc(O)c2C(=O)c3c(O)cc(CO)cc3OC(=O)c2c1	EANPD	ASPH_00027	O1c2ccccc2Cc3ccccc3C1	O1c2ccccc2Cc3ccccc3C1	NA	256
1796	O(C)c1cc(O)c2C(=O)c3c(O)cc(OC)cc3Oc2c1	NANPDB	2610	O1c2ccccc2Cc3ccccc13	O1c2ccccc2Cc3ccccc13	NA	215
1797	O(C)c1cc(O)c2C(=O)c3c(O[C@H]4[C@H](O)[C@@H](O)[C@@H](O)[C@@H](CO)O4)cc(C)cc3C(=O)c2c1	EANPD	LEGU_00127	O1CCCCC1	c1ccc2c(c1)Cc3ccccc3C2	O(c1cccc2c1Cc3ccccc3C2)C4OCCCC4	148
1798	O(C)c1cc(O)c2C(=O)CC(c3cc(O)c(O)cc3)Oc2c1	EANPD	COMP_00007	c1ccccc1	O1c2ccccc2CCC1	O1c2ccccc2CCC1c3ccccc3	3
1802	O(C)c1cc(O)c2C(=O)CC(c3cc(O)c(O)cc3)Oc2c1	NANPDB	6202	c1ccccc1	O1c2ccccc2CCC1	O1c2ccccc2CCC1c3ccccc3	3
1806	O(C)c1cc(O)c2C(=O)CC(c3ccc(O)cc3)Oc2c1	EANPD	RUBI_00062	c1ccccc1	O1c2ccccc2CCC1	O1c2ccccc2CCC1c3ccccc3	3
1810	O(C)c1cc(O)c2C(=O)CC(c3ccc(O)cc3)Oc2c1	NANPDB	2052	c1ccccc1	O1c2ccccc2CCC1	O1c2ccccc2CCC1c3ccccc3	3
1814	O(C)c1cc(O)c2C(=O)CC(c3ccccc3)Oc2c1	EANPD	POLYG_00018	c1ccccc1	O1c2ccccc2CCC1	O1c2ccccc2CCC1c3ccccc3	3
1815	O(C)c1cc(O)c2C(=O)CC(OC)(c3ccc(O)cc3)Oc2c1	EANPD	COMP_00015	c1ccccc1	O1c2ccccc2CCC1	O1c2ccccc2CCC1c3ccccc3	3
1816	O(C)c1cc(O)c2C(=O)O[C@]3(C)C(c2c1)=C[C@H](O)[C@@H](O)C3	NANPDB	3291	O1Cc2ccccc2C3=CCCCC13	O1Cc2ccccc2C3=CCCCC13	NA	277
1818	O(C)c1cc(O)c2C(=O)O[C@]3(C)C(c2c1)=C[C@H](O)[C@@H](O)C3	EANPD	PLEO_00110	O1Cc2ccccc2C3=CCCCC13	O1Cc2ccccc2C3=CCCCC13	NA	277
1820	O(C)c1cc(O)c2C(=O)O[C@@]3(C)C(c2c1)C[C@H](O)[C@@H](O)C3	NANPDB	3397	O1Cc2ccccc2C3CCCCC13	O1Cc2ccccc2C3CCCCC13	NA	278
1822	O(C)c1cc(O)c2C(=O)O[C@@]3(C)C(c2c1)C[C@H](O)[C@@H](O)C3	EANPD	PLEO_00111	O1Cc2ccccc2C3CCCCC13	O1Cc2ccccc2C3CCCCC13	NA	278
1824	O(C)c1cc(O)c2C(=O)OC(CCCCC)=Cc2c1	EANPD	CAES_00008	O1C=Cc2ccccc2C1	O1C=Cc2ccccc2C1	NA	127
1825	O(C)c1cc(O)c2C(=O)OC3(C(C)=CC(=O)C3O)c2c1	NANPDB	3290	O1Cc2ccccc2C13C=CCC3	O1Cc2ccccc2C13C=CCC3	NA	279
1827	O(C)c1cc(O)c2C(=O)OC3(C(C)=CC(=O)C3O)c2c1	EANPD	PLEO_00108	O1Cc2ccccc2C13C=CCC3	O1Cc2ccccc2C13C=CCC3	NA	279
1829	O(C)c1cc(O)c2C(=O)Oc3c(c(C)cc(O)c3)-c2c1	NANPDB	3388	O1c2ccccc2-c3ccccc3C1	O1c2ccccc2-c3ccccc3C1	NA	11
1830	O(C)c1cc(O)c2C(=O)Oc3c(O)c(O)cc(C)c3-c2c1	EANPD	PLEO_00104	O1c2ccccc2-c3ccccc3C1	O1c2ccccc2-c3ccccc3C1	NA	11
1832	O(C)c1cc(O)c2C(=O)Oc3c(O)c(O)cc(C)c3-c2c1	NANPDB	3390	O1c2ccccc2-c3ccccc3C1	O1c2ccccc2-c3ccccc3C1	NA	11
1834	O(C)c1cc(O)c2C(=O)OCc3c(-c2c1)cc(O)c(O)c3	EANPD	PLEO_00107	O1Cc2ccccc2-c3ccccc3C1	O1Cc2ccccc2-c3ccccc3C1	NA	280
1836	O(C)c1cc(O)c2C(=O)OCc3c(-c2c1)cc(O)c(O)c3	NANPDB	3393	O1Cc2ccccc2-c3ccccc3C1	O1Cc2ccccc2-c3ccccc3C1	NA	280
1838	O(C)c1cc(O)c2c(O)c3C(=O)CC(O)(C)Cc3cc2c1	EANPD	LEGU_00118	c1ccc2cc3c(cc2c1)CCCC3	c1ccc2cc3c(cc2c1)CCCC3	NA	206
1839	O(C)c1cc(OC)cc(OC)c1	NANPDB	6171	c1ccccc1	c1ccccc1	NA	3
1840	O(C)c1cc2[nH]c3[C@H](C=C(C)C)N4C(=O)[C@H]5N(C(=O)[C@@H]4Cc3c2cc1)CCC5	NANPDB	4075	c1ccc2c(c1)[nH]c3c2CC4N(C3)CC5N(CCC5)C4	c1ccc2c(c1)[nH]c3c2CC4N(C3)CC5N(CCC5)C4	NA	162
1841	O(C)c1cc2[nH]c3c(C)nccc3c2cc1	NANPDB	4781	n1ccc2c(c1)[nH]c3ccccc32	n1ccc2c(c1)[nH]c3ccccc32	NA	81
1842	O(C)c1cc2C(=O)c3nccc4c3c(c3OCOc3c4)-c2cc1	NANPDB	2905	n1ccc2cc3OCOc3c4-c5ccccc5Cc1c24	n1ccc2cc3OCOc3c4-c5ccccc5Cc1c24	NA	281
1843	O(C)c1cc2N(C)C(c3ccccc3)=CC(=O)c2cc1	NANPDB	3602	c1ccccc1	c1ccc2c(c1)NC=CC2	c1ccc(cc1)C2=CCc3ccccc3N2	3
1844	O(C)c1cc2N3C(=O)C[C@]45[C@]63N(CC=C4)CC[C@H]([C@H]6CC5)c2cc1	EANPD	APOC_00101	c1ccc2c(c1)N3CCC45C=CCN6CCC2C(CC4)C365	c1ccc2c(c1)N3CCC45C=CCN6CCC2C(CC4)C365	NA	282
1845	O(C)c1cc2O[C@@H]([C@@H](O)Cc2cc1)c1ccc(O)cc1	NANPDB	177	c1ccccc1	O1c2ccccc2CCC1	O1c2ccccc2CCC1c3ccccc3	3
1846	O(C)c1cc2O[C@H](c3cc(O)c(O)cc3)CCc2cc1	NANPDB	172	c1ccccc1	O1c2ccccc2CCC1	O1c2ccccc2CCC1c3ccccc3	3
1847	O(C)c1cc2O[C@H]3[C@@H](c2cc1)COc1c3ccc(O)c1	EANPD	LEGU_00423	O1c2ccccc2C3Oc4ccccc4C3C1	O1c2ccccc2C3Oc4ccccc4C3C1	NA	210
1848	O(C)c1cc2OC(=O)C=Cc2cc1	NANPDB	1527	O1c2ccccc2C=CC1	O1c2ccccc2C=CC1	NA	12
1849	O(C)c1cc2OC(c3ccccc3)CC(O)c2cc1	NANPDB	193	c1ccccc1	O1c2ccccc2CCC1	O1c2ccccc2CCC1c3ccccc3	3
1850	O(C)c1cc2OC3c4c(c(O)c(O)cc4)OCC3c2cc1	EANPD	LEGU_00536	O1c2ccccc2C3Oc4ccccc4C3C1	O1c2ccccc2C3Oc4ccccc4C3C1	NA	210
1851	O(C)c1ccc(-c2oc(-c3ccccc3)nc2)cc1	EANPD	RUTA_00058	n1cocc1	c1ccccc1	n1cc(oc1-c2ccccc2)-c3ccccc3	283
1852	O(C)c1ccc([C@H]2Oc3c(CC=C(C)C)c4OC(C)(C)C=Cc4c(O)c3C(=O)C2)cc1	EANPD	LEGU_00383	O1c2cc3OCCCc3cc2C=CC1	c1ccccc1	O1c2cc3OC(c4ccccc4)CCc3cc2C=CC1	223
1853	O(C)c1ccc(/C=C/C)cc1	NANPDB	1420	c1ccccc1	c1ccccc1	NA	3
1854	O(C)c1ccc(C=2C(=O)c3c(OC=2)c2c(OC(C)(C)C=C2)cc3)cc1	EANPD	LEGU_00380	O1C=CCc2ccc3OCC=Cc3c12	c1ccccc1	O1C=C(c2ccccc2)Cc3ccc4OCC=Cc4c13	213
1855	O(C)c1ccc(C=2C(=O)c3c(OC=2)c2OCOc2cc3)cc1	EANPD	LEGU_00394	O1C=CCc2ccc3OCOc3c12	c1ccccc1	O1C=C(c2ccccc2)Cc3ccc4OCOc4c13	284
1856	O(C)c1ccc(C=2C(=O)c3c(OC=2)cc(O)cc3)cc1	EANPD	LEGU_00311	c1ccccc1	O1C=CCc2ccccc12	O1C=C(c2ccccc2)Cc3ccccc13	3
1857	O(C)c1ccc(C=2Oc3c(c(O)cc(O)c3)C(=O)C=2)cc1	NANPDB	1875	c1ccccc1	O1C=CCc2ccccc12	O1c2ccccc2CC=C1c3ccccc3	3
1858	O(C)c1ccc(C=2Oc3c(c(O)cc(O)c3C(=O)C=2)-c2c(O)ccc(C=3Oc4c(c(O)cc(O)c4)C(=O)C=3)c2)cc1	NANPDB	3357	c1ccccc1	O1C=CCc2ccccc12	O1c2ccccc2CC=C1c3cccc(c3)-c4cccc5c4OC(=CC5)c6ccccc6	3
1859	O(C)c1ccc(C=2Oc3c(c(O)cc(OC4[C@H](O)[C@@H](O)[C@H](O)[C@@H](CO)O4)c3)C(=O)C=2)cc1	NANPDB	1629	O1C=CCc2ccccc12	O1CCCCC1	O1c2cc(OC3OCCCC3)ccc2CC=C1c4ccccc4	10
1860	O(C)c1ccc(C2=C(O)C(=O)c3c(O)cc(O)cc3O2)cc1	EANPD	RUBI_00060	c1ccccc1	O1C=CCc2ccccc12	O1c2ccccc2CC=C1c3ccccc3	3
1861	O(C)c1ccc(C2=C(OC)C(=O)c3c(O)c(C)c(O)c(C)c3O2)cc1	NANPDB	3022	c1ccccc1	O1C=CCc2ccccc12	O1c2ccccc2CC=C1c3ccccc3	3
1862	O(C)c1ccc(C2=C(OC)C(=O)c3c(O)cc(O)cc3O2)cc1	EANPD	COMP_00020	c1ccccc1	O1C=CCc2ccccc12	O1c2ccccc2CC=C1c3ccccc3	3
1864	O(C)c1ccc(C2=C(OC)C(=O)c3c(O)cc(O)cc3O2)cc1	NANPDB	1717	c1ccccc1	O1C=CCc2ccccc12	O1c2ccccc2CC=C1c3ccccc3	3
1870	O(C)c1ccc(C2=C(OC3[C@H](O)[C@H](O)[C@@H](O)[C@H](C)O3)C(=O)c3c(O)cc(OC4[C@H](O)[C@H](O)[C@@H](O)[C@H](C)O4)cc3O2)cc1	NANPDB	1172	O1C=CCc2ccccc12	O1CCCCC1	O1c2cc(OC3OCCCC3)ccc2CC(OC4OCCCC4)=C1c5ccccc5	10
1871	O(C)c1ccc(C2C(O)C(=O)c3c(O)cc(O)cc3O2)cc1	NANPDB	3868	c1ccccc1	O1c2ccccc2CCC1	O1c2ccccc2CCC1c3ccccc3	3
1872	O(C)c1ccc(C2Oc3c(c(O)cc(O[C@H]4[C@H](O)[C@H](O)[C@@H](O)[C@H](C)O4)c3)C(=O)C2)cc1	NANPDB	3316	O1c2ccccc2CCC1	O1CCCCC1	O(c1ccc2c(OC(c3ccccc3)CC2)c1)C4OCCCC4	152
1873	O(C)c1ccc(CC=C)cc1	NANPDB	4544	c1ccccc1	c1ccccc1	NA	3
1875	O(C)c1ccc(CC=C)cc1	EANPD	LAMI_00020	c1ccccc1	c1ccccc1	NA	3
1877	O(C)c1ccc(Cc2c(Cc3ccc(O)cc3)n(C)c(NC=3C(=O)N(C)C(=O)N=3)n2)cc1	NANPDB	2874	[N]1C=NC=C1	c1ccccc1	[N]1C(=NC(=C1Cc2ccccc2)Cc3ccccc3)NC4=NCNC4	23
1878	O(C)c1ccc(Cc2c(Cc3ccc(OC)cc3)nc(N)[nH]2)cc1	NANPDB	2873	N1=C[N]C=C1	c1ccccc1	N1=C[N]C(=C1Cc2ccccc2)Cc3ccccc3	285
1879	O(C)c1ccc(Cc2c(Cc3ccc(OC)cc3)nc(NC=3C(=O)N(C)C(=O)N=3)[nH]2)cc1	NANPDB	2876	N1=C[N]C=C1	c1ccccc1	N1=C([N]C(=C1Cc2ccccc2)Cc3ccccc3)NC4=NCNC4	285
1880	O(C)c1ccc(Cc2n(C)c(NC=3C(=O)N(C)C(=O)N=3)nc2Cc2ccc(OC)cc2)cc1	NANPDB	2877	[N]1C=NC=C1	c1ccccc1	[N]1C(=NC(=C1Cc2ccccc2)Cc3ccccc3)NC4=NCNC4	23
1881	O(C)c1ccc(CCNC)cc1	EANPD	ASPH_00135	c1ccccc1	c1ccccc1	NA	3
1882	O(C)c1ccccc1	EANPD	CAPP_00010	c1ccccc1	c1ccccc1	NA	3
1883	O(C)C1OC(OC)C2C(C(CCC=C(C)C)C)C(O)CC(C)=CCC=C12	NANPDB	2179	O1CC2=CCC=CCCCC2C1	O1CC2=CCC=CCCCC2C1	NA	286
1884	O(C)N1c2c([C@]3(C(C=C)(C)C)C41N(C(=O)C(OC)=C3)/C(=C/c1[nH]cnc1)/C(=O)N4)cccc2	NANPDB	2551	[N]1C=NC=C1	c1ccc2c(c1)NC34NCCN4CC=CC23	N1=C[N]C(=C1)C=C2N3CC=CC4c5ccccc5NC34NC2	23
1885	O(C[C@]12[C@H]3[C@H](OC)[C@]4(O)[C@]5(O)[C@H]6[C@@H](O)[C@@H]([C@@H](OC)C5)C[C@H]6[C@@]3([C@@H](O)CC1)C4N(CC)C2)C	EANPD	RANU_00002	N1CC2CCCC34C1C(CC23)C5CCC6CC5C4C6	N1CC2CCCC34C1C(CC23)C5CCC6CC5C4C6	NA	180
1886	O(C[C@]12[C@H]3[C@H](OC)[C@]4(O)[C@]5(OC)[C@H]6[C@@H](O)[C@@H]([C@@H](OC)C5)C[C@H]6[C@@]3([C@@H](O)CC1)[C@@H]4N(CC)C2)C	EANPD	RANU_00004	N1CC2CCCC34C1C(CC23)C5CCC6CC5C4C6	N1CC2CCCC34C1C(CC23)C5CCC6CC5C4C6	NA	180
1887	O(C[C@@H](O)C(O)(C)C)c1c(OC)cc2nc3occc3c(OC)c2c1	EANPD	RUTA_00043	n1c2occc2cc3ccccc13	n1c2occc2cc3ccccc13	NA	150
1888	O(C[C@@H](O)C(O)(C)C)c1c2occc2cc2c1OC(=O)C=C2	NANPDB	3622	o1ccc2cc3C=CCOc3cc12	o1ccc2cc3C=CCOc3cc12	NA	259
1889	O(C[C@@H]1[C@@](O)(C)CC[C@@H]2C(C)(C)C(=O)CC[C@@]12C)c1cc2OC(=C)C=Cc2cc1	NANPDB	4311	O1c2ccccc2C=CC1	C1CCC2CCCCC2C1	O(c1ccc2C=CCOc2c1)CC3CCCC4CCCCC34	12
1890	O(C[C@@H]1[C@@H](c2cc(OC)c(O)c(OC)c2)c2c(OC)c(O)c(OC)cc2C[C@H]1CO)[C@@H]1[C@@H](O)C(O)[C@H](O)C(CO)O1	NANPDB	808	c1ccc2c(c1)CCCC2	O1CCCCC1	O1CCCCC1OCC2CCc3ccccc3C2c4ccccc4	48
1891	O(C[C@@H]1[C@@H](c2cc(OC)c(O)c(OC)c2)OC[C@@H]1c1cc(OC)c(O)cc1)[C@H]1[C@H](O)[C@@H](O)[C@H](O)[C@@H](CO)O1	NANPDB	1101	O1CCCC1	O1CCCCC1	O1CCCCC1OCC2C(OCC2c3ccccc3)c4ccccc4	41
1892	O(C[C@@H]1[C@@H](O)[C@H](O)[C@@H](O)[C@@H](Oc2c(CO)c(O)c3C(=O)c4c(C(=O)c3c2)cccc4)O1)[C@H]1[C@H](O)[C@@H](O)[C@H](O)CO1	EANPD	RUBI_00013	O1CCCCC1	c1ccc2c(c1)Cc3ccccc3C2	O(c1ccc2c(c1)Cc3ccccc3C2)C4OC(COC5OCCCC5)CCC4	148
1893	O(C[C@@H]1[C@@H](O)[C@H](O)[C@@H](O)[C@H](O)O1)C=1c2c(C)cccc2OC(=O)C=1	NANPDB	5674	O1CCCCC1	O1c2ccccc2C=CC1	O1c2ccccc2C(OCC3OCCCC3)=CC1	148
1894	O(C[C@@H]1[C@@H](O)[C@H](O)[C@@H](O)[C@H](OC2=C(c3cc(O)c(O)cc3)Oc3c(c(O)cc(O)c3)C2=O)O1)[C@H]1[C@@H](CO)O[C@@H](OC)C1	NANPDB	4379	O1CCCC1	O1C=CCc2ccccc12	O1c2ccccc2CC(OC3OC(COC4COCC4)CCC3)=C1c5ccccc5	41
1895	O(C[C@@H]1[C@@H](O)[C@H](O)[C@@H](O)[C@H](OC2=C(c3ccc(O)cc3)Oc3c(c(O)cc(O)c3)C2=O)O1)[C@@H]1[C@@H](O)[C@@H](O)[C@H](O)[C@@H](C)O1	NANPDB	414	O1C=CCc2ccccc12	O1CCCCC1	O1c2ccccc2CC(OC3OC(COC4OCCCC4)CCC3)=C1c5ccccc5	10
1896	O(C[C@@H]1[C@@H](O)[C@H](O)[C@@H](O)[C@H](OC2=C(c3ccc(O)cc3)Oc3c(c(O)cc(O)c3)C2=O)O1)[C@H]1[C@H](O)[C@H](O)[C@@H](O)[C@H](C)O1	EANPD	CANE_00052	O1C=CCc2ccccc12	O1CCCCC1	O1c2ccccc2CC(OC3OC(COC4OCCCC4)CCC3)=C1c5ccccc5	10
1900	O(C[C@@H]1[C@@H](O)[C@H](O)[C@@H](O)[C@H](OC2=C(c3ccc(O)cc3)Oc3c(c(O)cc(O)c3)C2=O)O1)[C@H]1[C@H](O)[C@H](O)[C@@H](O)[C@H](C)O1	NANPDB	710	O1C=CCc2ccccc12	O1CCCCC1	O1c2ccccc2CC(OC3OC(COC4OCCCC4)CCC3)=C1c5ccccc5	10
1904	O(C[C@@H]1[C@@H](O)[C@H](O)[C@@H](O)[C@H](Oc2c(C)c(O)c3C(=O)c4c(C(=O)c3c2)cccc4)O1)[C@H]1[C@H](O)[C@@H](O)[C@H](O)CO1	EANPD	RUBI_00039	O1CCCCC1	c1ccc2c(c1)Cc3ccccc3C2	O(c1ccc2c(c1)Cc3ccccc3C2)C4OC(COC5OCCCC5)CCC4	148
1905	O(C[C@@H]1[C@@H](O)[C@H](O)[C@@H](O)[C@H](Oc2c3C(=O)C=C(c4ccc(O)cc4)Oc3cc(OC)c2)O1)[C@H]1[C@H](O)[C@@H](O)[C@H](O)CO1	EANPD	THYM_00005	O1C=CCc2ccccc12	O1CCCCC1	O1c2cccc(OC3OC(COC4OCCCC4)CCC3)c2CC=C1c5ccccc5	10
1906	O(C[C@@H]1[C@@H](O)[C@H](O)[C@@H](O)[C@H](Oc2cc(C)c(C)cc2)O1)[C@H]1[C@H](O)[C@@H](O)[C@H](O)[C@@H](CO)O1	NANPDB	3572	O1CCCCC1	c1ccccc1	O(c1ccccc1)C2OC(COC3OCCCC3)CCC2	148
1907	O(C[C@@H]1[C@@H](O)[C@H](O)[C@@H](O)[C@H](Oc2cc(O)c3C(=O)C=C(c4cc(O)c(O)cc4)Oc3c2)O1)[C@H]1[C@H](O)[C@H](O)[C@@H](O)[C@H](C)O1	NANPDB	938	O1C=CCc2ccccc12	O1CCCCC1	O1c2cc(OC3OC(COC4OCCCC4)CCC3)ccc2CC=C1c5ccccc5	10
1908	O(C[C@@H]1[C@@H](O)[C@H](O)[C@@H](O)[C@H](Oc2cc(O)c3C(=O)C=C(c4ccc(O)cc4)Oc3c2)O1)[C@H]1[C@H](O)[C@@H](O)[C@H](O)[C@@H](CO)O1	NANPDB	8	O1C=CCc2ccccc12	O1CCCCC1	O1c2cc(OC3OC(COC4OCCCC4)CCC3)ccc2CC=C1c5ccccc5	10
1909	O(C[C@@H]1[C@@H](O)[C@H](O)[C@@H](O)[C@H](Oc2cc(O)c3C(=O)C=C(c4ccc(O)cc4)Oc3c2)O1)[C@H]1[C@H](O)[C@H](O)[C@@H](O)[C@H](C)O1	NANPDB	1856	O1C=CCc2ccccc12	O1CCCCC1	O1c2cc(OC3OC(COC4OCCCC4)CCC3)ccc2CC=C1c5ccccc5	10
1911	O(C[C@@H]1[C@@H](O)[C@H](O)[C@@H](O)[C@H](Oc2cc(O)c3C(=O)C=C(c4ccc(O)cc4)Oc3c2)O1)[C@H]1[C@H](O)[C@H](O)[C@@H](O)[C@H](C)O1	EANPD	MORA_00061	O1C=CCc2ccccc12	O1CCCCC1	O1c2cc(OC3OC(COC4OCCCC4)CCC3)ccc2CC=C1c5ccccc5	10
1917	O(C[C@@H]1[C@@H](O)[C@H](O)[C@@H](O)[C@H](Oc2cc(O)c3C(=O)C=C(c4ccc(OC)cc4)Oc3c2)O1)[C@H]1[C@H](O)[C@H](O)[C@@H](O)[C@H](C)O1	NANPDB	816	O1C=CCc2ccccc12	O1CCCCC1	O1c2cc(OC3OC(COC4OCCCC4)CCC3)ccc2CC=C1c5ccccc5	10
1918	O(C[C@@H]1[C@@H](O)[C@H](O)[C@@H](O)[C@H](Oc2cc(OC)c(O)c(OC)c2)O1)[C@H]1[C@H](O)[C@@](O)(CO)CO1	NANPDB	2786	O1CCCC1	O1CCCCC1	O(c1ccccc1)C2OC(COC3OCCC3)CCC2	41
1919	O(C[C@@H]1[C@@H](O)[C@H](O)[C@@H](O)[C@H](Oc2cc(OC)c(OC)c(OC)c2)O1)[C@H]1[C@H](O)[C@@](O)(CO)CO1	EANPD	LOGA_00002	O1CCCC1	O1CCCCC1	O(c1ccccc1)C2OC(COC3OCCC3)CCC2	41
1920	O(C[C@@H]1[C@@H](O)[C@H](O)[C@@H](O)[C@H](OCc2c(C)cccc2)O1)[C@H]1[C@H](O)[C@@H](O)[C@H](O)[C@@H](CO)O1	NANPDB	3571	O1CCCCC1	c1ccccc1	O(Cc1ccccc1)C2OC(COC3OCCCC3)CCC2	148
1921	O(C[C@@H]1[C@@H](O)[C@H](O)[C@@H](O)C(c2c(O)c3C(=O)C=C(c4ccc(O)cc4)Oc3cc2O)O1)[C@H]1[C@H](O)[C@@H](O)[C@H](O)[C@@H](CO)O1	NANPDB	5139	O1C=CCc2ccccc12	O1CCCCC1	O1c2ccc(cc2CC=C1c3ccccc3)C4OC(COC5OCCCC5)CCC4	10
1922	O(C[C@@H]1[C@@H](O)[C@H](O)[C@@H](O)C(O)O1)c1c2C(=O)C[C@@H](c3ccc(O)cc3)Oc2cc(O)c1	NANPDB	5109	O1c2ccccc2CCC1	O1CCCCC1	O(c1cccc2OC(c3ccccc3)CCc12)CC4OCCCC4	152
1923	O(C[C@@H]1[C@@H](O)[C@H](O)[C@@H](O)C(O)O1)c1cc(O)c2C(=O)C(OC)=C(c3cc(OC)c(O)c(O)c3)Oc2c1	NANPDB	5127	O1C=CCc2ccccc12	O1CCCCC1	O1c2cc(OCC3OCCCC3)ccc2CC=C1c4ccccc4	10
1924	O(C[C@@H]1[C@@H](O)[C@H](O)C(O)[C@H](Oc2cc(O)c3C(=O)C=C(c4cc(O)c(O)cc4)Oc3c2)O1)[C@H]1[C@@H](O)C(O)[C@@H](O)C(C)O1	NANPDB	4241	O1C=CCc2ccccc12	O1CCCCC1	O1c2cc(OC3OC(COC4OCCCC4)CCC3)ccc2CC=C1c5ccccc5	10
1925	O(C[C@@H]1[C@H](C)[C@H](O)C[C@@]2(C)[C@@H](C)C(=O)CC[C@@]12C)c1cc2OC(=O)C=Cc2cc1	NANPDB	4599	O1c2ccccc2C=CC1	C1CCC2CCCCC2C1	O(c1ccc2C=CCOc2c1)CC3CCCC4CCCCC34	12
1926	O(C[C@@H]1/C(/C)=C/C[C@H]2[C@H](C(O)(C)C)CC[C@]2(C)[C@@H](O)/C=C(\CO)/CC1)C1[C@H](O)[C@@H](O)[C@H](O)[C@@H](CO)O1	NANPDB	2390	O1CCCCC1	C1=CCC2CCCC2CC=CCCC1	O1CCCCC1OCC2C=CCC3CCCC3CC=CCC2	148
1927	O(C[C@@H]1C(=C)CC[C@@H]2C(C)(C)[C@@H](O)CC[C@@]12C)c1cc2OC(=C)C=Cc2cc1	NANPDB	4310	O1c2ccccc2C=CC1	C1CCC2CCCCC2C1	O(c1ccc2C=CCOc2c1)CC3CCCC4CCCCC34	12
1928	O(C[C@@H]1C(=C)CC[C@@H]2C(C)(C)[C@H](O)CC[C@@]12C)c1cc2OC(=O)C=Cc2cc1	NANPDB	4271	O1c2ccccc2C=CC1	C1CCC2CCCCC2C1	O(c1ccc2C=CCOc2c1)CC3CCCC4CCCCC34	12
1929	O(C[C@@H]1C(=C)CC[C@H]2C(C)(C)[C@@H](O)CC[C@]12C)c1c(OC)c2OC(=O)C=Cc2cc1OC	NANPDB	2125	O1c2ccccc2C=CC1	C1CCC2CCCCC2C1	O(c1ccc2C=CCOc2c1)CC3CCCC4CCCCC34	12
1930	O(C[C@@H]1C(=C)CCC2C(C)(C)C(O)CCC12C)c1cc2OC(=O)C=Cc2cc1	NANPDB	4245	O1c2ccccc2C=CC1	C1CCC2CCCCC2C1	O(c1ccc2C=CCOc2c1)CC3CCCC4CCCCC34	12
1931	O(C[C@@H]1C(C)(C)O1)c1c2occc2cc2c1OC(=O)C=C2	NANPDB	4449	O1CC1	o1ccc2cc3C=CCOc3cc12	o1ccc2cc3C=CCOc3c(OCC4OC4)c12	30
1932	O(C[C@@H]1C(C)=CC[C@@H]2C(C)(C)[C@H](O)CC[C@@]12C)c1cc2OC(=O)C=Cc2cc1	NANPDB	4272	O1c2ccccc2C=CC1	C1=CCC2CCCCC2C1	O(c1ccc2C=CCOc2c1)CC3C=CCC4CCCCC34	12
1933	O(C[C@@H]1C(C)=CC[C@H]2C(C)(C)[C@@H](O)CC[C@@]12C)c1ccccc1	NANPDB	2123	c1ccccc1	C1=CCC2CCCCC2C1	O(c1ccccc1)CC2C=CCC3CCCCC23	3
1934	O(C[C@@H]1C(C)=CC[C@H]2C(C)(C)[C@H](O)CC[C@@]12C)c1ccccc1	NANPDB	2122	c1ccccc1	C1=CCC2CCCCC2C1	O(c1ccccc1)CC2C=CCC3CCCCC23	3
1935	O(C[C@H]1[C@@](O)(C)CC[C@H]2C(C)(C)[C@@H](O)CC[C@]12C)c1cc2OC(=O)C=Cc2cc1	NANPDB	4270	O1c2ccccc2C=CC1	C1CCC2CCCCC2C1	O(c1ccc2C=CCOc2c1)CC3CCCC4CCCCC34	12
1936	O(C[C@H]1[C@@](O)(C)CC[C@H]2C(C)(C)[C@H](O)CC[C@]12C)c1cc2OC(=O)C=Cc2cc1	NANPDB	4601	O1c2ccccc2C=CC1	C1CCC2CCCCC2C1	O(c1ccc2C=CCOc2c1)CC3CCCC4CCCCC34	12
1937	O(C[C@H]1[C@@](O)(C)CC[C@H]2C(C)(C)C(=O)CC[C@]12C)c1cc2OC(=O)C=Cc2cc1	NANPDB	4562	O1c2ccccc2C=CC1	C1CCC2CCCCC2C1	O(c1ccc2C=CCOc2c1)CC3CCCC4CCCCC34	12
1938	O(C[C@H]1[C@H](c2cc(OC)c(O)c(OC)c2)c2c(OC)c(O)c(OC)cc2C[C@@H]1CO)[C@H]1[C@H](O)[C@@H](O)[C@H](O)[C@@H](CO)O1	NANPDB	809	c1ccc2c(c1)CCCC2	O1CCCCC1	O1CCCCC1OCC2CCc3ccccc3C2c4ccccc4	48
1939	O(C[C@H]1[C@H](c2cc(OC)c(O)cc2)OC[C@H]1Cc1cc(OC)c(O)cc1)[C@H]1[C@H](O)[C@@H](O)[C@H](O)[C@@H](CO)O1	NANPDB	1102	O1CCCC1	O1CCCCC1	O1CCCCC1OCC2C(OCC2Cc3ccccc3)c4ccccc4	41
1940	O(C[C@H]1[C@H](O)[C@@H](O)[C@H](O)C(O)O1)c1c(OC)c(O)c2C(=O)C=C(c3ccc(O)cc3)Oc2c1	NANPDB	5135	O1C=CCc2ccccc12	O1CCCCC1	O1c2cc(OCC3OCCCC3)ccc2CC=C1c4ccccc4	10
1941	O(C[C@H]1[C@H](O)C/2[C@@](O)(C(=O)/C(/C)=C\C3C(C)(C)C3C[C@@H](O)/C(/C)=C\2)C1)[C@H]1[C@H](O)[C@@H](O)[C@H](O)[C@@H](CO)O1	NANPDB	2295	O1CCCCC1	C1=CC2CCCC2CC=CC3CC3CC1	O1CCCCC1OCC2CC3C=CCCC4CC4C=CCC3C2	148
1942	O(C[C@H]1C(=C)C[C@@H](O)[C@@H]2C(C)(C)[C@H](O)CC[C@@]12C)c1cc2OC(=O)C=Cc2cc1	NANPDB	4306	O1c2ccccc2C=CC1	C1CCC2CCCCC2C1	O(c1ccc2C=CCOc2c1)CC3CCCC4CCCCC34	12
1943	O(C[C@H]1C(=C)CC[C@@]2(C)[C@H](C(O)(C)C)CC[C@]2(C)[C@@H](O)/C=C(\CO)/CC1)C1[C@H](O)[C@@H](O)[C@H](O)[C@@H](CO)O1	NANPDB	2388	O1CCCCC1	C1=CCC2CCCC2CCCCCC1	O1CCCCC1OCC2CCC=CCC3CCCC3CCC2	148
1944	O(C[C@H]1C(=C)CC[C@@H]2C(C)(C)[C@H](O)CC[C@@]12C)c1cc2OC(=O)C=Cc2cc1	NANPDB	4584	O1c2ccccc2C=CC1	C1CCC2CCCCC2C1	O(c1ccc2C=CCOc2c1)CC3CCCC4CCCCC34	12
1945	O(C[C@H]1C(=C)CCC2C(C)(C)[C@@H](O)CC[C@@]12C)c1cc2OC(=O)C=Cc2cc1	NANPDB	4308	O1c2ccccc2C=CC1	C1CCC2CCCCC2C1	O(c1ccc2C=CCOc2c1)CC3CCCC4CCCCC34	12
1946	O(C[C@H]1C(C)=CC[C@H]2[C@](CO)(C)[C@@H](O)CC[C@]12C)c1cc2OC(=O)C=Cc2cc1	NANPDB	4558	O1c2ccccc2C=CC1	C1=CCC2CCCCC2C1	O(c1ccc2C=CCOc2c1)CC3C=CCC4CCCCC34	12
1947	O(C/C/1=C\[C@H]2OC(=O)C(=C)[C@@H]2CC/C(/C)=C/CC\1)[C@H]1[C@H](O)[C@@H](O)[C@H](O)[C@@H](CO)O1	NANPDB	5951	O1CCCCC1	O1CCC2CCC=CCCC=CC12	O(CC1=CC2OCCC2CCC=CCC1)C3OCCCC3	148
1948	O(C/C=C(/CC[C@@H](O)C(O)(C)C)\C)c1cc2OC(=O)C=Cc2cc1	NANPDB	4187	O1c2ccccc2C=CC1	O1c2ccccc2C=CC1	NA	12
1949	O(C/C=C(/CC[C@H](O)C(O)(C)C)\C)c1cc2OC(=O)C=Cc2cc1	NANPDB	4481	O1c2ccccc2C=CC1	O1c2ccccc2C=CC1	NA	12
1950	O(C/C=C(/CC/C=C(/CCC(O)C(O)(C)C)\C)\C)c1cc2OC(=O)C=Cc2cc1	NANPDB	4597	O1c2ccccc2C=CC1	O1c2ccccc2C=CC1	NA	12
1951	O(C/C=C(/CC/C=C(/CCC=C(C)C)\C)\C)c1c(OC)c2OC(=O)C=Cc2cc1OC	NANPDB	2121	O1c2ccccc2C=CC1	O1c2ccccc2C=CC1	NA	12
1952	O(C/C=C(/CC/C=C(/CCC=C(C)C)\C)\C)c1c(OC)cc2c(OC(=O)C=C2)c1	NANPDB	2128	O1c2ccccc2C=CC1	O1c2ccccc2C=CC1	NA	12
1953	O(C/C=C(/CC/C=C(/CCC=C(C)C)\C)\C)c1cc2OC(=O)C=Cc2cc1	NANPDB	4596	O1c2ccccc2C=CC1	O1c2ccccc2C=CC1	NA	12
1954	O(C/C=C(/CCC(O)C(O)(CCC(O)C(O)(C)C)C)\C)c1cc2OC(=O)C=Cc2cc1	NANPDB	4598	O1c2ccccc2C=CC1	O1c2ccccc2C=CC1	NA	12
1955	O(C/C=C(/CCC=C(C)C)\C)c1c(OC)cc2c(OC(=O)C=C2)c1	NANPDB	4300	O1c2ccccc2C=CC1	O1c2ccccc2C=CC1	NA	12
1956	O(C/C=C(/CCC=C(C)C)\C)c1cc2OC(=O)C=Cc2cc1	NANPDB	1185	O1c2ccccc2C=CC1	O1c2ccccc2C=CC1	NA	12
1957	O(C/C=C(/CO)\C)c1cc(O)c2C(=O)[C@H](O)[C@@H](c3ccc(O)cc3)Oc2c1	EANPD	RUTA_00030	c1ccccc1	O1c2ccccc2CCC1	O1c2ccccc2CCC1c3ccccc3	3
1958	O(C/C=C(\CO)/C)c1cc(O)c2C(=O)[C@H](O)C(c3ccc(O)cc3)Oc2c1	EANPD	RUTA_00096	c1ccccc1	O1c2ccccc2CCC1	O1c2ccccc2CCC1c3ccccc3	3
1959	O(C/C=C/c1cc(O)c2O[C@H]([C@H](CO)c2c1)c1cc(OC)c(O)cc1)C	NANPDB	1474	c1ccccc1	O1c2ccccc2CC1	O1c2ccccc2CC1c3ccccc3	3
1960	O(C/C=C/c1ccc(O)cc1)C[C@@H]1[C@@H](O)[C@H](O)[C@@H](O)[C@H]([C@H]2c3c(c(O)cc(CO)c3)C(=O)c3c(O)cccc23)O1	EANPD	ASPH_00048	c1ccc2c(c1)Cc3ccccc3C2	O1CCCCC1	O(CC=Cc1ccccc1)CC2OC(CCC2)C3c4ccccc4Cc5ccccc53	137
1961	O(C/C=C/c1ccccc1)[C@@H]1[C@@H](O)C(O)[C@H](O)C(CO)O1	NANPDB	1	O1CCCCC1	c1ccccc1	O(CC=Cc1ccccc1)C2OCCCC2	148
1962	O(C=C(C)C)c1c(OC)ccc2c1oc1-c3c(OCc21)cc(O)cc3	EANPD	LEGU_00168	o1c2ccccc2c3c1-c4ccccc4OC3	o1c2ccccc2c3c1-c4ccccc4OC3	NA	287
1963	O(C1[C@H](O)[C@@H](O)[C@H](O)[C@@H](CO)O1)C1CC(C)c2c(O)cc(O)cc2C1	EANPD	ASPH_00193	O1CCCCC1	c1ccc2c(c1)CCCC2	O1CCCCC1OC2Cc3ccccc3CC2	148
1964	O(C1[C@H](O)[C@@H](O)[C@H](O)[C@@H](CO)O1)C1CC=2C(C)(C3C(C4C(C)(C5C(C)C6(OC5C4)NCC(C)CC6)CC3)CC=2)CC1	EANPD	SOLA_00006	O1CCCCC1	O1C2CC3C4CC=C5CCCCC5C4CCC3C2CC16NCCCC6	O1CCCCC1OC2CC3=CCC4C(CCC5C6CC7(OC6CC45)NCCCC7)C3CC2	148
1965	O(C1=C(c2cc(O)c(O)c(O)c2)Oc2c(c(O)cc(O)c2)C1=O)[C@@]1(CO)[C@H](O)[C@@H](O)[C@@H](O)CO1	NANPDB	3292	O1C=CCc2ccccc12	O1CCCCC1	O1c2ccccc2CC(OC3OCCCC3)=C1c4ccccc4	10
1966	O(c1c(C(C)C)cc(O)c(C)c1)C1[C@H](O)[C@@H](O)[C@H](O)[C@@H](CO)O1	NANPDB	6328	O1CCCCC1	c1ccccc1	O(c1ccccc1)C2OCCCC2	148
1967	O(c1c(O)c(CNC)cc(O)c1)C1[C@H](O)[C@@H](O)[C@H](O)[C@@H](CO)O1	NANPDB	3410	O1CCCCC1	c1ccccc1	O(c1ccccc1)C2OCCCC2	148
1968	O(C1C(O)C(O)C(O)C(CO)O1)C1CC=2C(C)(C3C(C4C(C)(C(C(C=CC(C(C)C)CC)C)CC4)CC3)CC=2)CC1	NANPDB	5732	O1CCCCC1	C1=C2CCCCC2C3CCC4CCCC4C3C1	O1CCCCC1OC2CC3=CCC4C(CCC5CCCC54)C3CC2	148
1969	O(C1C(O)C(O)C(O)C(CO)O1)C1CC=2C(C)(C3C(C4C(C)(C(C(CCC(C(C)C)CC)C)CC4)CC3)CC=2)CC1	NANPDB	10	O1CCCCC1	C1=C2CCCCC2C3CCC4CCCC4C3C1	O1CCCCC1OC2CC3=CCC4C(CCC5CCCC54)C3CC2	148
1970	O(c1c(O)c(O)cc(C)c1)c1c(O)c(O)cc(C)c1	NANPDB	2555	c1ccccc1	c1ccccc1	O(c1ccccc1)c2ccccc2	3
1971	O(c1c(O)c2[C@]3(C)[C@H](C(C)(C)CCC3)CCc2cc1C(C)C)C1[C@H](O)[C@@H](O)[C@H](O)CO1	EANPD	VERB_00010	O1CCCCC1	c1ccc2c(c1)CCC3CCCCC23	O(c1ccc2c(c1)C3CCCCC3CC2)C4OCCCC4	148
1972	O(c1c(O)c2OC(=O)c3c-4c(c(O)c(O)c3)OC(=O)c(c2-4)c1)c1c(O)c(O)c(O)cc1	NANPDB	3170	c1ccccc1	O1c2cccc3c2-c4c(OC3)cccc4C1	O(c1ccccc1)c2cc3OCc4cccc5OCc(c2)c3-c54	3
1973	O(c1c(O)cc(C)cc1O)c1c(O)c(O)cc(C)c1	NANPDB	2556	c1ccccc1	c1ccccc1	O(c1ccccc1)c2ccccc2	3
1974	O(c1cc(O)c(O)c(O)c1)c1cc(O)c(O)c(O)c1	NANPDB	3237	c1ccccc1	c1ccccc1	O(c1ccccc1)c2ccccc2	3
1975	O(c1cc(O)c2c(OC(c3cc(O)c(O)cc3)C(O)C2)c1)C1C(O)C(O)C(O)C(CO)O1	NANPDB	833	O1c2ccccc2CCC1	O1CCCCC1	O(c1ccc2c(OC(c3ccccc3)CC2)c1)C4OCCCC4	152
1976	O(c1cc(O)cc(/C=C\c2c(O)cc(OC3[C@H](O)[C@@H](O)[C@H](O)[C@@H](CO)O3)cc2)c1)C1[C@H](O)[C@@H](O)[C@H](O)[C@@H](CO)O1	NANPDB	2784	O1CCCCC1	c1ccccc1	O(c1ccc(cc1)C=Cc2cccc(OC3OCCCC3)c2)C4OCCCC4	148
1977	O(c1cc(O)cc(C)c1)c1cc(O)cc(C)c1	NANPDB	2557	c1ccccc1	c1ccccc1	O(c1ccccc1)c2ccccc2	3
1978	O(CC(C)(C)[C@H]1[C@@]2(C)[C@@](C)([C@@H](O)/C=C(\CO)/CC[C@@H](O)C(=C)CC2)CC1)C1[C@H](O)[C@@H](O)[C@H](O)[C@@H](CO)O1	NANPDB	2389	O1CCCCC1	C1=CCC2CCCC2CCCCCC1	O1CCCCC1OCCC2CCC3CC=CCCCCCCC32	148
1979	O(CC(O)/C=C/[C@@]1(O)C(C)=CC(=O)CC1(C)C)[C@H]1[C@H](O)[C@@H](O)[C@H](O)[C@@H](CO)O1	NANPDB	4774	O1CCCCC1	C1=CCCCC1	O(CCC=CC1C=CCCC1)C2OCCCC2	148
1980	O(CC(O)C(O)(C)C)c1c(OC)c2nc3occc3c(OC)c2cc1	EANPD	RUTA_00024	n1c2occc2cc3ccccc13	n1c2occc2cc3ccccc13	NA	150
1982	O(CC(O)C(O)(C)C)c1c(OC)c2nc3occc3c(OC)c2cc1	NANPDB	3608	n1c2occc2cc3ccccc13	n1c2occc2cc3ccccc13	NA	150
1984	O(CC(O)C(O)(C)C)c1c(OC)cc2nc3occc3c(OC)c2c1	EANPD	RUTA_00092	n1c2occc2cc3ccccc13	n1c2occc2cc3ccccc13	NA	150
1985	O(CC(O)C=C)[C@@H]1[C@@H](O)[C@H](O)[C@@H](O)[C@H](CO)O1	NANPDB	1443	O1CCCCC1	O1CCCCC1	NA	148
1986	O(CC)[C@]1(C)[C@@]2(O)[C@H](C(C)=CC2)[C@H]2OC(=O)[C@@H](C)[C@@H]2CC1	NANPDB	1643	O1CCC2CCCC3CC=CC3C12	O1CCC2CCCC3CC=CC3C12	NA	288
1987	O(CC)[C@@H]1[C@](O)(C)C[C@H]2O[C@@H]([C@@](O)(C)CC1)[C@@H]1[C@@H](C(C)C)CCC(=C)[C@H]21	NANPDB	114	O1C2CCCCCCC1C3CCCCC23	O1C2CCCCCCC1C3CCCCC23	NA	172
1988	O(CC)[C@H]1C2[C@](C)([C@@]3(C)C(=C1)C1[C@@](C)(CC3)CCC(C)(C)C1)CCC1C(C)(C)[C@@H](O)CC[C@]21C	NANPDB	5928	C1=C2C3CCCCC3CCC2C4CCC5CCCCC5C4C1	C1=C2C3CCCCC3CCC2C4CCC5CCCCC5C4C1	NA	182
1989	O(CC)[C@H]1C2[C@](C)([C@@]3(C)C(C4[C@@H](C)[C@H](C)CC[C@]4(C)CC3)=C1)CCC1C(C)(C)[C@@H](O)CC[C@]21C	NANPDB	5939	C1=C2C3CCCCC3CCC2C4CCC5CCCCC5C4C1	C1=C2C3CCCCC3CCC2C4CCC5CCCCC5C4C1	NA	182
1990	O(CC)C1C2C(CO)CCN2CC1	EANPD	LEGU_00455	N12CCCC1CCC2	N12CCCC1CCC2	NA	289
1991	O(CC/C(=C\C=C\C(O)(C)C)/C)c1cc2OC(=O)C=Cc2cc1	NANPDB	4297	O1c2ccccc2C=CC1	O1c2ccccc2C=CC1	NA	12
1992	O(CC/C=C\CC)C1C(OC2C(O)C(O)C(O)CO2)C(O)C(O)C(CO)O1	NANPDB	30	O1CCCCC1	O1CCCCC1	O1CCCC(OC2OCCCC2)C1	148
1993	O(CC=1[C@@H]2[C@H]3OC(=O)C(=C)[C@@H]3CCC(C)=C2C(=O)C=1)[C@H]1[C@H](O)[C@@H](O)[C@H](O)[C@@H](CO)O1	NANPDB	5953	O1CCCCC1	O1CCC2CCC=C3CC=CC3C12	O(CC1=CCC2=CCCC3CCOC3C12)C4OCCCC4	148
1994	O(CC=1C(=O)CC2C(C)(C)C[C@@H]2C(=C)CCC=1)CC=1C(=O)CC2C(C)(C)C[C@@H]2C(=C)CCC=1	NANPDB	6236	C1=CCCC2CCC2CCC1	C1=CCCC2CCC2CCC1	O(CC1=CCCCC2CCC2CC1)CC3=CCCCC4CCC4CC3	98
1995	O(CC=1C2C(C)(C)C(C2)CC=1)[C@H]1[C@H](O)[C@@H](O)[C@H](O)[C@@H](CO)O1	NANPDB	6197	O1CCCCC1	C1=CC2CC(C1)C2	O(CC1=CCC2CC1C2)C3OCCCC3	148
1996	O(CC=C(C)C)c1c(OC)c2nc3occc3c(OC)c2cc1	EANPD	RUTA_00022	n1c2occc2cc3ccccc13	n1c2occc2cc3ccccc13	NA	150
1997	O(CC=C(C)C)c1c(OC)ccc([C@H]2OC[C@@H]3[C@@H](c4cc5OCOc5cc4)OC[C@H]23)c1	EANPD	RUTA_00019	O1CC2COCC2C1	O1c2ccccc2OC1	O1c2ccc(cc2OC1)C3OCC4C(OCC34)c5ccccc5	218
1998	O(CC=C(C)C)c1c(OC)ccc2c(OC)c3c(occ3)nc12	EANPD	RUTA_00090	n1c2occc2cc3ccccc13	n1c2occc2cc3ccccc13	NA	150
1999	O(CC=C(C)C)c1c2c(occ2)cc2OC(=O)C=Cc12	NANPDB	4181	o1ccc2cc3C=CCOc3cc12	o1ccc2cc3C=CCOc3cc12	NA	259
2000	O(CC=C(C)C)c1c2occc2cc2c1OC(=O)C=C2	NANPDB	3589	o1ccc2cc3C=CCOc3cc12	o1ccc2cc3C=CCOc3cc12	NA	259
2001	O(CC=C(C)C)c1cc2OC[C@H]3[C@H](Oc4c3cc3OCOc3c4)c2cc1	EANPD	LEGU_00367	O1c2cc3OC4c5ccccc5OCC4c3cc2OC1	O1c2cc3OC4c5ccccc5OCC4c3cc2OC1	NA	226
2002	O(CC=C(C)C)c1cc2OC=C(c3cc4OCOc4cc3)C(=O)c2cc1	EANPD	LEGU_00370	O1c2ccccc2OC1	O1C=CCc2ccccc12	O1C=C(c2ccc3OCOc3c2)Cc4ccccc14	5
2003	O(CC=C(C)C)c1cc2OC=C(c3ccc(OC)cc3)C(=O)c2cc1	EANPD	LEGU_00395	c1ccccc1	O1C=CCc2ccccc12	O1C=C(c2ccccc2)Cc3ccccc13	3
2004	O(CC=C(C)C)c1ccc(C=2C(=O)c3c(O)cc4OC(C)(C)C=Cc4c3OC=2)cc1	EANPD	LEGU_00390	O1C=CCc2ccc3OCC=Cc3c12	c1ccccc1	O1C=C(c2ccccc2)Cc3ccc4OCC=Cc4c13	213
2005	O(CC=C(C)C)c1ccc(C=2C(=O)c3c(OC=2)c2c(OC(C)(C)C=C2)cc3)cc1	EANPD	LEGU_00002	O1C=CCc2ccc3OCC=Cc3c12	c1ccccc1	O1C=C(c2ccccc2)Cc3ccc4OCC=Cc4c13	213
2006	O(CC=C(C)C)c1ccc(C=2C(=O)c3c(OC=2)cc(O)cc3)cc1	EANPD	LEGU_00004	c1ccccc1	O1C=CCc2ccccc12	O1C=C(c2ccccc2)Cc3ccccc13	3
2007	O(CC1[C@](O)(C)CC[C@@H]2C(C)(C)[C@@H](O)CCC12C)c1cc2OC(=O)C=Cc2cc1	NANPDB	4312	O1c2ccccc2C=CC1	C1CCC2CCCCC2C1	O(c1ccc2C=CCOc2c1)CC3CCCC4CCCCC34	12
2008	O(CC1[C@@H](c2cc(OC)c(O)c(OC)c2)c2c(OC)c(O)c(OC)cc2C[C@H]1CO)[C@H]1[C@H](O)[C@@H](O)[C@H](O)[C@@H](CO)O1	NANPDB	1103	c1ccc2c(c1)CCCC2	O1CCCCC1	O1CCCCC1OCC2CCc3ccccc3C2c4ccccc4	48
2009	O(CC1[C@@H](O)[C@@H](O)C(O)[C@H](OC2=C(c3ccc(O)cc3)Oc3c(c(O)cc(O)c3)C2=O)O1)[C@H]1C(O)[C@H](O)[C@@H](O)C(C)O1	NANPDB	1107	O1C=CCc2ccccc12	O1CCCCC1	O1c2ccccc2CC(OC3OC(COC4OCCCC4)CCC3)=C1c5ccccc5	10
2010	O(CC1[C@@H](O)[C@H](O)C(O)[C@H](OC2=C(c3ccc(O)cc3)Oc3c(c(O)cc(O)c3)C2=O)O1)[C@H]1[C@@H](O)C(O)[C@@H](O)C(C)O1	NANPDB	4493	O1C=CCc2ccccc12	O1CCCCC1	O1c2ccccc2CC(OC3OC(COC4OCCCC4)CCC3)=C1c5ccccc5	10
2011	O(CC1[C@@H](O)[C@H](O)C(O)[C@H](Oc2cc(O)c3C(=O)C=C(c4cc(O)c(O)cc4)Oc3c2)O1)[C@H]1C(O)[C@@H](O)[C@@H](O)C(C)O1	NANPDB	2136	O1C=CCc2ccccc12	O1CCCCC1	O1c2cc(OC3OC(COC4OCCCC4)CCC3)ccc2CC=C1c5ccccc5	10
2013	O(CC1[C@@H](O)[C@H](O)C(O)[C@H](Oc2cc(O)c3C(=O)C=C(c4cc(O)c(O)cc4)Oc3c2)O1)[C@H]1C(O)[C@@H](O)[C@@H](O)C(C)O1	EANPD	MORA_00058	O1C=CCc2ccccc12	O1CCCCC1	O1c2cc(OC3OC(COC4OCCCC4)CCC3)ccc2CC=C1c5ccccc5	10
2019	O(CC1[C@@H](O)[C@H](O)C(O)[C@H](Oc2cc(O)c3C(=O)C=C(c4ccc(O)cc4)Oc3c2)O1)[C@H]1[C@@H](O)C(O)[C@@H](O)C(C)O1	NANPDB	4240	O1C=CCc2ccccc12	O1CCCCC1	O1c2cc(OC3OC(COC4OCCCC4)CCC3)ccc2CC=C1c5ccccc5	10
2020	O(CC1[C@@H](O)[C@H](O)C(O)[C@H](Oc2cc(O)c3C(=O)C=C(c4ccc(O)cc4)Oc3c2)O1)[C@H]1C(O)[C@@H](O)[C@@H](O)C(C)O1	NANPDB	5274	O1C=CCc2ccccc12	O1CCCCC1	O1c2cc(OC3OC(COC4OCCCC4)CCC3)ccc2CC=C1c5ccccc5	10
2021	O(CC1[C@H](c2cc(OC)c(O)c(OC)c2)c2c(OC)c(O)c(OC)cc2C[C@@H]1CO)[C@H]1[C@H](O)[C@@H](O)[C@H](O)[C@@H](CO)O1	NANPDB	1104	c1ccc2c(c1)CCCC2	O1CCCCC1	O1CCCCC1OCC2CCc3ccccc3C2c4ccccc4	48
2022	O(CC1[C@H](O)C(O)C(O)[C@H](OC2=C(c3ccc(O)cc3)Oc3c(c(O)cc(O)c3)C2=O)O1)[C@H]1C(O)[C@@H](O)[C@@H](O)C(C)O1	NANPDB	3579	O1C=CCc2ccccc12	O1CCCCC1	O1c2ccccc2CC(OC3OC(COC4OCCCC4)CCC3)=C1c5ccccc5	10
2023	O(CC1=C2C(=O)C=C(C)[C@@]32OC(=O)[C@H](C)[C@@H](C3)CC1)[C@H]1[C@H](O)[C@@H](O)[C@H](O)[C@@H](CO)O1	NANPDB	5736	O1CCCCC1	O1CCC2CCC=C3CC=CC13C2	O(CC1=C2CC=CC32OCCC(CC1)C3)C4OCCCC4	148
2024	O(CC1=C2C(=O)C=C(C)[C@@]32OC(=O)C(=C)[C@@H](C3)CC1)[C@H]1[C@H](O)[C@@H](O)[C@H](O)[C@@H](CO)O1	NANPDB	5735	O1CCCCC1	O1CCC2CCC=C3CC=CC13C2	O(CC1=C2CC=CC32OCCC(CC1)C3)C4OCCCC4	148
2025	O(CC12C3C(OC)C4(O)C5(O)C6C(O)C(C(OC)C5)CC6C3(C(OC)CC1)C4N(CC)C2)C	EANPD	RANU_00001	N1CC2CCCC34C1C(CC23)C5CCC6CC5C4C6	N1CC2CCCC34C1C(CC23)C5CCC6CC5C4C6	NA	180
2026	O(Cc1c(-c2c(NC)cccc2)cc2OCOc2c1)C	NANPDB	218	O1c2ccccc2OC1	c1ccccc1	O1c2ccc(cc2OC1)-c3ccccc3	5
2027	O(CC1C(=C)CC[C@@H]2C(C)(C)[C@H](O)CC[C@@]12C)C=1c2c(OC(=O)C=1)cccc2	NANPDB	4275	O1c2ccccc2C=CC1	C1CCC2CCCCC2C1	O1c2ccccc2C(OCC3CCCC4CCCCC34)=CC1	12
2028	O(CC1C(=C)CCC2C(C)(C)C(O)CCC12C)c1c(OC)c2OC(=O)C=Cc2cc1OC	NANPDB	2127	O1c2ccccc2C=CC1	C1CCC2CCCCC2C1	O(c1ccc2C=CCOc2c1)CC3CCCC4CCCCC34	12
2029	O(CC1C(=O)O[C@H]2[C@H]([C@@H]3[C@]4(C)[C@H]([C@H]5[C@@H]([C@@]6(C)C(=O)C=CCC6=CC5)CC4)CC3)CO[C@]1(C)C2)C	NANPDB	3797	O1CCC2OCCC1C2	C1=CCC2C(=CCC3C2CCC4CCCC43)C1	O1CCC2OCC(C1C2)C3CCC4C5CC=C6CC=CCC6C5CCC34	290
2030	O(CC1C(C)(C)C(O)CC=C1C)c1cc2OC(=O)C=Cc2cc1	NANPDB	1187	C1=CCCCC1	O1c2ccccc2C=CC1	O(c1ccc2C=CCOc2c1)CC3C=CCCC3	1
2031	O(CC1C(C)(C)O1)c1c(OC)c2nc3occc3c(OC)c2cc1	EANPD	RUTA_00023	O1CC1	n1c2occc2cc3ccccc13	n1c2occc2cc3ccc(OCC4OC4)cc13	30
2032	O(CC1C(C)(C)O1)c1c(OC)cc2nc3occc3c(OC)c2c1	EANPD	RUTA_00091	O1CC1	n1c2occc2cc3ccccc13	n1c2occc2cc3cc(OCC4OC4)ccc13	30
2033	O(Cc1c(O)cccc1C)[C@@H]1[C@H](O)[C@H](O)C=C(C)C1=O	NANPDB	2702	C1=CCCCC1	C1=CCCCC1	O(Cc1ccccc1)C2CC=CCC2	1
2034	O(Cc1cc(O)c2C(=O)c3c(O)cccc3[C@H]([C@H]3[C@H](O)[C@@H](O)[C@H](O)[C@@H](CO)O3)c2c1)[C@H]1[C@H](O)[C@H](O)[C@@H](O)[C@H](C)O1	EANPD	ASPH_00111	O1CCCCC1	c1ccc2c(c1)Cc3ccccc3C2	O(Cc1ccc2c(c1)C(c3ccccc3C2)C4OCCCC4)C5OCCCC5	148
2035	O(Cc1ccccc1)[C@H]1[C@H](O)[C@@H](O)[C@H](O)[C@@H](CO)O1	NANPDB	762	O1CCCCC1	c1ccccc1	O(Cc1ccccc1)C2OCCCC2	148
2036	O(Cc1ccccc1)C1[C@H](O)[C@@H](O)[C@H](O)[C@@H](CO)O1	NANPDB	2420	O1CCCCC1	c1ccccc1	O(Cc1ccccc1)C2OCCCC2	148
2037	O(CCC(CO)C)c1cc(O)c2C(=O)CC(c3cc(O)c(OC)cc3)Oc2c1	EANPD	RUTA_00089	c1ccccc1	O1c2ccccc2CCC1	O1c2ccccc2CCC1c3ccccc3	3
2038	O(CCC(O)(/C=C/C=C(C)C)C)c1cc2OC(=O)C=Cc2cc1	NANPDB	4296	O1c2ccccc2C=CC1	O1c2ccccc2C=CC1	NA	12
2039	O(CCc1c(O)cc(O)cc1)C1[C@H](O)[C@@H](O)[C@H](O)[C@@H](CO)O1	NANPDB	3168	O1CCCCC1	c1ccccc1	O(CCc1ccccc1)C2OCCCC2	148
2040	O(CCc1cc(O)c(O)cc1)[C@H]1[C@H](O)[C@@H](O[C@H]2[C@H](O)[C@H](O)[C@@H](O)[C@H](C)C2)[C@H](O)[C@@H](CO)O1	NANPDB	33	O1CCCCC1	c1ccccc1	O(CCc1ccccc1)C2OCCC(OC3CCCCC3)C2	148
2041	O(CCc1cc(OC)c(O)cc1)[C@H]1[C@H](O)[C@@H](O[C@H]2[C@H](O)[C@H](O)[C@@H](O)[C@H](C)O2)[C@H](O)[C@@H](CO)O1	NANPDB	38	O1CCCCC1	c1ccccc1	O(CCc1ccccc1)C2OCCC(OC3OCCCC3)C2	148
2042	O(CCc1ccc(O)cc1)[C@H]1[C@H](O)[C@@H](O)[C@H](O)[C@@H](CO)O1	NANPDB	3102	O1CCCCC1	c1ccccc1	O(CCc1ccccc1)C2OCCCC2	148
2043	O(CCc1ccccc1)C1C(O)C(O)C(O)C(CO)O1	NANPDB	1455	O1CCCCC1	c1ccccc1	O(CCc1ccccc1)C2OCCCC2	148
2044	O(CCCC)[C@@]1([C@H]2NC(=O)SC2)O[C@H]2C[C@@H](OC(=O)/C=C(/C)\CC/C=C\[C@@H](C)CC2)C1	NANPDB	3376	S1CNCC1	O1CC=CCCC=CCCCC2OCCC1C2	O1CC=CCCC=CCCCC2OC(CC1C2)C3NCSC3	28
2045	O(CCCC)C1(O)[C@H](O)[C@H](O)[C@H](O)COC1	NANPDB	1304	O1CCCCCC1	O1CCCCCC1	NA	291
2046	O(CCCC)C1C(O)C(O)(C)C(O)C(C)O1	NANPDB	409	O1CCCCC1	O1CCCCC1	NA	148
2047	O(CCCC)CC1(c2c(C)cc(C)cc2)OC1	NANPDB	5835	O1CC1	c1ccccc1	O1CC1c2ccccc2	30
2048	O(CCCc1cc(OC)c2O[C@@H]([C@@H](CO)c2c1)c1cc(OC)c(O)cc1)[C@H]1[C@H](O)[C@@H](O)[C@H](O)[C@@H](CO)O1	NANPDB	3352	O1c2ccccc2CC1	O1CCCCC1	O1c2ccc(cc2CC1c3ccccc3)CCCOC4OCCCC4	159
2049	O(CCCCCCCC)[C@@]1([C@H]2NC(=O)SC2)O[C@H]2C[C@@H](OC(=O)/C=C(/C)\CC/C=C\[C@@H](C)CC2)C1	NANPDB	3377	S1CNCC1	O1CC=CCCC=CCCCC2OCCC1C2	O1CC=CCCC=CCCCC2OC(CC1C2)C3NCSC3	28
2050	O(CCO)c1ccc(/C=C/c2cc(O[C@H]3[C@H](O)[C@@H](O)[C@H](O)[C@@H](COC4[C@H](O)[C@H](O)[C@@H](O)[C@H](C)O4)O3)cc(O)c2)cc1	EANPD	COMB_00022	O1CCCCC1	c1ccccc1	O(c1cccc(C=Cc2ccccc2)c1)C3OC(COC4OCCCC4)CCC3	148
2051	O(COc1c(O)c2C(=O)c3c(C(=O)c2cc1O)cccc3)C	EANPD	RUBI_00024	c1ccc2c(c1)Cc3ccccc3C2	c1ccc2c(c1)Cc3ccccc3C2	NA	137
2052	O(n1c2c(cc1)cccc2)[C@H]1[C@H](O)[C@@H](O)O[C@@H](CO)[C@@H]1O	NANPDB	1444	O1CCCCC1	c1ccc2[nH]ccc2c1	O1CCC(On2ccc3ccccc32)CC1	148
2053	O(O)[C@]1(C)[C@H]2[C@](C)(C(=O)C=C1)CC[C@H]1[C@H](C)C(=O)O[C@H]21	NANPDB	1563	O1CCC2CCC3CC=CCC3C12	O1CCC2CCC3CC=CCC3C12	NA	292
2054	O(O)[C@]1(C)/C=C/C[C@@]2(C)O[C@@H]2CC/C(/C)=C/[C@H]2OC(=O)C(C)=C2CC1	NANPDB	91	O1CC=C2CCCC=CCC3OC3CCC=CC12	O1CC=C2CCCC=CCC3OC3CCC=CC12	NA	293
2055	O(O)[C@]1(C)C=2[C@H]([C@](O)(C)CC=2)C[C@@H]2C(=C)C(=O)O[C@H]2C1	NANPDB	6154	O1CCC2CC3C(=CCC3)CCC12	O1CCC2CC3C(=CCC3)CCC12	NA	294
2056	O(O)[C@]12C(=C)C[C@H](O)C[C@]1(C)C[C@H]1OC(=O)C(=C)[C@H]1C2	NANPDB	6109	O1CCC2CC3CCCCC3CC12	O1CCC2CC3CCCCC3CC12	NA	295
2057	O(O)[C@@]1(C)[C@H]2[C@](C)(CC=C1)CC[C@H]1[C@H](C)C(=O)O[C@H]21	NANPDB	2057	O1CCC2CCC3CC=CCC3C12	O1CCC2CCC3CC=CCC3C12	NA	292
2058	O(O)[C@@]1(C)C=2[C@H]([C@@](O)(C)CC=2)C[C@@H]2C(=C)C(=O)O[C@H]2C1	NANPDB	6159	O1CCC2CC3C(=CCC3)CCC12	O1CCC2CC3C(=CCC3)CCC12	NA	294
2059	O(O)[C@@]12C(=C)C[C@@H]3OC(=O)C(=C)[C@H]3C[C@H]1[C@@](O)(C)CC2	NANPDB	6155	O1CCC2CC3CCCC3CCC12	O1CCC2CC3CCCC3CCC12	NA	128
2060	O(O)[C@@]12C(=C)C[C@H]3OC(=O)C(=C)C3C[C@H]1[C@H](O)CC2	NANPDB	6254	O1CCC2CC3CCCC3CCC12	O1CCC2CC3CCCC3CCC12	NA	128
2061	O(O)[C@@H]1C(=C)CCC2=C(C)C(=O)O[C@@H]2/C=C(\C)/CC[C@@H]2[C@](C)(O2)CC1	NANPDB	90	O1CC=C2CCCCCCC3OC3CCC=CC12	O1CC=C2CCCCCCC3OC3CCC=CC12	NA	296
2062	O(O)[C@H]1C(C)=C(CC[C@@H]2[C@](O)(C)CC[C@H]3[C@@]2(C)CC[C@H](O)C(C)(C)O3)[C@H]2C(C)(C)CC[C@@](O)(C)[C@H]2C1	NANPDB	1015	O1CCCCC2CCCCC12	C1=CC2CCCCC2CC1	O1CCCCC2C1CCCC2CCC3=CCCC4CCCCC34	297
2063	O(O)C(/C=C/C(=O)[C@@H](C)[C@H]1O[C@](C=C)(C)CC1)(C)C	NANPDB	1688	O1CCCC1	O1CCCC1	NA	41
2064	O(O)C(/C=C/C(=O)/C(=C/CCC(O)(C=C)C)/C)(C)C	NANPDB	6108	0	NA	NA	8
2065	O(O)C(/C=C/C(=O)C(C)C1OC(C=C)(C)CC1)(C)C	NANPDB	2059	O1CCCC1	O1CCCC1	NA	41
2066	O(O)C(/C=C/C[C@]1(C)[C@H](O)CCC(C)=C1CC[C@@H]1[C@@](O)(C)CC[C@H]2[C@@]1(C)CC[C@H](O)C(C)(C)O2)(C)C	NANPDB	1018	C1=CCCCC1	O1CCCCC2CCCCC12	O1CCCCC2C1CCCC2CCC3=CCCCC3	1
2067	O(O)C(/C=C/C[C@@H](C)[C@@H]1[C@]2(C)[C@](C)([C@H]3[C@]4([C@@]5(C(C(C)(C)[C@@H](O)CC5)CC3)C4)CC2)CC1)(C)C	NANPDB	2508	C1CCC23CC43CCC5CCCC5C4CCC2C1	C1CCC23CC43CCC5CCCC5C4CCC2C1	NA	156
2068	O(O)C(=O)/C(/O)=C(\O)/C=C/CCCCCCCCCCCCC	NANPDB	5330	0	NA	NA	8
2069	O(O)C(=O)/C(/O)=C(\O)/CCCCCCCCCCCCCCC	NANPDB	5332	0	NA	NA	8
2070	O(O)C(C(=C)C)CC[C@]1(C)[C@H](O)CCC(C)=C1CC[C@@H]1[C@@](O)(C)CC[C@H]2[C@@]1(C)CC[C@H](O)C(C)(C)O2	NANPDB	1017	C1=CCCCC1	O1CCCCC2CCCCC12	O1CCCCC2C1CCCC2CCC3=CCCCC3	1
2071	O(O)C(C)(C)[C@]12O[C@H]1C[C@@H]1[C@]3(C)C([C@](C(=O)OC)(C)CCC3)CC[C@]31O[C@@H]23	NANPDB	4986	O1C2CC3C4CCCCC4CCC53OC5C12	O1C2CC3C4CCCCC4CCC53OC5C12	NA	298
2072	O(O)C(C)(C)C=1[C@H]2OO[C@]3([C@@H]([C@]4(C)C([C@](C(=O)OC)(C)CCC4)CC3)C2)C=1	NANPDB	4984	O1OC23C=CC1CC3C4CCCCC4CC2	O1OC23C=CC1CC3C4CCCCC4CC2	NA	299
2073	O(O)C(CCC[C@@H](C)[C@@H]1[C@]2(C)[C@](C)([C@H]3[C@]4([C@@]5(C(C(C)(C)[C@@H](O)CC5)CC3)C4)CC2)CC1)(C)C	NANPDB	2506	C1CCC23CC43CCC5CCCC5C4CCC2C1	C1CCC23CC43CCC5CCCC5C4CCC2C1	NA	156
2074	O(O)CC(/C=C\C=C(C)C)[C@@H]1[C@]2(C)[C@](C)([C@H]3[C@]4([C@@]5([C@H](C(C)(C)[C@@H](O)CC5)CC3)C4)CC2)CC1	NANPDB	2516	C1CCC23CC43CCC5CCCC5C4CCC2C1	C1CCC23CC43CCC5CCCC5C4CCC2C1	NA	156
2075	O(O[C@]1(Oc2ccccc2)[C@@H](CO)OC(OO)(O)[C@@](OO)(O)[C@]1(OO)O)c1ccccc1	NANPDB	3548	O1CCCCC1	c1ccccc1	O(OC1(Oc2ccccc2)COCCC1)c3ccccc3	148
2076	O(OC1c2c(OC(c3ccccc3)=C1)cccc2)C1[C@H](O)[C@@H](O)[C@H](O)[C@@H](CO)O1	NANPDB	2307	O1C=CCc2ccccc12	O1CCCCC1	O(OC1C=C(Oc2ccccc21)c3ccccc3)C4OCCCC4	10
2077	O[C@](C=C)(CC[C@H]1C(=C)CC[C@H]2C(C)(C)CCC[C@]12C)C	NANPDB	3258	C1CCC2CCCCC2C1	C1CCC2CCCCC2C1	NA	4
2078	O[C@](C=C)(CC/C=C(/CCC=C(C)C)\C)C	NANPDB	6188	0	NA	NA	8
2079	O[C@](C=C)(CC/C=C(\CCC=C(C)C)/C)C	EANPD	BURS_00025	0	NA	NA	8
2080	O[C@](CCC=C(C)C)(C)[C@@H]1[C@@H]2[C@](C)([C@@]3(C)[C@@H]([C@]4(C)[C@H](C(C)(C)[C@@H](O)CC4)CC3)CC2)CC1	NANPDB	972	C1CCC2C(C1)CCC3C4CCCC4CCC23	C1CCC2C(C1)CCC3C4CCCC4CCC23	NA	300
2081	O[C@](CCC=C(C)C)(C)[C@@H]1[C@H]2[C@H](O)C[C@H]3[C@](C)([C@]2(C)CC1)CC[C@H]1C(C)(C)[C@@H](O)CC[C@]31C	EANPD	BURS_00153	C1CCC2C(C1)CCC3C4CCCC4CCC23	C1CCC2C(C1)CCC3C4CCCC4CCC23	NA	300
2082	O[C@](CCC=C(C)C)(C)[C@@H]1C2[C@@](C)([C@H]3[C@@H]([C@]4(C)C(C(C)(C)[C@@H](O)CC4)CC3)CC2)CC1	EANPD	BURS_00151	C1CCC2C(C1)CCC3C4CCCC4CCC23	C1CCC2C(C1)CCC3C4CCCC4CCC23	NA	300
2083	O[C@](CCC=C(C)C)(C)[C@@H]1C2[C@@](C)([C@H]3[C@@H]([C@]4(C)C(C(C)(C)[C@H](O)CC4)CC3)CC2)CC1	EANPD	BURS_00139	C1CCC2C(C1)CCC3C4CCCC4CCC23	C1CCC2C(C1)CCC3C4CCCC4CCC23	NA	300
2084	O[C@](CO)(C)C1C[C@@]2(C)[C@H]([C@@]3(C)[C@@H](C(C)(C)[C@H](O)CC3)CC2)CC1	NANPDB	2367	C1CCC2C(C1)CCC3CCCCC32	C1CCC2C(C1)CCC3CCCCC32	NA	40
2085	O[C@]1(C)[C@@H]2[C@](C)(CC[C@@H](C(=C)C)C2)CCC1	EANPD	ANNO_00080	C1CCC2CCCCC2C1	C1CCC2CCCCC2C1	NA	4
2086	O[C@]1(C)[C@@H]2[C@H]([C@H](C(C)C)CC1)C=C(C)CC2	NANPDB	5243	C1=CC2CCCCC2CC1	C1=CC2CCCCC2CC1	NA	34
2087	O[C@]1(C)[C@H]2[C@](C(C)C)(C2)CC1	NANPDB	5036	C1CC2CC2C1	C1CC2CC2C1	NA	66
2088	O[C@]1(C)[C@H]2[C@@H]3[C@](/C=C/C=C(C)C)(C)[C@@H]3CCC(=C)[C@@H]2CC1	NANPDB	993	C1CC2CCCC2C3CC3C1	C1CC2CCCC2C3CC3C1	NA	96
2089	O[C@]1(C)[C@H]2[C@@H]3C(C)(C)[C@@H]3CCC(=C)[C@@H]2CC1	EANPD	ANNO_00079	C1CC2CCCC2C3CC3C1	C1CC2CCCC2C3CC3C1	NA	96
2090	O[C@]1(C)[C@H]2[C@@H]3C(C)(C)[C@@H]3CCC(=C)[C@@H]2CC1	NANPDB	1612	C1CC2CCCC2C3CC3C1	C1CC2CCCC2C3CC3C1	NA	96
2093	O[C@]1(C)[C@H]2[C@@H]3C(C)(C)[C@@H]3CCC(C)=C2CC1	NANPDB	2849	C1=C2CCCC2C3CC3CC1	C1=C2CCCC2C3CC3CC1	NA	93
2094	O[C@]1(C)[C@H]2[C@H]([C@@H](C)CC2)[C@H]2C(C)(C)[C@H]2CC1	EANPD	BURS_00068	C1CC2CCCC2C3CC3C1	C1CC2CCCC2C3CC3C1	NA	96
2095	O[C@]1(C)[C@H]2[C@H]([C@H](C(C)C)CC1)C=C(C)CC2	EANPD	BURS_00006	C1=CC2CCCCC2CC1	C1=CC2CCCCC2CC1	NA	34
2097	O[C@]1(C)[C@H]2[C@H]([C@H](C(C)C)CC1)C=C(C)CC2	NANPDB	954	C1=CC2CCCCC2CC1	C1=CC2CCCCC2CC1	NA	34
2099	O[C@]1(C)C(C)(C)[C@@H]2C[C@H]1CC2	NANPDB	5044	C1CC2CCC1C2	C1CC2CCC1C2	NA	101
2100	O[C@]1(C)C=C[C@H](C(C)C)CC1	NANPDB	5040	C1=CCCCC1	C1=CCCCC1	NA	1
2101	O[C@]1(C)C=C2[C@H](C(C)C)CC[C@H](C)C2CC1	NANPDB	5085	C1=C2CCCCC2CCC1	C1=C2CCCCC2CCC1	NA	35
2102	O[C@]1(C)C2[C@](C(C)C)(C2)CC1	NANPDB	5038	C1CC2CC2C1	C1CC2CC2C1	NA	66
2103	O[C@]1(C)C2[C@@](C(C)C)(C2)CC1	NANPDB	1582	C1CC2CC2C1	C1CC2CC2C1	NA	66
2104	O[C@]1(C)C2[C@H]3[C@H](C(C)C)CC[C@@H](C)[C@@]23CC1	NANPDB	5075	C1CCC23CCCC3C2C1	C1CCC23CCCC3C2C1	NA	49
2105	O[C@]1(C)C2C([C@H](C(C)C)CC1)C=C(C)CC2	EANPD	BURS_00096	C1=CC2CCCCC2CC1	C1=CC2CCCCC2CC1	NA	34
2106	O[C@]1(C)C2C3C(C)(C)C3CCC(=C)C2CC1	NANPDB	2827	C1CC2CCCC2C3CC3C1	C1CC2CCCC2C3CC3C1	NA	96
2107	O[C@]12[C@@](C)(C(O)CCC1(C)C)[C@H]1[C@@H]([C@H](C)c3c(occ3)C1)CC2	EANPD	LEGU_00012	o1ccc2c1CC3C(C2)CCC4CCCCC43	o1ccc2c1CC3C(C2)CCC4CCCCC43	NA	86
2108	O[C@]12[C@@]3(O)[C@@H]4O[C@@H]5[C@@]6(C)[C@@H](C7=C(C(C)C)CC[C@]7(C)CC6)CC[C@H]([C@H](O1)O[C@@]2(O)CO4)[C@@H]35	EANPD	HERI_00002	O1CC2OC3OC2C4C1OC5C6CCC7C(=CCC7)C6CCC3C54	O1CC2OC3OC2C4C1OC5C6CCC7C(=CCC7)C6CCC3C54	NA	301
2109	O[C@]12[C@H](C)CC[C@@H](C(C)C)[C@@H]1C=C(C)CC2	EANPD	COMP_00143	C1=CC2CCCCC2CC1	C1=CC2CCCCC2CC1	NA	34
2110	O[C@]12[C@H]3C(O)C(C[C@H]3C34C(O)CC[C@]5(C)[C@H]3CC1[C@@H]4N(CC)C5)CC2	NANPDB	3496	N1CC2CCCC34C1C(CC23)C5CCC6CC5C4C6	N1CC2CCCC34C1C(CC23)C5CCC6CC5C4C6	NA	180
2111	O[C@]12C([C@]3(C)C(C(C)(C)CCC3)CC1)CC[C@@](C=C)(C)C2	NANPDB	5101	C1CCC2C(C1)CCC3CCCCC32	C1CCC2C(C1)CCC3CCCCC32	NA	40
2112	O[C@]12C(=C)C[C@H]3O[C@@H]([C@](C)(O1)CC2)[C@@H]1[C@@H](C(C)C)CCC(=C)[C@H]31	NANPDB	102	O1C2CCC1C3OC(CC2)C4CCCCC34	O1C2CCC1C3OC(CC2)C4CCCCC34	NA	302
2113	O[C@]12C(C)(C)CCC[C@]1(C)[C@@H]1[C@H]([C@@H](C)c3c(occ3)C1)CC2	EANPD	LEGU_00016	o1ccc2c1CC3C(C2)CCC4CCCCC43	o1ccc2c1CC3C(C2)CCC4CCCCC43	NA	86
2114	O[C@@](C=C)(CC[C@H]1C(=C)CCC2C(C)(C)[C@@H](O)CC[C@]12C)C	NANPDB	3263	C1CCC2CCCCC2C1	C1CCC2CCCCC2C1	NA	4
2115	O[C@@](CCC=C(C)C)(C)[C@]1(O)[C@H](O)[C@@H](O)[C@@](O)(C)CC1	NANPDB	6039	C1CCCCC1	C1CCCCC1	NA	13
2116	O[C@@](CCC=C(C)C)(C)[C@H]1[C@@H](O)C[C@]2(C)[C@H]3[C@@H]([C@]4(C)C(C(C)(C)[C@@H](O)CC4)CC3)CCC12	EANPD	BURS_00120	C1CCC2C(C1)CCC3C4CCCC4CCC23	C1CCC2C(C1)CCC3C4CCCC4CCC23	NA	300
2117	O[C@@](CCC=C(C)C)(C)[C@H]1CC=C(C)CC1	NANPDB	5435	C1=CCCCC1	C1=CCCCC1	NA	1
2118	O[C@@]1(C(C)C)C=C[C@@](O)(C)CC1	NANPDB	1300	C1=CCCCC1	C1=CCCCC1	NA	1
2119	O[C@@]1(C)[C@@H]2[C@@H]([C@H](C(C)C)CC1)C=C(C)CC2	NANPDB	5093	C1=CC2CCCCC2CC1	C1=CC2CCCCC2CC1	NA	34
2120	O[C@@]1(C)[C@@H]2[C@@H]([C@H](C)CC2)[C@@H]2C(C)(C)[C@@H]2CC1	NANPDB	1613	C1CC2CCCC2C3CC3C1	C1CC2CCCC2C3CC3C1	NA	96
2121	O[C@@]1(C)[C@@H]2[C@H]3[C@@H](C(C)C)CC[C@](C)(O3)[C@H]2CC1	NANPDB	5366	O1C2CCCC1C3CCCC23	O1C2CCCC1C3CCCC23	NA	303
2122	O[C@@]1(C)[C@@H]2O[C@@H]([C@H]3C(=C)CC[C@H](C(C)C)[C@@H]23)CC(C)=CCC1	NANPDB	112	O1C2CC=CCCCC1C3CCCCC23	O1C2CC=CCCCC1C3CCCCC23	NA	304
2123	O[C@@]1(C)[C@H]2[C@@](C)(CC[C@H](C(=C)C)C2)CCC1	NANPDB	5804	C1CCC2CCCCC2C1	C1CCC2CCCCC2C1	NA	4
2124	O[C@@]1(C)[C@H]2[C@@](C)(CCC(=C(C)C)C2)CCC1	NANPDB	4355	C1CCC2CCCCC2C1	C1CCC2CCCCC2C1	NA	4
2125	O[C@@]1(C)[C@H]2[C@@H]([C@](O)(C)CCC(C(C)C)=C2)CC1	NANPDB	117	C1=CC2CCCC2CCC1	C1=CC2CCCC2CCC1	NA	164
2126	O[C@@]1(C)[C@H]2[C@@H]([C@H](C)CC2)[C@@H]2C(C)(C)[C@@H]2CC1	EANPD	BURS_00092	C1CC2CCCC2C3CC3C1	C1CC2CCCC2C3CC3C1	NA	96
2127	O[C@@]1(C)[C@H]2[C@H]([C@H](C(C)C)CC1)C=C(C)CC2	NANPDB	5094	C1=CC2CCCCC2CC1	C1=CC2CCCCC2CC1	NA	34
2128	O[C@@]1(C)[C@H]2C(C)(C)[C@H]3[C@]([C@H](C)CC3)(C2)CC1	NANPDB	4862	C1CC2CC3CCCC3(C1)C2	C1CC2CC3CCCC3(C1)C2	NA	99
2129	O[C@@]1(C)[C@H]2C[C@]3([C@@H]([C@]4(C)[C@H](C(C)(C)CCC4)CC3)CC2)C1	NANPDB	5102	C1CCC2C(C1)CCC34CCC(CCC23)C4	C1CCC2C(C1)CCC34CCC(CCC23)C4	NA	90
2130	O[C@@]1(C)C=C[C@H](C(C)C)CC1	NANPDB	1588	C1=CCCCC1	C1=CCCCC1	NA	1
2131	O[C@@]1(C)C=C2[C@@H](C(C)C)CC[C@@H](C)[C@@H]2CC1	NANPDB	5083	C1=C2CCCCC2CCC1	C1=C2CCCCC2CCC1	NA	35
2132	O[C@@]1(C)C2[C@@](C)(CC[C@H](C(=C)C)C2)CCC1	NANPDB	5800	C1CCC2CCCCC2C1	C1CCC2CCCCC2C1	NA	4
2133	O[C@@]1(C)C2[C@@H]3[C@@H](C(C)C)C=C[C@@H](C)[C@]23CC1	NANPDB	5079	C1=CCC23CCCC3C2C1	C1=CCC23CCCC3C2C1	NA	305
2134	O[C@@]1(C)C2C([C@H](C(C)C)CC1)C=C(C)CC2	EANPD	BURS_00097	C1=CC2CCCCC2CC1	C1=CC2CCCCC2CC1	NA	34
2135	O[C@@]12[C@@H](C(C)C)CC[C@]1(C)CC=C(C)CC2	NANPDB	4356	C1=CCC2CCCC2CC1	C1=CCC2CCCC2CC1	NA	61
2136	O[C@@]12[C@@H](C)CC[C@H]3C(C)(C)[C@H]3[C@@H]1[C@H](C)CC2	EANPD	BURS_00090	C1CC2CCCC2C3CC3C1	C1CC2CCCC2C3CC3C1	NA	96
2137	O[C@@H]([C@@H](C)[C@H]1[C@@H](O)CC2[C@]1(C)CCC1[C@]3(C)C(CC(O)CC3)CCC21)CC[C@@H](CO)C	NANPDB	4045	C1CCC2C(C1)CCC3C4CCCC4CCC23	C1CCC2C(C1)CCC3C4CCCC4CCC23	NA	300
2138	O[C@@H]([C@H](O)[C@H](O)CO)[C@H](O)CO	NANPDB	4224	0	NA	NA	8
2139	O[C@@H]([C@H](O)C[C@H](C)[C@H]1[C@@]2(C)[C@@](C)(C=3[C@@H]([C@]4(C)[C@H](C(C)(C)[C@@H](O)CC4)CC=3)CC2)CC1)C(O)(C)C	EANPD	MELI_00081	C1=C2C3CCCC3CCC2C4CCCCC4C1	C1=C2C3CCCC3CCC2C4CCCCC4C1	NA	149
2140	O[C@@H](C(CO)=C)CO	EANPD	ANNO_00140	0	NA	NA	8
2141	O[C@@H](C(O)(C)C)CC/C(=C/CC/C(=C/CC/C=C(/CC[C@H](O)[C@]1(C)C[C@@H](C(O)(C)C)CC1)\C)/C)/C	EANPD	MELI_00017	C1CCCC1	C1CCCC1	NA	14
2142	O[C@@H](C(O)(C)C)CC/C(=C/CC/C(=C/CC/C=C(/CC[C@H](O)[C@@]1(C)C[C@@H](C(O)(C)C)CC1)\C)/C)/C	EANPD	MELI_00018	C1CCCC1	C1CCCC1	NA	14
2143	O[C@@H](C(O)(C)C)CC/C(=C/CC/C(=C/CC/C=C(/CC/C=C(/CC[C@@H](O)C(O)(C)C)\C)\C)/C)/C	EANPD	MELI_00037	0	NA	NA	8
2144	O[C@@H](C(O)(CO)C)CC/C(=C/CC/C(=C/CC/C=C(/CC/C=C(/CC[C@@H](O)C(O)(C)C)\C)\C)/C)/C	EANPD	MELI_00038	0	NA	NA	8
2145	O[C@@H](C=C)CCC1=C([C@@H](O)C[C@@H]2[C@H](O)[C@@H](O)[C@H](O)CO2)CC[C@@H]2C(C)(C)CCC[C@@]12C	EANPD	COMP_00149-2	O1CCCCC1	C1=CC2CCCCC2CC1	O1CCCCC1CCC2=CC3CCCCC3CC2	148
2146	O[C@@H](C=C)CCC1=C([C@@H](O)C[C@@H]2[C@H](O)[C@@H](O)[C@H](O)CO2)CC[C@H]2C(C)(C)CCC[C@@]12C	EANPD	COMP_00149-3	O1CCCCC1	C1=CC2CCCCC2CC1	O1CCCCC1CCC2=CC3CCCCC3CC2	148
2147	O[C@@H](C=C)CCC1=C([C@H](O)C[C@@H]2[C@H](O)[C@@H](O)[C@H](O)CO2)CC[C@@H]2C(C)(C)CCC[C@@]12C	EANPD	COMP_00149-1	O1CCCCC1	C1=CC2CCCCC2CC1	O1CCCCC1CCC2=CC3CCCCC3CC2	148
2148	O[C@@H](C=C)CCC1=C([C@H](O)C[C@@H]2[C@H](O)[C@@H](O)[C@H](O)CO2)CC[C@H]2C(C)(C)CCC[C@@]12C	EANPD	COMP_00149-12	O1CCCCC1	C1=CC2CCCCC2CC1	O1CCCCC1CCC2=CC3CCCCC3CC2	148
2149	O[C@@H](CO)C1(C)OC(O)(C(=C)CCC2C(O)(C)CCCC2(C)C)CC1	NANPDB	5967	C1CCCCC1	O1CCCC1	O1CCCC1CCCC2CCCCC2	13
2150	O[C@@H]1[C@](O)(C)C[C@H]2O[C@@H]([C@@](O)(C)CC1)[C@@H]1[C@@H](C(C)C)CCC(=C)[C@H]21	NANPDB	104	O1C2CCCCCCC1C3CCCCC23	O1C2CCCCCCC1C3CCCCC23	NA	172
2151	O[C@@H]1[C@]2(C)[C@@](C)([C@@H]([C@@H](CCC=C(C)C)C)C1)CC=C1[C@]3(C)[C@H](C(C)(C)[C@@H](O)CC3)CC=C21	EANPD	ANNO_00136	C1=C2C(=CCC3CCCCC23)C4CCCC4C1	C1=C2C(=CCC3CCCCC23)C4CCCC4C1	NA	306
2152	O[C@@H]1[C@]2(C)O[C@](C(C)C)(C/C=C(\C)/CC/C=C(\C)/CC1)CC2	NANPDB	124	O1C2CC=CCCC=CCCCC1CC2	O1C2CC=CCCC=CCCCC1CC2	NA	307
2153	O[C@@H]1[C@]2(C)O[C@H]2CC/C(/C)=C/[C@H]2OCC(C)=C2CC/C(/C)=C/C1	NANPDB	126	O1CC=C2CCC=CCCC3OC3CCC=CC12	O1CC=C2CCC=CCCC3OC3CCC=CC12	NA	84
2154	O[C@@H]1[C@@](O)(C)[C@H]2[C@](C)([C@H](O)C1)CC=C(C(C)C)C2	NANPDB	6180	C1=CCC2CCCCC2C1	C1=CCC2CCCCC2C1	NA	308
2155	O[C@@H]1[C@@]2(C)C(C)(C)[C@@H](C1)CC2	EANPD	COMP_00135	C1CC2CCC1C2	C1CC2CCC1C2	NA	101
2156	O[C@@H]1[C@@]2(C)O[C@@](C)(/C=C/C[C@](O)(C)/C=C/[C@H](C(C)C)CC2)CC1	NANPDB	141	O1C2C=CCCC=CCCCC1CCC2	O1C2C=CCCC=CCCCC1CCC2	NA	309
2157	O[C@@H]1[C@@H](C(C)C)C[C@@H](O)C(C)=C1	NANPDB	4336	C1=CCCCC1	C1=CCCCC1	NA	1
2158	O[C@@H]1[C@@H](C(C)C)C[C@H](O)[C@](O)(C)C1	NANPDB	4335	C1CCCCC1	C1CCCCC1	NA	13
2159	O[C@@H]1[C@@H](C(C)C)CC[C@@]2(C)[C@H](O)CC=C(C)[C@H]12	NANPDB	6249	C1=CC2CCCCC2CC1	C1=CC2CCCCC2CC1	NA	34
2160	O[C@@H]1[C@@H](C(C)C)CC[C@@]2(C)[C@H](O)CCC(=C)[C@H]12	NANPDB	6251	C1CCC2CCCCC2C1	C1CCC2CCCCC2C1	NA	4
2161	O[C@@H]1[C@@H](C(C)C)CCC(C)=C1	NANPDB	5051	C1=CCCCC1	C1=CCCCC1	NA	1
2162	O[C@@H]1[C@@H](C)[C@H]2[C@@](C)(C3=C([C@@]4(C)[C@@](C)([C@@H]([C@@H](CCC(C(C)C)=C)C)CC4)CC3)CC2)CC1	NANPDB	2488	C12=C(CCC3CCCCC13)C4CCCC4CC2	C12=C(CCC3CCCCC13)C4CCCC4CC2	NA	310
2163	O[C@@H]1[C@@H](C)[C@H]2[C@@]3([C@]4([C@H]([C@@]5(C)[C@@](C)([C@@H]([C@@H](CCC(C(C)C)=C)C)CC5)CC4)CC2)C3)CC1	NANPDB	2489	C1CCC23CC43CCC5CCCC5C4CCC2C1	C1CCC23CC43CCC5CCCC5C4CCC2C1	NA	156
2164	O[C@@H]1[C@@H](C)C2[C@@](C)([C@@]34OC3([C@@H](O)C2)[C@@]2(C)[C@@](C)([C@@H]([C@@H](CCC(C(C)C)=C)C)CC2)CC4)CC1	NANPDB	2507	O1C23CCC4CCCC4C13CCC5CCCCC52	O1C23CCC4CCCC4C13CCC5CCCCC52	NA	311
2165	O[C@@H]1[C@@H](C)C2[C@@](C)(C3=C(C4[C@@](C)(C([C@H](CCCC(C)C)C)CC4)CC3)CC2)CC1	NANPDB	2494	C12=C(CCC3CCCCC13)C4CCCC4CC2	C12=C(CCC3CCCCC13)C4CCCC4CC2	NA	310
2166	O[C@@H]1[C@@H](c2cc(O)c(O)c(O)c2)Oc2c(c(O)cc(O)c2)C1	NANPDB	2564	c1ccccc1	O1c2ccccc2CCC1	O1c2ccccc2CCC1c3ccccc3	3
2167	O[C@@H]1[C@@H](c2cc(O)c(O)cc2)Oc2c(c(O)cc(O)c2)C1	NANPDB	291	c1ccccc1	O1c2ccccc2CCC1	O1c2ccccc2CCC1c3ccccc3	3
2171	O[C@@H]1[C@@H](c2cc(O)c(O)cc2)Oc2c(c(O)cc(O)c2)C1	EANPD	ANNO_00132	c1ccccc1	O1c2ccccc2CCC1	O1c2ccccc2CCC1c3ccccc3	3
2175	O[C@@H]1[C@@H](c2cc(O)c(O)cc2)Oc2c(O)c(O)ccc2C1	EANPD	LEGU_00508	c1ccccc1	O1c2ccccc2CCC1	O1c2ccccc2CCC1c3ccccc3	3
2176	O[C@@H]1[C@@H](O)[C@]2(O)N[C@H]([C@H]1O)[C@H](O)C2	NANPDB	3835	N1C2CCCC1CC2	N1C2CCCC1CC2	NA	312
2177	O[C@@H]1[C@@H](O)C=C2[C@H]3N(Cc4c([C@H]13)cc1OCOc1c4)CC2	NANPDB	182	O1c2cc3c(cc2OC1)C4CCC=C5CCN(C3)C54	O1c2cc3c(cc2OC1)C4CCC=C5CCN(C3)C54	NA	313
2178	O[C@@H]1[C@@H]2O[C@@]32[C@@](C)(C2=C1C1[C@@](C)([C@@H]([C@@H](/C=C/[C@@H](C(C)C)C)C)CC1)CC2)CC[C@H](O)C3	NANPDB	2163	O1C2CC3=C(CCC4CCCC34)C5CCCCC125	O1C2CC3=C(CCC4CCCC34)C5CCCCC125	NA	314
2179	O[C@@H]1[C@H]([C@@H](CCC=C(C)C)C)[C@H](O)C[C@@](O)(C)[C@H]2[C@H]1C(C)=CC2	NANPDB	2188	C1=CC2CCCCCC2C1	C1=CC2CCCCCC2C1	NA	315
2180	O[C@@H]1[C@H]([C@@H](CCC=C(C)C)C)C2[C@@](C)([C@H]3[C@@H]([C@]4(C)C(C(C)(C)C(O)(O)CC4)CC3)CC2)C1	EANPD	BURS_00134	C1CCC2C(C1)CCC3C4CCCC4CCC23	C1CCC2C(C1)CCC3C4CCCC4CCC23	NA	300
2181	O[C@@H]1[C@H](C(C)C)CC[C@@](O)(C)[C@H]2[C@H]1[C@](O)(C)CC2	NANPDB	6261	C1CCC2CCCC2CC1	C1CCC2CCCC2CC1	NA	316
2182	O[C@@H]1[C@H](C(C)C)CC=C(C)[C@H]2[C@H]1[C@](O)(C)CC2	NANPDB	6263	C1=CC2CCCC2CCC1	C1=CC2CCCC2CCC1	NA	164
2183	O[C@@H]1[C@H](C(C)C)CCC(=C)[C@H]2[C@H]1[C@](O)(C)CC2	NANPDB	1165	C1CCC2CCCC2CC1	C1CCC2CCCC2CC1	NA	316
2184	O[C@@H]1[C@H](C(C)C)CCC(=C)[C@H]2[C@H]1[C@H](C)CC2	NANPDB	1133	C1CCC2CCCC2CC1	C1CCC2CCCC2CC1	NA	316
2185	O[C@@H]1[C@H](C(C)C)CCC(C)=C1	NANPDB	5049	C1=CCCCC1	C1=CCCCC1	NA	1
2186	O[C@@H]1[C@H](C(C)C)CCC2(C)O[C@@H]2CC[C@]2(C)O[C@H]12	NANPDB	5374	O1C2CCCCC3OC3CCC12	O1C2CCCCC3OC3CCC12	NA	317
2187	O[C@@H]1[C@H](C)[C@]2(C)[C@H]([C@@]3(C)[C@@H]([C@]4(C)[C@](C)([C@H]5[C@@](C)(CC4)CCC(C)(C)C5)CC3)CC2)CC1	EANPD	EUPH_00021	C1CCC2C(C1)CCC3C2CCC4C5CCCCC5CCC43	C1CCC2C(C1)CCC3C2CCC4C5CCCCC5CCC43	NA	169
2188	O[C@@H]1[C@H](O)C(=C)CC/C=C(/C)\CC[C@H]1C(C)C	NANPDB	1134	C1=CCCCCCCCC1	C1=CCCCCCCCC1	NA	70
2189	O[C@@H]1[C@H](O)C[C@@]2(C)Oc3c(O)cc(/C=C/c4cc(O)c(C/C=C(/CCC=C(C)C)\C)c(O)c4)cc3C[C@@H]2C1(C)C	EANPD	APID_00009	c1ccccc1	O1c2ccccc2CC3CCCCC13	O1c2ccc(C=Cc3ccccc3)cc2CC4CCCCC14	3
2190	O[C@@H]1[C@H](O)C=C2[C@]3(C)[C@H](C[C@](C=C)(C)CC3)CC[C@@H]2[C@]1(O)C	EANPD	LILI_00016	C1=C2C(CCC1)CCC3CCCCC23	C1=C2C(CCC1)CCC3CCCCC23	NA	39
2191	O[C@@H]1[C@H](O)CC[C@H]2N3Cc4c(cc5OCOc5c4)[C@]12CC3	NANPDB	921	O1c2cc3c(cc2OC1)C45CCN(C3)C5CCCC4	O1c2cc3c(cc2OC1)C45CCN(C3)C5CCCC4	NA	318
2192	O[C@@H]1[C@H](O)CC2NC1(O)CC2	NANPDB	3818	N1C2CCCC1CC2	N1C2CCCC1CC2	NA	312
2193	O[C@@H]1[C@H]2[C@](O)(C(C)C)CC[C@]2(C)CC=C(C)C1	NANPDB	4261	C1=CCC2CCCC2CC1	C1=CCC2CCCC2CC1	NA	61
2194	O[C@@H]1[C@H]2[C@H]3[C@@](C)([C@@H]([C@@H](CCCC(C)C)C)CC3)CC[C@@H]2[C@]2(C)C(=C1)C[C@@H](O)CC2	NANPDB	4750	C1=C2CCCCC2C3CCC4CCCC4C3C1	C1=C2CCCCC2C3CCC4CCCC4C3C1	NA	319
2195	O[C@@H]1[C@H]2[C@H]3[C@@](C)([C@@H]([C@@H](CCCC(C)C)C)CC3)CC[C@@H]2[C@]2(C)C(=C1)CC(O)CC2	NANPDB	150	C1=C2CCCCC2C3CCC4CCCC4C3C1	C1=C2CCCCC2C3CCC4CCCC4C3C1	NA	319
2196	O[C@@H]1[C@H]2C(C)(C)[C@@H](C(C)=C1)C2	NANPDB	1592	C1=CC2CC(C1)C2	C1=CC2CC(C1)C2	NA	43
2198	O[C@@H]1[C@H]2C(C)(C)[C@@H](C(C)=C1)C2	EANPD	BURS_00177	C1=CC2CC(C1)C2	C1=CC2CC(C1)C2	NA	43
2200	O[C@@H]1[C@H]2O[C@H]3C[C@@H]1N(C)[C@@H]2C3	NANPDB	3720	O1C2CC3NC(C2)C1C3	O1C2CC3NC(C2)C1C3	NA	320
2201	O[C@@H]1/C(/C(C)C)=C\C=C(/C)\CC/C=C(\C)/CC/C=C(\C)/C1	NANPDB	121	C=1C=CCCC=CCCC=CCCC1	C=1C=CCCC=CCCC=CCCC1	NA	321
2202	O[C@@H]1/C=C(\C)/CCC2=C(C)CO[C@@H]2/C=C(\C)/CC[C@H]2[C@@](C)(O2)C1	NANPDB	127	O1CC=C2CCC=CCCC3OC3CCC=CC12	O1CC=C2CCC=CCCC3OC3CCC=CC12	NA	84
2203	O[C@@H]1C(=C)[C@H]2C(C)(C)[C@@H](C1)C2	NANPDB	1590	C1CC2CC(C1)C2	C1CC2CC(C1)C2	NA	102
2204	O[C@@H]1C(=C)[C@H]2C[C@@H]3[C@H]4N5[C@H]6[C@H](O)[C@@]13[C@H]([C@]14[C@H](O)CC[C@@](C)([C@@H]61)C5)C2	NANPDB	3499	N12CC3CCCC45C1C6CC7CCC6(CC2C34)C5C7	N12CC3CCCC45C1C6CC7CCC6(CC2C34)C5C7	NA	322
2205	O[C@@H]1C(=C)C[C@H](O)[C@H]2[C@](O)(C(C)C)CC[C@]2(C)C1	NANPDB	4268	C1CCC2CCCC2CC1	C1CCC2CCCC2CC1	NA	316
2206	O[C@@H]1C(=C)C[C@H]2O[C@@H]([C@@](O)(C)CC1)[C@@H]1[C@@H](C(C)C)CCC(=C)[C@H]21	NANPDB	105	O1C2CCCCCCC1C3CCCCC23	O1C2CCCCCCC1C3CCCCC23	NA	172
2207	O[C@@H]1C(=C)C2[C@@](C)(C3[C@H](O)CC4[C@](C)([C@]3(C)CC2)CC[C@]2(C)C4C(=C)[C@@H](C)CC2)CC1	NANPDB	442	C1CCC2C(C1)CCC3C2CCC4C5CCCCC5CCC43	C1CCC2C(C1)CCC3C2CCC4C5CCCCC5CCC43	NA	169
2208	O[C@@H]1C(C)(C)[C@H](CC/C(=C/CC/C=C(/CC/C=C(/CCC=C(C)C)\C)\C)/C)C(=C)CC1	NANPDB	4329	C1CCCCC1	C1CCCCC1	NA	13
2210	O[C@@H]1C(C)(C)[C@H](CC/C(=C/CC/C=C(/CC/C=C(/CCC=C(C)C)\C)\C)/C)C(=C)CC1	EANPD	CLUS_00012	C1CCCCC1	C1CCCCC1	NA	13
2212	O[C@@H]1C(C)(C)[C@H]2[C@](C)([C@@H](O)C1)[C@@H]1[C@](C)([C@@]3(C)[C@H]([C@H]4[C@H](C(=C)C)CC[C@]4(C)CC3)CC1)CC2	NANPDB	962	C1CCC2C(C1)CCC3C2CCC4C5CCCC5CCC43	C1CCC2C(C1)CCC3C2CCC4C5CCCC5CCC43	NA	323
2213	O[C@@H]1C(C)(C)[C@H]2[C@](C)([C@H](O)C1)[C@@H]1[C@](C)([C@@]3(C)[C@@H]([C@H]4[C@H](C(=C)C)CC[C@]4(C)CC3)CC1)CC2	NANPDB	5654	C1CCC2C(C1)CCC3C2CCC4C5CCCC5CCC43	C1CCC2C(C1)CCC3C2CCC4C5CCCC5CCC43	NA	323
2214	O[C@@H]1C(C)(C)[C@H]2[C@@](C)([C@@H]3[C@](C)([C@@]4(C)[C@]5(OC[C@@]6([C@H](O)C4)[C@H]5CC(C)(C)CC6)CC3)CC2)CC1	EANPD	MYRS_00057	O1CC23CCCCC2C14CCC5C6CCCCC6CCC5C4CC3	O1CC23CCCCC2C14CCC5C6CCCCC6CCC5C4CC3	NA	324
2215	O[C@@H]1C(C)(C)[C@H]2[C@@](C)([C@@H]3[C@](C)([C@@]4(C)[C@@H]([C@H]5[C@H](C(=C)C)CC[C@]5(C)CC4)CC3)CC2)CC1	EANPD	ANAC_00008	C1CCC2C(C1)CCC3C2CCC4C5CCCC5CCC43	C1CCC2C(C1)CCC3C2CCC4C5CCCC5CCC43	NA	323
2217	O[C@@H]1C(C)(C)[C@H]2[C@@](C)([C@@H]3[C@](C)([C@@]4(C)[C@@H]([C@H]5[C@H](C(=C)C)CC[C@]5(C)CC4)CC3)CC2)CC1	NANPDB	527	C1CCC2C(C1)CCC3C2CCC4C5CCCC5CCC43	C1CCC2C(C1)CCC3C2CCC4C5CCCC5CCC43	NA	323
2219	O[C@@H]1C(C)(C)[C@H]2[C@@](C)([C@@H]3[C@](C)([C@@]4(C)[C@@H]([C@H]5[C@H](C(=C)C)CC[C@@]5(O)CC4)CC3)CC2)CC1	NANPDB	3014	C1CCC2C(C1)CCC3C2CCC4C5CCCC5CCC43	C1CCC2C(C1)CCC3C2CCC4C5CCCC5CCC43	NA	323
2220	O[C@@H]1C(C)(C)[C@H]2[C@@](C)([C@@H]3[C@](C)([C@@]4(C)[C@@H]([C@H]5[C@H](C)C(=C)CC[C@]5(C)CC4)CC3)CC2)CC1	NANPDB	5401	C1CCC2C(C1)CCC3C2CCC4C5CCCCC5CCC43	C1CCC2C(C1)CCC3C2CCC4C5CCCCC5CCC43	NA	169
2221	O[C@@H]1C(C)(C)[C@H]2[C@@](C)([C@@H]3[C@](C)([C@@]4(C)[C@@H](C=5[C@@](C)(CC4)CCC(C)(C)C=5)CC3)CC2)CC1	NANPDB	2401	C1=C2C(CCC1)CCC3C2CCC4C5CCCCC5CCC34	C1=C2C(CCC1)CCC3C2CCC4C5CCCCC5CCC34	NA	325
2222	O[C@@H]1C(C)(C)[C@H]2[C@@](C)([C@@H]3[C@](C)([C@@]4(C)[C@@H](C=CC4)CC3)CC2)CC1	NANPDB	979	C1=CC2CCC3C4CCCCC4CCC3C2C1	C1=CC2CCC3C4CCCCC4CCC3C2C1	NA	326
2224	O[C@@H]1C(C)(C)[C@H]2[C@@](C)([C@@H]3[C@](C)([C@@]4(C)[C@@H](C=CC4)CC3)CC2)CC1	EANPD	BURS_00002	C1=CC2CCC3C4CCCCC4CCC3C2C1	C1=CC2CCC3C4CCCCC4CCC3C2C1	NA	326
2226	O[C@@H]1C(C)(C)[C@H]2[C@@](C)([C@@H]3[C@](C)([C@@]4(C)C([C@@H]5[C@@H](C)[C@H](C)CC[C@]5(C)CC4)=CC3)CC2)CC1	EANPD	BURS_00111	C1=C2C3CCCCC3CCC2C4CCC5CCCCC5C4C1	C1=C2C3CCCCC3CCC2C4CCC5CCCCC5C4C1	NA	182
2228	O[C@@H]1C(C)(C)[C@H]2[C@@](C)([C@@H]3[C@](C)([C@@]4(C)C([C@@H]5[C@@H](C)[C@H](C)CC[C@]5(C)CC4)=CC3)CC2)CC1	NANPDB	445	C1=C2C3CCCCC3CCC2C4CCC5CCCCC5C4C1	C1=C2C3CCCCC3CCC2C4CCC5CCCCC5C4C1	NA	182
2230	O[C@@H]1C(C)(C)[C@H]2[C@@](C)([C@@H]3[C@](C)([C@@]4(C)C([C@H]5[C@@](C)(CC4)CCC(C)(C)C5)=CC3)CC2)CC1	EANPD	BURS_00123	C1=C2C3CCCCC3CCC2C4CCC5CCCCC5C4C1	C1=C2C3CCCCC3CCC2C4CCC5CCCCC5C4C1	NA	182
2232	O[C@@H]1C(C)(C)[C@H]2[C@@](C)([C@@H]3[C@](C)([C@@]4(C)C([C@H]5[C@@](C)(CC4)CCC(C)(C)C5)=CC3)CC2)CC1	NANPDB	526	C1=C2C3CCCCC3CCC2C4CCC5CCCCC5C4C1	C1=C2C3CCCCC3CCC2C4CCC5CCCCC5C4C1	NA	182
2234	O[C@@H]1C(C)(C)[C@H]2[C@@](C)([C@@H]3[C@](C)([C@@]4(C)C([C@H]5[C@H](C(=C)C)CC[C@]5(C)CC4)=CC3)CC2)CC1	NANPDB	6345	C1=C2C3CCCC3CCC2C4CCC5CCCCC5C4C1	C1=C2C3CCCC3CCC2C4CCC5CCCCC5C4C1	NA	327
2235	O[C@@H]1C(C)(C)[C@H]2[C@@](C)([C@@H]3[C@](C)(C=4[C@](C)([C@H]5[C@@](C)(CC=4)CCC(C)(C)C5)CC3)CC2)CC1	EANPD	MYRS_00079	C1=C2C(CCC3C2CCC4CCCCC43)C5CCCCC5C1	C1=C2C(CCC3C2CCC4CCCCC43)C5CCCCC5C1	NA	328
2236	O[C@@H]1C(C)(C)[C@H]2[C@@](C)([C@@H]3C([C@]4(C)[C@](C)([C@H]([C@@H](CCC=C(C)C)C)CC4)CC3)=CC2)CC1	NANPDB	2486	C1=C2C3CCCC3CCC2C4CCCCC4C1	C1=C2C3CCCC3CCC2C4CCCCC4C1	NA	149
2237	O[C@@H]1C(C)(C)[C@H]2[C@@](C)(C3=C([C@]4(C)[C@](C)([C@H]([C@@H](CCC=C(C)C)C)CC4)CC3)CC2)CC1	NANPDB	2400	C12=C(CCC3CCCCC13)C4CCCC4CC2	C12=C(CCC3CCCCC13)C4CCCC4CC2	NA	310
2238	O[C@@H]1C(C)(C)[C@H]2[C@@](C)(C3=C([C@@]4(C)[C@@](C)([C@@H]([C@@H](CCC=C(C)C)C)CC4)CC3)CC2)CC1	NANPDB	1053	C12=C(CCC3CCCCC13)C4CCCC4CC2	C12=C(CCC3CCCCC13)C4CCCC4CC2	NA	310
2239	O[C@@H]1C(C)(C)[C@H]2[C@@](C)(c3c(c(C(C)C)c(O)cc3)CC2)CC1	NANPDB	4955	c1ccc2c(c1)CCC3CCCCC23	c1ccc2c(c1)CCC3CCCCC23	NA	69
2240	O[C@@H]1C(C)(C)[C@H]2[C@@]3([C@]4([C@H]([C@@]5(C)[C@@](C)([C@@H]([C@@H](CCC(C(C)C)=C)C)CC5)CC4)CC2)C3)CC1	NANPDB	2474	C1CCC23CC43CCC5CCCC5C4CCC2C1	C1CCC23CC43CCC5CCCC5C4CCC2C1	NA	156
2241	O[C@@H]1C(C)(C)[C@H]2[C@@]3([C@]4([C@H]([C@@]5(C)[C@@](C)([C@@H]([C@@H](CCC=C(C)C)C)CC5)CC4)CC2)C3)CC1	NANPDB	2487	C1CCC23CC43CCC5CCCC5C4CCC2C1	C1CCC23CC43CCC5CCCC5C4CCC2C1	NA	156
2242	O[C@@H]1C(C)(C)[C@H]2[C@@]3([C@]4(C([C@@]5(C)[C@@](C)([C@@H](C(CCC(C(C)C)=C)C)CC5)CC4)CC2)C3)CC1	NANPDB	2509	C1CCC23CC43CCC5CCCC5C4CCC2C1	C1CCC23CC43CCC5CCCC5C4CCC2C1	NA	156
2243	O[C@@H]1C(C)(C)C=2[C@@](C)(C3=C(O)CC(C(C)C)=CC3=CC=2)CC1	EANPD	LAMI_00204	C=1C=C2CCCCC2C3=CCC=CC13	C=1C=C2CCCCC2C3=CCC=CC13	NA	329
2244	O[C@@H]1C(C)(C)C=2[C@H]([C@@]3(C)[C@@H]([C@]4(C)[C@](C)([C@H]5[C@@](C)(CC4)CCC(C)(C)C5)CC3)CC=2)CC1	EANPD	ANNO_02004	C1=C2CCCCC2C3CCC4C5CCCCC5CCC4C3C1	C1=C2CCCCC2C3CCC4C5CCCCC5CCC4C3C1	NA	330
2245	O[C@@H]1C(C)(C)C=2[C@H]([C@@]3(C)C([C@]4(C)[C@](C)(C5[C@@](C)(CC4)CCC(C)(C)C5)CC3)CC=2)CC1	EANPD	ANNO_02051	C1=C2CCCCC2C3CCC4C5CCCCC5CCC4C3C1	C1=C2CCCCC2C3CCC4C5CCCCC5CCC4C3C1	NA	330
2246	O[C@@H]1C(C)(C)C2[C@](C)([C@@H](O)C1)c1c(c(C(C)C)c(O)cc1)CC2	NANPDB	4970	c1ccc2c(c1)CCC3CCCCC23	c1ccc2c(c1)CCC3CCCCC23	NA	69
2247	O[C@@H]1C(C)(C)C2[C@@](C)([C@@H]3[C@](C)([C@@]4(C)[C@@H]([C@H]5[C@](C)(CCC(=C)C5C)CC4)CC3)CC2)CC1	NANPDB	447	C1CCC2C(C1)CCC3C2CCC4C5CCCCC5CCC43	C1CCC2C(C1)CCC3C2CCC4C5CCCCC5CCC43	NA	169
2248	O[C@@H]1C(C)(C)C2[C@@](C)([C@@H]3[C@H]([C@]4(C)C([C@@H]([C@@H](CCC=C(C)C)C)CC4)CC3)CC2)CC1	EANPD	BURS_00136	C1CCC2C(C1)CCC3C4CCCC4CCC23	C1CCC2C(C1)CCC3C4CCCC4CCC23	NA	300
2249	O[C@@H]1C(C)(C)C2[C@@](C)(C=3[C@](C)([C@@]4(C)C(=CC=3)C3[C@@](C)(CC4)CCC(C)(C)C3)CC2)CC1	NANPDB	5938	C=1C=C2C(CCC3CCCCC23)C4C1C5CCCCC5CC4	C=1C=C2C(CCC3CCCCC23)C4C1C5CCCCC5CC4	NA	331
2250	O[C@@H]1C(C)(C)C2[C@@](C)(C=3[C@](C)([C@@]4(C)C(C5[C@@H](C)[C@H](C)CC[C@]5(C)CC4)=CC=3)CC2)CC1	NANPDB	967	C=1C=C2C(CCC3CCCCC23)C4C1C5CCCCC5CC4	C=1C=C2C(CCC3CCCCC23)C4C1C5CCCCC5CC4	NA	331
2251	O[C@@H]1C(C)(C)C2[C@@](C)(C=3C([C@@]4(C)[C@@](C)([C@@H]([C@@H](CCC(C(C)C)=C)C)CC4)CC=3)=CC2)CC1	EANPD	ANNO_00137	C1=C2C(=CCC3CCCCC23)C4CCCC4C1	C1=C2C(=CCC3CCCCC23)C4CCCC4C1	NA	306
2252	O[C@@H]1C(C)(C)C2[C@@](C)(C3[C@](C)([C@@]4(C)[C@@](C)(C5[C@H](C(=C)C)CC[C@]5(C)CC4)CC3)CC2)CC1	NANPDB	478	C1CCC2C(C1)CCC3C2CCC4C5CCCC5CCC43	C1CCC2C(C1)CCC3C2CCC4C5CCCC5CCC43	NA	323
2253	O[C@@H]1C(C)(C)C2[C@@](C)(C3[C@](C)([C@@]4(C)C(C5[C@@H]6[C@@H](C)CO[C@]5(CC4)CC6)CC3)CC2)CC1	NANPDB	3013	O1CCC2CCC13CCC4C5CCC6CCCCC6C5CCC4C23	O1CCC2CCC13CCC4C5CCC6CCCCC6C5CCC4C23	NA	332
2254	O[C@@H]1C(C)(C)C2[C@@](C)(C3=C([C@]4(C)[C@](C)(C([C@@H](CCC(C(C)C)=C)C)CC4)CC3)CC2)CC1	NANPDB	2492	C12=C(CCC3CCCCC13)C4CCCC4CC2	C12=C(CCC3CCCCC13)C4CCCC4CC2	NA	310
2255	O[C@@H]1C(C)(C)C2[C@@]3([C@]4(C([C@@]5(C)[C@@](C)([C@@H]([C@@H](C[C@@H](C(C(C)C)=C)CC)C)CC5)CC4)CC2)C3)CC1	NANPDB	3615	C1CCC23CC43CCC5CCCC5C4CCC2C1	C1CCC23CC43CCC5CCCC5C4CCC2C1	NA	156
2256	O[C@@H]1C(C)(C)C2[C@@]3([C@]4(C([C@@]5(C)[C@@](C)([C@@H]([C@@H](CC([C@@H](C(=C)C)C)C(C)C)C)CC5)CC4)CC2)C3)CC1	NANPDB	3618	C1CCC23CC43CCC5CCCC5C4CCC2C1	C1CCC23CC43CCC5CCCC5C4CCC2C1	NA	156
2257	O[C@@H]1C(C)(C)C2[C@@]3([C@]4(C([C@@]5(C)[C@@](C)([C@@H](C(CCC(C(C)C)=C)C)CC5)CC4)CC2)C3)CC1	NANPDB	2300	C1CCC23CC43CCC5CCCC5C4CCC2C1	C1CCC23CC43CCC5CCCC5C4CCC2C1	NA	156
2258	O[C@@H]1C(C)(C)C2[C@@]3([C@]4(C([C@@]5(C)[C@@](C)(C(C(CC[C@@H]6C(C)(C)O6)C)CC5)CC4)CC2)C3)CC1	NANPDB	2545	O1CC1	C1CCC23CC43CCC5CCCC5C4CCC2C1	O1CC1CCCC2CCC3C2CCC45CC65CCCCC6CCC34	30
2259	O[C@@H]1C(C)(C)O[C@](C)([C@@H]2CC=C(C)CC2)CC1	NANPDB	6032	O1CCCCC1	C1=CCCCC1	O1CCCCC1C2CC=CCC2	148
2260	O[C@@H]1C(C)(C)O[C@@H]2[C@](C)([C@H](CC[C@@H]3C(C)=CC[C@@H]4[C@](O)(C)CCC(C)(C)[C@H]34)[C@](O)(C)CC2)CC1	NANPDB	1014	O1CCCCC2CCCCC12	C1=CCC2CCCCC2C1	O1CCCCC2C1CCCC2CCC3C=CCC4CCCCC34	297
2261	O[C@@H]1C(C)=CC[C@](O)(C(C)C)C1	NANPDB	987	C1=CCCCC1	C1=CCCCC1	NA	1
2262	O[C@@H]1C(C)=CC[C@@H](C(=C)C)C1	NANPDB	1598	C1=CCCCC1	C1=CCCCC1	NA	1
2263	O[C@@H]1C[C@]23[C@@](C)([C@@H]4[C@@](OO2)([C@H]2[C@@](C)([C@@H]([C@@H](/C=C/[C@@H](C(C)C)C)C)CC2)CC4)C=C3)CC1	EANPD	AGAR_00001	O1OC23C=CC14CCCCC4C3CCC5CCCC52	O1OC23C=CC14CCCCC4C3CCC5CCCC52	NA	333
2264	O[C@@H]1C[C@]23[C@@](C)(C4[C@](OO2)(C=C3)C2[C@@](C)([C@@H]([C@@H](/C=C/[C@@H](C(C)C)C)C)CC2)CC4)CC1	NANPDB	2162	O1OC23C=CC14CCCCC4C3CCC5CCCC52	O1OC23C=CC14CCCCC4C3CCC5CCCC52	NA	333
2265	O[C@@H]1C[C@@]2(O)[C@@](C)([C@@H]3[C@@](O)([C@@H]4[C@@](C)([C@@H]([C@H](/C=C/[C@@H](C(C)C)C)C)CC4)CC3)CC2)CC1	NANPDB	4140	C1CCC2C(C1)CCC3C4CCCC4CCC23	C1CCC2C(C1)CCC3C4CCCC4CCC23	NA	300
2266	O[C@@H]1C[C@@]23[C@@](C)([C@@H]4[C@](OO2)([C@@H]2[C@@](C)([C@@H]([C@H](/C=C/[C@@H](C(C)C)C)C)CC2)CC4)C=C3)CC1	NANPDB	4146	O1OC23C=CC14CCCCC4C3CCC5CCCC52	O1OC23C=CC14CCCCC4C3CCC5CCCC52	NA	333
2267	O[C@@H]1C[C@@H](C)c2c(O)cc(O)cc2C1	EANPD	ASPH_00192	c1ccc2c(c1)CCCC2	c1ccc2c(c1)CCCC2	NA	48
2268	O[C@@H]1C[C@H]2[C@@](C)([C@@H]3[C@H]([C@H]4[C@@](C)([C@@H]([C@@H](CC[C@H](C(C)C)CC)C)CC4)CC3)CC2)CC1	NANPDB	1055	C1CCC2C(C1)CCC3C4CCCC4CCC23	C1CCC2C(C1)CCC3C4CCCC4CCC23	NA	300
2269	O[C@@H]1C[C@H]2[C@@](C)([C@@H]3C([C@@H]4[C@@](C)([C@@H]([C@H](/C=C/[C@@H](C(C)C)C)C)CC4)CC3)=CC2)CC1	NANPDB	4141	C1=C2C3CCCC3CCC2C4CCCCC4C1	C1=C2C3CCCC3CCC2C4CCCCC4C1	NA	149
2270	O[C@@H]1C[C@H]2[C@@](C)([C@@H]3C([C@H]4[C@@](C)([C@@H]([C@@H](/C=C/[C@H](C(C)C)CC)C)CC4)CC3)=CC2)CC1	NANPDB	1306	C1=C2C3CCCC3CCC2C4CCCCC4C1	C1=C2C3CCCC3CCC2C4CCCCC4C1	NA	149
2272	O[C@@H]1C[C@H]2[C@@](C)([C@@H]3C([C@H]4[C@@](C)([C@@H]([C@@H](/C=C/[C@H](C(C)C)CC)C)CC4)CC3)=CC2)CC1	EANPD	LEGU_00540	C1=C2C3CCCC3CCC2C4CCCCC4C1	C1=C2C3CCCC3CCC2C4CCCCC4C1	NA	149
2274	O[C@@H]1C[C@H]2[C@@](C)([C@@H]3C([C@H]4[C@@](C)([C@@H]([C@@H](CC[C@H](C(C)C)CC)C)CC4)CC3)=CC2)CC1	NANPDB	1054	C1=C2C3CCCC3CCC2C4CCCCC4C1	C1=C2C3CCCC3CCC2C4CCCCC4C1	NA	149
2275	O[C@@H]1C[C@H]2[C@@](C)([C@@H]3C([C@H]4[C@@](C)([C@@H]([C@@H](CC/C(=C/C)/C(C)C)C)CC4)CC3)=CC2)CC1	NANPDB	1050	C1=C2C3CCCC3CCC2C4CCCCC4C1	C1=C2C3CCCC3CCC2C4CCCCC4C1	NA	149
2276	O[C@@H]1C[C@H]2[C@@](C)(C=3C([C@@H]4[C@@](C)([C@@H]([C@H](/C=C/[C@@H](C(C)C)C)C)CC4)CC=3)=CC2)CC1	NANPDB	4145	C1=C2C(=CCC3CCCCC23)C4CCCC4C1	C1=C2C(=CCC3CCCCC23)C4CCCC4C1	NA	306
2277	O[C@@H]1C=2[C@]3(C)[C@H](C(C)(C)CCC3)C[C@@H](O)C=2C[C@](C=C)(C)C1	NANPDB	4977	C12=C(CCCC1)C3CCCCC3CC2	C12=C(CCCC1)C3CCCCC3CC2	NA	334
2278	O[C@@H]1C=C[C@@]23[C@@H](N(Cc4c2cc2OCOc2c4)CC3)C1	NANPDB	4713	O1c2cc3c(cc2OC1)C45C=CCCC5N(C3)CC4	O1c2cc3c(cc2OC1)C45C=CCCC5N(C3)CC4	NA	177
2279	O[C@@H]1C=C[C@@]23C(O)CN([C@H]2C1)Cc1c3cc2OCOc2c1	NANPDB	4717	O1c2cc3c(cc2OC1)C45C=CCCC5N(C3)CC4	O1c2cc3c(cc2OC1)C45C=CCCC5N(C3)CC4	NA	177
2280	O[C@@H]1C=C2[C@@](C)([C@@H]3C(=C4[C@@](C)([C@@H]([C@H](/C=C/[C@@H](C(C)C)C)C)CC4)CC3)C=C2)CC1	NANPDB	4142	C1=CC2=C3CCCC3CCC2C4C1=CCCC4	C1=CC2=C3CCCC3CCC2C4C1=CCCC4	NA	335
2281	O[C@@H]1C2=C(C)CO[C@@H]2/C=C(\C)/CC[C@H]2[C@@](C)(O2)CC/C=C(\C)/C1	NANPDB	129	O1CC=C2CCC=CCCC3OC3CCC=CC12	O1CC=C2CCC=CCCC3OC3CCC=CC12	NA	84
2282	O[C@@H]1C2=Nc3c(cccc3)CN2CC1	EANPD	LEGU_00520	N=1c2ccccc2CN3C1CCC3	N=1c2ccccc2CN3C1CCC3	NA	336
2283	O[C@@H]1CC=2[C@](C)([C@@H]3[C@H]([C@H]4[C@@](C)([C@@H]([C@@H](CC[C@H](C(C)C)CC)C)CC4)CC3)CC=2)CC1	NANPDB	1837	C1=C2CCCCC2C3CCC4CCCC4C3C1	C1=C2CCCCC2C3CCC4CCCC4C3C1	NA	319
2284	O[C@@H]1CC=2[C@@](C)([C@@H]3[C@H]([C@H]4[C@@](C)([C@@H]([C@@H](/C=C/[C@@H](C(C)C)C)C)CC4)CC3)CC=2)CC1	EANPD	AGAR_00003	C1=C2CCCCC2C3CCC4CCCC4C3C1	C1=C2CCCCC2C3CCC4CCCC4C3C1	NA	319
2285	O[C@@H]1CC=2[C@@](C)([C@@H]3[C@H]([C@H]4[C@@](C)([C@@H]([C@@H](/C=C/[C@@H](C(C)C)CC)C)CC4)CC3)CC=2)CC1	EANPD	ANNO_00138	C1=C2CCCCC2C3CCC4CCCC4C3C1	C1=C2CCCCC2C3CCC4CCCC4C3C1	NA	319
2286	O[C@@H]1CC=2[C@@](C)([C@@H]3[C@H]([C@H]4[C@@](C)([C@@H]([C@@H](/C=C/[C@H](C(C)C)CC)C)CC4)CC3)CC=2)CC1	NANPDB	725	C1=C2CCCCC2C3CCC4CCCC4C3C1	C1=C2CCCCC2C3CCC4CCCC4C3C1	NA	319
2287	O[C@@H]1CC=2[C@@](C)([C@@H]3[C@H]([C@H]4[C@@](C)([C@@H]([C@@H](/C=C\[C@@H](C(C)C)C)C)CC4)CC3)CC=2)CC1	EANPD	LYOP_00003	C1=C2CCCCC2C3CCC4CCCC4C3C1	C1=C2CCCCC2C3CCC4CCCC4C3C1	NA	319
2288	O[C@@H]1CC=2[C@@](C)([C@@H]3[C@H]([C@H]4[C@@](C)([C@@H]([C@@H](CC[C@@H](C(C)C)CC)C)CC4)CC3)CC=2)CC1	NANPDB	745	C1=C2CCCCC2C3CCC4CCCC4C3C1	C1=C2CCCCC2C3CCC4CCCC4C3C1	NA	319
2289	O[C@@H]1CC=2[C@@](C)([C@@H]3[C@H]([C@H]4[C@@](C)([C@@H]([C@@H](CC[C@@H](C(C)C)CC)C)CC4)CC3)CC=2)CC1	EANPD	ANAC_00009	C1=C2CCCCC2C3CCC4CCCC4C3C1	C1=C2CCCCC2C3CCC4CCCC4C3C1	NA	319
2292	O[C@@H]1CC=2[C@@](C)([C@@H]3[C@H]([C@H]4[C@@](C)([C@@H]([C@@H](CC[C@H](C(C)C)C)C)CC4)CC3)CC=2)CC1	NANPDB	824	C1=C2CCCCC2C3CCC4CCCC4C3C1	C1=C2CCCCC2C3CCC4CCCC4C3C1	NA	319
2294	O[C@@H]1CC=2[C@@](C)([C@@H]3[C@H]([C@H]4[C@@](C)([C@@H]([C@@H](CC[C@H](C(C)C)C)C)CC4)CC3)CC=2)CC1	EANPD	ASPH_00228	C1=C2CCCCC2C3CCC4CCCC4C3C1	C1=C2CCCCC2C3CCC4CCCC4C3C1	NA	319
2296	O[C@@H]1CC=2[C@@](C)([C@@H]3[C@H]([C@H]4[C@@](C)([C@@H]([C@@H](CC[C@H](C(C)C)CC)C)CC4)CC3)CC=2)CC1	NANPDB	528	C1=C2CCCCC2C3CCC4CCCC4C3C1	C1=C2CCCCC2C3CCC4CCCC4C3C1	NA	319
2297	O[C@@H]1CC=2[C@@](C)([C@@H]3[C@H]([C@H]4[C@@](C)([C@@H]([C@@H](CC[C@H](C(C)C)CC)C)CC4)CC3)CC=2)CC1	EANPD	HYPE_X_00005	C1=C2CCCCC2C3CCC4CCCC4C3C1	C1=C2CCCCC2C3CCC4CCCC4C3C1	NA	319
2300	O[C@@H]1CC=2[C@@](C)([C@@H]3[C@H]([C@H]4[C@@](C)([C@@H]([C@@H](CC/C(=C/C)/C(C)C)C)CC4)CC3)CC=2)CC1	NANPDB	1052	C1=C2CCCCC2C3CCC4CCCC4C3C1	C1=C2CCCCC2C3CCC4CCCC4C3C1	NA	319
2301	O[C@@H]1CC=2[C@@](C)([C@@H]3[C@H]([C@H]4[C@@](C)([C@@H]([C@@H](CCCC(C)C)C)CC4)CC3)CC=2)CC1	NANPDB	148	C1=C2CCCCC2C3CCC4CCCC4C3C1	C1=C2CCCCC2C3CCC4CCCC4C3C1	NA	319
2303	O[C@@H]1CC=2[C@@](C)([C@@H]3[C@H]([C@H]4[C@@](C)([C@@H]([C@@H](CCCC(C)C)C)CC4)CC3)CC=2)CC1	EANPD	ASPH_00229	C1=C2CCCCC2C3CCC4CCCC4C3C1	C1=C2CCCCC2C3CCC4CCCC4C3C1	NA	319
2305	O[C@@H]1CC=2[C@@](C)([C@@H]3[C@H]([C@H]4[C@@](C)([C@H]5[C@H](C)[C@@]6(O[C@H]5C4)NC[C@H](C)CC6)CC3)CC=2)CC1	EANPD	SOLA_00007	O1C2CC3C4CC=C5CCCCC5C4CCC3C2CC16NCCCC6	O1C2CC3C4CC=C5CCCCC5C4CCC3C2CC16NCCCC6	NA	337
2306	O[C@@H]1CC=2[C@@](C)([C@@H]3[C@H]([C@H]4[C@@](C)([C@H]5[C@H](C)[C@@H]6N([C@H]5C4)C[C@@H](C)CC6)CC3)CC=2)CC1	NANPDB	3815	C1=C2CCCCC2C3CCC4C5CC6N(CCCC6)C5CC4C3C1	C1=C2CCCCC2C3CCC4C5CC6N(CCCC6)C5CC4C3C1	NA	338
2307	O[C@@H]1CC=2[C@@](C)([C@@H]3C([C@@H]4[C@@](C)([C@@H]([C@H](/C=C/[C@@H](C(C)C)C)C)CC4)CC3)=CC=2)CC1	NANPDB	4144	C=1C=C2C(CCC3CCCC23)C4C1CCCC4	C=1C=C2C(CCC3CCCC23)C4C1CCCC4	NA	339
2308	O[C@@H]1CC=2[C@@](C)([C@@H]3C([C@H]4[C@@](C)([C@@H]([C@@H](/C=C/[C@@H](C(C)C)C)C)CC4)CC3)=CC=2)CC1	EANPD	AGAR_00004	C=1C=C2C(CCC3CCCC23)C4C1CCCC4	C=1C=C2C(CCC3CCCC23)C4C1CCCC4	NA	339
2309	O[C@@H]1CC=2[C@@](C)([C@@H]3C([C@H]4[C@@](C)([C@@H]([C@@H](/C=C/[C@@H](C(C)C)C)C)CC4)CC3)=CC=2)CC1	NANPDB	2553	C=1C=C2C(CCC3CCCC23)C4C1CCCC4	C=1C=C2C(CCC3CCCC23)C4C1CCCC4	NA	339
2312	O[C@@H]1CC=2C(C)(C3=C(C4C(C)(C(C(CCC(C(C)C)CC)C)CC4)CC3)CC=2)CC1	NANPDB	1164	C1=C2CCCCC2C3=C(C1)C4CCCC4CC3	C1=C2CCCCC2C3=C(C1)C4CCCC4CC3	NA	340
2313	O[C@@H]1CC=2C(C)(C3C(C4C(C)(C(C(/C=C/C(C(C)C)C)C)CC4)CC3)CC=2)CC1	EANPD	RUSS_00003	C1=C2CCCCC2C3CCC4CCCC4C3C1	C1=C2CCCCC2C3CCC4CCCC4C3C1	NA	319
2314	O[C@@H]1CC2[C@@](C)([C@@H]3C([C@H]4[C@@](C)([C@@H]([C@@H](CC[C@@H](C(C)C)C)C)CC4)CC3)=CC2)CC1	EANPD	AGAR_00006	C1=C2C3CCCC3CCC2C4CCCCC4C1	C1=C2C3CCCC3CCC2C4CCCCC4C1	NA	149
2315	O[C@@H]1N2C3[C@](c4c1cc1OCOc1c4)(C=C[C@H](O)C3)CC2	NANPDB	244	O1c2cc3c(cc2OC1)C45C=CCCC5N(C3)CC4	O1c2cc3c(cc2OC1)C45C=CCCC5N(C3)CC4	NA	177
2316	O[C@H](C(=C)C)CC[C@@H](C)c1cc(O)c(C)cc1	EANPD	BURS_00117	c1ccccc1	c1ccccc1	NA	3
2317	O[C@H](C(O)(C)C)CC[C@@H](C)[C@@H]1C=2[C@](C)([C@@]3(C)[C@@H]([C@]4(C)[C@H](C(C)(C)[C@@H](O)CC4)CC3)CC=2)CC1	NANPDB	985	C1=C2CCCC2C3CCC4CCCCC4C3C1	C1=C2CCCC2C3CCC4CCCCC4C3C1	NA	341
2318	O[C@H](C(O)(CC[C@H]1C(=C)CCC2C(C)(C)CCC[C@]12C)C)CO	NANPDB	5970	C1CCC2CCCCC2C1	C1CCC2CCCCC2C1	NA	4
2319	O[C@H](C(O)(CC[C@H]1C(C)=CCC2C(C)(C)CCC[C@]12C)C)CO	NANPDB	5969	C1=CCC2CCCCC2C1	C1=CCC2CCCCC2C1	NA	308
2320	O[C@H](C(O)(CO)C)CO	NANPDB	4473	0	NA	NA	8
2321	O[C@H](C#CC#C[C@H](O)C=C)/C=C\CCCCCCC	NANPDB	4367	0	NA	NA	8
2322	O[C@H](C=C)CCC1=C([C@@H](O)C[C@@H]2[C@H](O)[C@@H](O)[C@H](O)CO2)CC[C@@H]2C(C)(C)CCC[C@@]12C	EANPD	COMP_00149-11	O1CCCCC1	C1=CC2CCCCC2CC1	O1CCCCC1CCC2=CC3CCCCC3CC2	148
2323	O[C@H](C=C)CCC1=C([C@@H](O)C[C@@H]2[C@H](O)[C@@H](O)[C@H](O)CO2)CC[C@H]2C(C)(C)CCC[C@@]12C	EANPD	COMP_00149-5	O1CCCCC1	C1=CC2CCCCC2CC1	O1CCCCC1CCC2=CC3CCCCC3CC2	148
2324	O[C@H](C=C)CCC1=C([C@H](O)C[C@@H]2[C@H](O)[C@@H](O)[C@H](O)CO2)CC[C@@H]2C(C)(C)CCC[C@@]12C	EANPD	COMP_00149-6	O1CCCCC1	C1=CC2CCCCC2CC1	O1CCCCC1CCC2=CC3CCCCC3CC2	148
2325	O[C@H](C=C)CCC1=C([C@H](O)C[C@@H]2[C@H](O)[C@@H](O)[C@H](O)CO2)CC[C@H]2C(C)(C)CCC[C@@]12C	EANPD	COMP_00149-7	O1CCCCC1	C1=CC2CCCCC2CC1	O1CCCCC1CCC2=CC3CCCCC3CC2	148
2326	O[C@H](CC/C(=C/CC/C=C(/CC[C@@H](O)[C@@]1(C)O[C@@H](C(O)(C)C)CC1)\C)/C)[C@@]1(C)O[C@@H](C(O)(C)C)CC1	EANPD	MELI_00019	O1CCCC1	O1CCCC1	O1CCCC1CCCC=CCCC=CCCCC2OCCC2	41
2327	O[C@H](CCC(C=C)=C)[C@@]1(C)O[C@@H](C(O)(C)C)CC1	EANPD	HYME_X_00001	O1CCCC1	O1CCCC1	NA	41
2328	O[C@H](CO)C1(CO)CC2=C([C@]3(C)C(C(C)(C)CCC3)CC2)CC1	NANPDB	2792	C12=C(CCCC1)C3CCCCC3CC2	C12=C(CCCC1)C3CCCCC3CC2	NA	334
2329	O[C@H]/1[C@H](O)[C@]2(OCCCC2)C\C\1=C\C#CC	NANPDB	6042	O1CCCCC12CCCC2	O1CCCCC12CCCC2	NA	342
2330	O[C@H]\1[C@@H](C)C/C=C(\C(C)C)/CC[C@@H](C)/C=C/1	NANPDB	1668	C1=CCCCC=CCCC1	C1=CCCCC=CCCC1	NA	57
2331	O[C@H]1[C@](CCC=C(C)C)(C)C(CC[C@@H]2[C@@](O)(C)CC[C@H]3[C@@]2(C)CC[C@H](O)C(C)(C)O3)=C(C)CC1	NANPDB	1016	C1=CCCCC1	O1CCCCC2CCCCC12	O1CCCCC2C1CCCC2CCC3=CCCCC3	1
2332	O[C@H]1[C@](O)(C)[C@@H]2[C@](C(C)C)(C1)C2	NANPDB	981	C1CC2CC2C1	C1CC2CC2C1	NA	66
2333	O[C@H]1[C@](O)(C)[C@H]2O[C@H]2[C@H](C(C)C)C1	NANPDB	980	O1C2CCCCC12	O1C2CCCCC12	NA	37
2334	O[C@H]1[C@](O)(C)C=C[C@H](C(C)C)C1	NANPDB	990	C1=CCCCC1	C1=CCCCC1	NA	1
2335	O[C@H]1[C@](O)(C)CC[C@@H]2[C@@](O)(C)CC[C@H](C(C)C)[C@@H]12	NANPDB	5813	C1CCC2CCCCC2C1	C1CCC2CCCCC2C1	NA	4
2336	O[C@H]1[C@](O)(C)CC=C(C(C)C)C1	NANPDB	989	C1=CCCCC1	C1=CCCCC1	NA	1
2337	O[C@H]1[C@]2(C)[C@](CC[C@H]3[C@](O)(C)CC[C@@H]4[C@]3(C)CC[C@@H](O)C(C)(C)O4)(C(C)(C)C3C([C@@](O)(C)CC3)C1)O2	NANPDB	1019	O1CCCCC2CCCCC12	O1C2CCC3CCCC3CC12	O1CCCCC2C1CCCC2CCC34OC4CCC5CCCC5C3	297
2338	O[C@H]1[C@]2(C)O[C@@H]([C@@]3(C)O[C@@](C(C)C)(C/C=C(\C)/CC1)CC3)CC2	EANPD	BURS_00158	O1C2CC=CCCCC3OC(CC3)C1CC2	O1C2CC=CCCCC3OC(CC3)C1CC2	NA	343
2339	O[C@H]1[C@]2(C)OC(C(C)C)(C/C=C(/C)\CC/C=C(\C)/CC1)CC2	EANPD	BURS_00156	O1C2CC=CCCC=CCCCC1CC2	O1C2CC=CCCC=CCCCC1CC2	NA	307
2340	O[C@H]1[C@]2(N(C)CCc3c2cc2OCOc2c3)Cc2c1c1OCOc1cc2	NANPDB	2589	O1c2ccc3c(c2OC1)CC4(NCCc5cc6OCOc6cc54)C3	O1c2ccc3c(c2OC1)CC4(NCCc5cc6OCOc6cc54)C3	NA	344
2341	O[C@H]1[C@@](C=C)(C)CCc2c1c(O)c(O)c1C(C)(C)CCCc21	NANPDB	941	c1cc2c(c3c1CCCC3)CCCC2	c1cc2c(c3c1CCCC3)CCCC2	NA	345
2342	O[C@H]1[C@@](O)(C(C)C)C[C@@H]2[C@@](O)(C)CCC[C@]2(C)C1	NANPDB	1135	C1CCC2CCCCC2C1	C1CCC2CCCCC2C1	NA	4
2343	O[C@H]1[C@@](O)(C)C=C[C@H](C(C)C)C1	NANPDB	4337	C1=CCCCC1	C1=CCCCC1	NA	1
2344	O[C@H]1[C@@](O)(C)CC[C@H](C(C)C)/C=C/[C@](O)(C)C/C=C/[C@@](O)(C)CC1	NANPDB	138	C1=CCCCCCCCCC=CCC1	C1=CCCCCCCCCC=CCC1	NA	346
2345	O[C@H]1[C@@](O)(C)CCC(C(C)C)=C1	NANPDB	1299	C1=CCCCC1	C1=CCCCC1	NA	1
2346	O[C@H]1[C@@]2(C)[C@H]([C@](O)(C)CC1)C[C@](O)(C(=C)C)CC2	NANPDB	5145	C1CCC2CCCCC2C1	C1CCC2CCCCC2C1	NA	4
2347	O[C@H]1[C@@]2(C)[C@H]([C@](O)(C)CC1)C[C@](O)(C(C)C)CC2	NANPDB	5155	C1CCC2CCCCC2C1	C1CCC2CCCCC2C1	NA	4
2348	O[C@H]1[C@@]2(C)C(C(O)=C(C(C)C)CC2)[C@](O)(C)CC1	NANPDB	5375	C1=CC2CCCCC2CC1	C1=CC2CCCCC2CC1	NA	34
2349	O[C@H]1[C@@]2(c3cc(O)c(O)cc3)Oc3c(c(O)cc(O)c3)[C@@H]1c1c3O[C@@H]([C@H](O)Cc3c(O)cc1O2)c1cc(O)c(O)cc1	NANPDB	3564	c1ccccc1	O1c2c(ccc3OC4Oc5ccccc5C(c32)C4)CCC1	O1c2c(ccc3OC4(Oc5ccccc5C(c32)C4)c6ccccc6)CCC1c7ccccc7	3
2350	O[C@H]1[C@@]2(O)[C@@]3(O)[C@H](O[C@@H]4[C@@]5(C)[C@@H](C6=C(C(C)C)CC[C@]6(C)CC5)CC[C@@H]([C@@H]34)CO2)OC1	EANPD	HERI_00001	O1CCC2OCC3CCC4C5=CCCC5CCC4C6OC1C2C63	O1CCC2OCC3CCC4C5=CCCC5CCC4C6OC1C2C63	NA	347
2351	O[C@H]1[C@@]2(O)[C@H](Oc3c4OCOc4ccc13)COc1c2cc2OCOc2c1	EANPD	LEGU_00032	O1c2ccc3c(OC4COc5cc6OCOc6cc5C4C3)c2OC1	O1c2ccc3c(OC4COc5cc6OCOc6cc5C4C3)c2OC1	NA	348
2352	O[C@H]1[C@@H](C(C)C)CC[C@]2(C)O[C@@]3(C)C1OC1[C@@H](O)[C@@H](C(C)C)CC[C@]4(C)O[C@]1(C)CCC4C3CC2	NANPDB	1132	O1C2CCCCC3OC2CCC3C4CCC5OC4C1CCCC5	O1C2CCCCC3OC2CCC3C4CCC5OC4C1CCCC5	NA	349
2353	O[C@H]1[C@@H](C(C)C)CC[C@@]2(C)[C@H](O)CC=C(C)[C@H]12	NANPDB	6248	C1=CC2CCCCC2CC1	C1=CC2CCCCC2CC1	NA	34
2354	O[C@H]1[C@@H](C(C)C)CC[C@@]2(C)[C@H](O)CCC(=C)[C@H]12	NANPDB	6250	C1CCC2CCCCC2C1	C1CCC2CCCCC2C1	NA	4
2355	O[C@H]1[C@@H](C(C)C)CC[C@@]2(C)O[C@@]3(C)[C@@H]1[C@@H]2CC3	NANPDB	1150	O1C2CCCCC3C1CCC23	O1C2CCCCC3C1CCC23	NA	350
2356	O[C@H]1[C@@H](C)[C@H]2[C@@](C)([C@@H]3[C@@H](O)C[C@]4(C)[C@@H]([C@@H](/C=C/C(C(C)C)=C)C)CC[C@H]4[C@]3(O)CC2)C[C@H]1O	NANPDB	3963	C1CCC2C(C1)CCC3C4CCCC4CCC23	C1CCC2C(C1)CCC3C4CCCC4CCC23	NA	300
2357	O[C@H]1[C@@H](c2cc(O)c(O)c(O)c2)Oc2c(c(O)cc(O)c2)C1	NANPDB	1245	c1ccccc1	O1c2ccccc2CCC1	O1c2ccccc2CCC1c3ccccc3	3
2358	O[C@H]1[C@@H](c2cc(O)c(O)cc2)Oc2c([C@@H]1c1c(O)c3c(O[C@@H]([C@H](O)C3)c3cc(O)c(O)cc3)cc1O)c(O)cc(O)c2	NANPDB	3563	c1ccccc1	O1c2ccccc2CCC1	O1c2ccc(cc2CCC1c3ccccc3)C4c5ccccc5OC(c6ccccc6)C4	3
2359	O[C@H]1[C@@H](c2cc(O)c(O)cc2)Oc2c([C@@H]1c1c(O)cc(O)c3c1O[C@@H]([C@H](O)C3)c1cc(O)c(O)cc1)c(O)cc(O)c2	NANPDB	1249	c1ccccc1	O1c2ccccc2CCC1	O1c2ccccc2C(c3cccc4c3OC(c5ccccc5)CC4)CC1c6ccccc6	3
2360	O[C@H]1[C@@H](c2cc(O)c(O)cc2)Oc2c(c(O)cc(O)c2)C1	NANPDB	1359	c1ccccc1	O1c2ccccc2CCC1	O1c2ccccc2CCC1c3ccccc3	3
2361	O[C@H]1[C@@H](c2cc(O)c(O)cc2)Oc2c(c(O)cc(O)c2)C1c1c(O)cc(O)c2c1O[C@@H]([C@H](O)C2)c1cc(O)c(O)c(O)c1	NANPDB	1247	c1ccccc1	O1c2ccccc2CCC1	O1c2ccccc2C(c3cccc4c3OC(c5ccccc5)CC4)CC1c6ccccc6	3
2362	O[C@H]1[C@@H](O)[C@@]2(O)NC([C@@H]1O)CC2	NANPDB	3821	N1C2CCCC1CC2	N1C2CCCC1CC2	NA	312
2363	O[C@H]1[C@@H](O)[C@@H](O)C=C[C@@H]1O	NANPDB	5159	C1=CCCCC1	C1=CCCCC1	NA	1
2364	O[C@H]1[C@@H](O)[C@H]2[C@@H](C)c3c(occ3)C[C@@H]2[C@]2(C)[C@@H]1C(C)(C)CCC2	EANPD	CEAS_00002	o1ccc2c1CC3C(C2)CCC4CCCCC43	o1ccc2c1CC3C(C2)CCC4CCCCC43	NA	86
2365	O[C@H]1[C@@H](O)C[C@H](O)[C@@H](O)C1O	NANPDB	5160	C1CCCCC1	C1CCCCC1	NA	13
2366	O[C@H]1[C@@H](O)C2(O)NC([C@@H]1O)CC2	NANPDB	3820	N1C2CCCC1CC2	N1C2CCCC1CC2	NA	312
2367	O[C@H]1[C@@H](O)COC1CCC(C)[C@@H]1C2[C@@](C)(C3[C@](C)([C@@]4(C)C([C@]5(C)C(C(C)(C)CCC5)CC4)CC3)CC2)CC1	NANPDB	2161	O1CCCC1	C1CCC2C(C1)CCC3C2CCC4C5CCCC5CCC43	O1CCCC1CCCC2CCC3C2CCC4C5CCC6CCCCC6C5CCC34	41
2368	O[C@H]1[C@@H]2C(=C)[C@H](O)C[C@H]1C2(C)C	NANPDB	6098	C1CC2CC(C1)C2	C1CC2CC(C1)C2	NA	102
2369	O[C@H]1[C@@H]2C(=C)CCN2CC1	EANPD	COMP_00187	N12CCCC1CCC2	N12CCCC1CCC2	NA	289
2370	O[C@H]1[C@@H]2CC3[C@@]45C6N(CC)[C@@H]7[C@@](C)(C4C[C@@H]6[C@](O)(C13)CC2)CCC5O7	NANPDB	3497	O1C2NC3C4CC5C2CCC1C35C6CC7CCC4C6C7	O1C2NC3C4CC5C2CCC1C35C6CC7CCC4C6C7	NA	351
2371	O[C@H]1[C@@H]2O[C@@H]2[C@]23[C@H](N(Cc4c2cc2OCOc2c4)CC3)C1	NANPDB	232	O1c2cc3c(cc2OC1)C45CCN(C3)C5CCC6OC64	O1c2cc3c(cc2OC1)C45CCN(C3)C5CCC6OC64	NA	181
2372	O[C@H]1[C@H](/C=C/C#Cc2sccc2)OCCC1	NANPDB	1734	s1cccc1	O1CCCCC1	C(#Cc1sccc1)C=CC2OCCCC2	32
2373	O[C@H]1[C@H](C(C)C)C[C@@H](O)C(C)=C1	NANPDB	986	C1=CCCCC1	C1=CCCCC1	NA	1
2374	O[C@H]1[C@H](C(C)C)CC[C@@]2(C)[C@H](O)CCC(=C)C12	NANPDB	1921	C1CCC2CCCCC2C1	C1CCC2CCCCC2C1	NA	4
2375	O[C@H]1[C@H](C(C)C)CCC(=C)[C@@]23O[C@@](C)(O[C@@H]12)CC3	NANPDB	6264	O1C2OC3(CCCCCC13)CC2	O1C2OC3(CCCCCC13)CC2	NA	352
2376	O[C@H]1[C@H](C)CCC1	EANPD	CAPP_00006	C1CCCC1	C1CCCC1	NA	14
2377	O[C@H]1[C@H](c2cc(O)c(O)c(O)c2)Oc2c(c(O)cc(O)c2)C1	NANPDB	1362	c1ccccc1	O1c2ccccc2CCC1	O1c2ccccc2CCC1c3ccccc3	3
2378	O[C@H]1[C@H](c2cc(O)c(O)cc2)Oc2c(c(O)cc(O)c2)C1	NANPDB	1203	c1ccccc1	O1c2ccccc2CCC1	O1c2ccccc2CCC1c3ccccc3	3
2379	O[C@H]1[C@H](O)[C@@](O)(C)CC[C@]1(O)C(C)C	NANPDB	1301	C1CCCCC1	C1CCCCC1	NA	13
2380	O[C@H]1[C@H](O)[C@@]2(N)N[C@@H]([C@@H]1O)CC2	NANPDB	3822	N1C2CCCC1CC2	N1C2CCCC1CC2	NA	312
2381	O[C@H]1[C@H](O)C(=C)CC[C@@H]1C(C)C	NANPDB	1807	C1CCCCC1	C1CCCCC1	NA	13
2382	O[C@H]1[C@H](O)C(C)(C)C2[C@]3([C@H]1O)[C@]1(C([C@@]4(C)[C@@](C)([C@@H]([C@@H](CCC(C(C)C)=C)C)CC4)CC1)CC2)C3	EANPD	EUPH_00009	C1CCC23CC43CCC5CCCC5C4CCC2C1	C1CCC23CC43CCC5CCCC5C4CCC2C1	NA	156
2383	O[C@H]1[C@H](O)C[C@@]2(C)[C@H](C1(C)C)CC[C@@]1(C)[C@@]3(C)[C@@H]([C@H]4[C@H](C(=C)C)CC[C@]4(C)CC3)CC[C@H]21	NANPDB	964	C1CCC2C(C1)CCC3C2CCC4C5CCCC5CCC43	C1CCC2C(C1)CCC3C2CCC4C5CCCC5CCC43	NA	323
2384	O[C@H]1[C@H](O)C[C@H]2[C@H](O)C[C@]1(O)N2	NANPDB	3819	N1C2CCCC1CC2	N1C2CCCC1CC2	NA	312
2385	O[C@H]1[C@H](O)CC2C(C3C(C4[C@@](C)(C5[C@H](C)C6(OC5C4)OC[C@@H](C)CC6)CC3)CC2)C1	NANPDB	4041	O1CCCCC12OC3CC4C5CCC6CCCCC6C5CCC4C3C2	O1CCCCC12OC3CC4C5CCC6CCCCC6C5CCC4C3C2	NA	353
2386	O[C@H]1[C@H]2[C@H]3[C@@](C)(C([C@@H](CC#CC)C)=CC3)CC[C@@H]2[C@]2(C)C(=C1)C[C@@H](O)CC2	NANPDB	1004	C1=CC2CCC3C4C(=CCC3C2C1)CCCC4	C1=CC2CCC3C4C(=CCC3C2C1)CCCC4	NA	354
2387	O[C@H]1[C@H]2C(=C)CCN2CC1	EANPD	COMP_00188	N12CCCC1CCC2	N12CCCC1CCC2	NA	289
2388	O[C@H]1[C@H]2C(C)(C)[C@@H](C(C)=C1)C2	EANPD	LAMI_00056	C1=CC2CC(C1)C2	C1=CC2CC(C1)C2	NA	43
2390	O[C@H]1[C@H]2C(C)(C)[C@@H](C(C)=C1)C2	NANPDB	1591	C1=CC2CC(C1)C2	C1=CC2CC(C1)C2	NA	43
2392	O[C@H]1/C(/C)=C/CC/C(/C)=C/CC[C@](O)(C)/C=C/[C@H](C(C)C)C1	NANPDB	144	C1=CCCCC=CCCCC=CCC1	C1=CCCCC=CCCCC=CCC1	NA	355
2393	O[C@H]1C(=C)[C@H]2[C@@H]1C[C@]1(C)[C@H]([C@@](O)(C)CCC1)C2	NANPDB	5803	C1CCC2CC3CCC3CC2C1	C1CCC2CC3CCC3CC2C1	NA	356
2394	O[C@H]1C(C)(C)[C@@]2(O)[C@@](C)([C@@H]3[C@](C)([C@@]4(C)[C@@H]([C@H]5[C@H](C(=C)C)CC[C@]5(C)CC4)CC3)CC2)CC1	NANPDB	996	C1CCC2C(C1)CCC3C2CCC4C5CCCC5CCC43	C1CCC2C(C1)CCC3C2CCC4C5CCCC5CCC43	NA	323
2395	O[C@H]1C(C)(C)[C@@H]2[C@](C)([C@H](CCc3cocc3)[C@](O)(C)CC2)CC1	EANPD	SAPI_00026	o1cccc1	C1CCC2CCCCC2C1	o1ccc(c1)CCC2CCCC3CCCCC23	73
2396	O[C@H]1C(C)(C)[C@@H]2[C@](C)([C@H]3[C@@](C)([C@]4(C)[C@H]([C@@H]5[C@@H](C(=C)C)CC[C@@]5(C)CC4)CC3)CC2)CC1	EANPD	LAMI_00095	C1CCC2C(C1)CCC3C2CCC4C5CCCC5CCC43	C1CCC2C(C1)CCC3C2CCC4C5CCCC5CCC43	NA	323
2397	O[C@H]1C(C)(C)[C@@H]2C[C@@]1(C)CC2	EANPD	LAMI_00055	C1CC2CCC1C2	C1CC2CCC1C2	NA	101
2398	O[C@H]1C(C)(C)[C@H]2[C@](C)([C@@](O)(CCc3cocc3)[C@H](C)CC2)CC1	EANPD	LAMI_00059	o1cccc1	C1CCC2CCCCC2C1	o1ccc(c1)CCC2CCCC3CCCCC23	73
2399	O[C@H]1C(C)(C)[C@H]2[C@@](C)([C@@H]3[C@](C)([C@@]4(C)[C@@H]([C@]5(C)[C@H]([C@H](C(=C)C)CC5)CC4)CC3)CC2)CC1	EANPD	EUPH_00024	C1CCC2C(C1)CCC3C2CCC4C5CCCC5CCC43	C1CCC2C(C1)CCC3C2CCC4C5CCCC5CCC43	NA	323
2400	O[C@H]1C(C)(C)[C@H]2[C@@](C)([C@@H]3[C@](C)([C@@]4(C)[C@@H]([C@H]5[C@H](C(=C)C)CC[C@]5(C)CC4)CC3)CC2)CC1	EANPD	BURS_00149	C1CCC2C(C1)CCC3C2CCC4C5CCCC5CCC43	C1CCC2C(C1)CCC3C2CCC4C5CCCC5CCC43	NA	323
2401	O[C@H]1C(C)(C)[C@H]2[C@@](C)(C3[C@](C)([C@@]4(C)[C@@H](C5[C@H](C(=C)C)CC[C@]5(C)CC4)CC3)CC2)CC1	NANPDB	959	C1CCC2C(C1)CCC3C2CCC4C5CCCC5CCC43	C1CCC2C(C1)CCC3C2CCC4C5CCCC5CCC43	NA	323
2402	O[C@H]1C(C)(C)C=2[C@@](C)(C3[C@](C)([C@@]4(C)C([C@H]5[C@H](C)C(=C)CC[C@]5(C)CC4)=CC3)CC=2)CC1	NANPDB	423	C1=C2CCCCC2C3CC=C4C5CCCCC5CCC4C3C1	C1=C2CCCCC2C3CC=C4C5CCCCC5CCC4C3C1	NA	357
2403	O[C@H]1C(C)(C)C=2[C@H]([C@@]3(C)[C@H]([C@]4(C)[C@@](C)([C@@H]([C@@H](CCC=C(C)C)C)CC4)CC3)CC=2)CC1	NANPDB	2485	C1=C2CCCCC2C3CCC4CCCC4C3C1	C1=C2CCCCC2C3CCC4CCCC4C3C1	NA	319
2404	O[C@H]1C(C)(C)C2[C@@](C)(C3[C@](C)([C@@]4(C)C([C@H]5[C@H](C)C(=C)CC[C@]5(C)CC4)=CC3)CC2)CC1	NANPDB	428	C1=C2C3CCCCC3CCC2C4CCC5CCCCC5C4C1	C1=C2C3CCCCC3CCC2C4CCC5CCCCC5C4C1	NA	182
2405	O[C@H]1C(C)(C)O[C@H]2[C@@](C)([C@@H](CC[C@@H]3C(C)(C)[C@H]4[C@H]([C@@](O)(C)CC4)CC=C3C)[C@](O)(C)CC2)CC1	NANPDB	1009	C1=CCC2CCCC2CC1	O1CCCCC2CCCCC12	O1CCCCC2C1CCCC2CCC3C=CCC4CCCC4C3	61
2406	O[C@H]1C(C)=CC[C@@H](C(=C)C)C1	EANPD	LAMI_00035	C1=CCCCC1	C1=CCCCC1	NA	1
2407	O[C@H]1C(C)=CC[C@@H](C(=C)C)C1	NANPDB	1599	C1=CCCCC1	C1=CCCCC1	NA	1
2410	O[C@H]1C(C)=CC[C@H](C(=C)C)C1	NANPDB	5052	C1=CCCCC1	C1=CCCCC1	NA	1
2411	O[C@H]1C=C(C)[C@H](/C=C/C(=C/C=C/C(=C/C=C/C=C(/C=C/C=C(/C=C/C=2C(C)(C)C[C@H](O)CC=2C)\C)\C)/C)/C)C(C)(C)C1	EANPD	ANNO_00106	C1=CCCCC1	C1=CCCCC1	C(=CC=CC=CC=CC=CC1C=CCCC1)C=CC=CC=CC=CC2=CCCCC2	1
2412	O[C@H]1C=C[C@]23[C@H](N(Cc4c2cc2OCOc2c4)CC3)C1	NANPDB	231	O1c2cc3c(cc2OC1)C45C=CCCC5N(C3)CC4	O1c2cc3c(cc2OC1)C45C=CCCC5N(C3)CC4	NA	177
2413	O[C@H]1C=C[C@]23c4c(c(O)ccc4CN(C)CC2)OC3C1	NANPDB	181	O1c2cccc3c2C4(C=CCCC14)CCNC3	O1c2cccc3c2C4(C=CCCC14)CCNC3	NA	268
2414	O[C@H]1C=C[C@]23c4c(c(O)ccc4CNCC2)OC3C1	NANPDB	179	O1c2cccc3c2C4(C=CCCC14)CCNC3	O1c2cccc3c2C4(C=CCCC14)CCNC3	NA	268
2415	O[C@H]1C2(C)C(C)(C)C([C@@H](O)C2)C1	NANPDB	4287	C1CC2CCC1C2	C1CC2CCC1C2	NA	101
2416	O[C@H]1C2(C)C[C@@]3([C@@H](O)CC(C)(C)C3CC2)CC1	NANPDB	6729	C1CC2CCC3CCCC3(C1)C2	C1CC2CCC3CCCC3(C1)C2	NA	358
2417	O[C@H]1C2[C@](C)([C@@]3(C)C(=C1)C1[C@@](C)(CC3)CCC(C)(C)C1)CCC1C(C)(C)[C@@H](O)CC[C@]21C	NANPDB	5941	C1=C2C3CCCCC3CCC2C4CCC5CCCCC5C4C1	C1=C2C3CCCCC3CCC2C4CCC5CCCCC5C4C1	NA	182
2418	O[C@H]1C2[C@](C)([C@@]3(C)C(C4[C@@H](C)[C@H](C)CC[C@]4(C)CC3)=C1)CCC1C(C)(C)[C@@H](O)CC[C@]21C	NANPDB	970	C1=C2C3CCCCC3CCC2C4CCC5CCCCC5C4C1	C1=C2C3CCCCC3CCC2C4CCC5CCCCC5C4C1	NA	182
2419	O[C@H]1C2[C@](C)([C@@]3(C)C(C4[C@@H](C)[C@H](C)CC[C@]4(C)CC3)=C1)CCC1C(C)(C)[C@H](O)CC[C@]21C	NANPDB	971	C1=C2C3CCCCC3CCC2C4CCC5CCCCC5C4C1	C1=C2C3CCCCC3CCC2C4CCC5CCCCC5C4C1	NA	182
2420	O[C@H]1N2C3[C@](c4c1cc1OCOc1c4)(C=C[C@H](O)C3)CC2	NANPDB	243	O1c2cc3c(cc2OC1)C45C=CCCC5N(C3)CC4	O1c2cc3c(cc2OC1)C45C=CCCC5N(C3)CC4	NA	177
2421	O[C@H]1O[C@@H]2[C@](C)([C@H](CCC3C(C)(C)[C@@H]4[C@@H]([C@](O)(C)CC4)CC=C3C)[C@@](O)(C)CC2)CC1	NANPDB	1010	C1=CCC2CCCC2CC1	O1CCCC2CCCCC12	O1CCCC2C1CCCC2CCC3C=CCC4CCCC4C3	61
2422	O/C=C\1/[C@H](C)[C@@H]2[C@](C)(CC/1)CC[C@@]1(C)[C@@]3(C)[C@H]([C@]4(C)C(C(C)(C)[C@@H](O)CC4)CC3)CC[C@@H]21	NANPDB	5937	C1CCC2C(C1)CCC3C2CCC4C5CCCCC5CCC43	C1CCC2C(C1)CCC3C2CCC4C5CCCCC5CCC43	NA	169
2423	O=[N+]([O-])N1NN(N)C(N)=C1	NANPDB	3467	C1=CNNN1	C1=CNNN1	NA	359
2424	O=C([C@@H](C)[C@H]1O[C@](C=C)(C)CC1)/C=C(\O)/C(=C)C	NANPDB	1737	O1CCCC1	O1CCCC1	NA	41
2425	O=C([C@@H](C)[C@H]1O[C@](C=C)(C)CC1)/C=C/C(O)(C)C	NANPDB	1687	O1CCCC1	O1CCCC1	NA	41
[truncated: 3,441 more rows]
